# Supplementary material for: Mining the heparinome for cryptic antimicrobial peptides that selectively kill Gram-negative bacteria
Source: Mol Syst Biol. 2025 May 23;21(7):889–910. doi: 10.1038/s44320-025-00120-6 (PMC12223310; doi:10.1038/s44320-025-00120-6)
Supplement: Supplementary file 3 — Source data Fig. 1 [file 44320_2025_120_MOESM3_ESM.zip › SD figure 1/Source Data_Figure 1C.xlsx]

## Sheet: Figure 1C_Autodock_values
	Relative frequency (%)
Heparine binding score (kcal/mol)	HBPs	Positive controls	Negative controls
-9.25	0	0	0
-9	0	9.09091	0
-8.75	0.507614	0	0
-8.5	2.03046	0	0
-8.25	0	9.09091	0
-8	3.04569	0	0
-7.75	2.53807	0	0
-7.5	2.53807	27.2727	0
-7.25	4.06091	0	0
-7	5.07614	9.09091	0
-6.75	5.07614	18.1818	0
-6.5	14.2132	9.09091	0
-6.25	8.62944	9.09091	0
-6	17.7665	9.09091	20
-5.75	10.6599	0	0
-5.5	13.7056	0	40
-5.25	3.5533	0	20
-5	5.07614	0	0
-4.75	1.01523	0	20
-4.5	0.507614	0	0
