# Supplementary material for: Mining the heparinome for cryptic antimicrobial peptides that selectively kill Gram-negative bacteria
Source: Mol Syst Biol. 2025 May 23;21(7):889–910. doi: 10.1038/s44320-025-00120-6 (PMC12223310; doi:10.1038/s44320-025-00120-6)
Supplement: Supplementary file 3 — Source data Fig. 1 [file 44320_2025_120_MOESM3_ESM.zip › SD figure 1/Source Data_Figure 1D.xlsx]

## Sheet: Figure 1D_CPC´ distances
Ditsances (Å)
PC	PC'	CC'
5.675	10.862	14.349
5.388	11.34	11.13
3.841	11.675	8.899
3.813	10.704	9.856
3.806	10.012	13.265
3.832	12.922	15.465
5.786	14.439	10.098
4.891	13.592	14.09
5.144	10.086	9.832
5.596	13.015	11.495
5.518	9.682	12.109
6.341	10.283	10.745
6.243	9.914	9.74
4.606	10.285	9.136
5.23	10.349	8.801
4.915	12.427	10.036
4.533	10.199	9.833
5.687	11.289	13.361
5.259	13.665	12.313
5.259	13.665	12.313
6.59	11.083	8.882
4.902	13.279	13.67
7.138	14.656	13.488
5.089	12.729	8.844
5.057	11.673	13.205
5.3	11.962	12.457
5.3	11.962	12.457
