# Supplementary material for: Mining the heparinome for cryptic antimicrobial peptides that selectively kill Gram-negative bacteria
Source: Mol Syst Biol. 2025 May 23;21(7):889–910. doi: 10.1038/s44320-025-00120-6 (PMC12223310; doi:10.1038/s44320-025-00120-6)
Supplement: Supplementary file 4 — Source data Fig. 2 [file 44320_2025_120_MOESM4_ESM.zip]

Archive with 14 entries (12 files):
- SD figure 2/
- SD figure 2/SEM images/
- SD figure 2/SEM images/2E.tif
- SD figure 2/SEM images/HBP-1.tif
- SD figure 2/SEM images/HBP-2.tif
- SD figure 2/SEM images/HBP-3.tif
- SD figure 2/SEM images/HBP-4.tif
- SD figure 2/SEM images/HBP-5.tif
- SD figure 2/SEM images/LL37.tif
- SD figure 2/SEM images/Negative control.tif
- SD figure 2/Source Data_Figure 2A.xlsx
- SD figure 2/Source Data_Figure 2B.xlsx
- SD figure 2/Source Data_Figure 2C.xlsx
- SD figure 2/Source Data_Figure 2D.xlsx
