# Supplementary material for: Mining the heparinome for cryptic antimicrobial peptides that selectively kill Gram-negative bacteria
Source: Mol Syst Biol. 2025 May 23;21(7):889–910. doi: 10.1038/s44320-025-00120-6 (PMC12223310; doi:10.1038/s44320-025-00120-6)
Supplement: Supplementary file 4 — Source data Fig. 2 [file 44320_2025_120_MOESM4_ESM.zip › SD figure 2/Source Data_Figure 2A.xlsx]

## Sheet: Figure 2A_LPS binding
	Peptide relative binding
ln Peptide concentration in μM	HBP-1			HBP-2			HBP-3			HBP-4			HBP-5			LL-37
3.91	0.612415	0.626103	0.498588	0.352207	0.337254	0.3224	0.687937	0.693212	0.714381	1.09111	1.09738	0.968261	1.01591	1.03602	0.897693	1.00933	1.00166	1.06735
3.22	0.528012	0.526517	0.424716	0.325476	0.323555	0.267693	0.643462	0.657544	0.598726	0.982239	0.945624	0.985371	1.01852	0.984759	0.782771	0.973604	0.959819	0.95041
2.53	0.420788	0.45611	0.330771	0.254089	0.264152	0.21842	0.578374	0.574277	0.505099	0.913746	0.933846	0.84301	0.923033	0.929391	0.788009	0.904753	0.911077	1.09658
1.83	0.368101	0.375407	0.30977	0.238266	0.236857	0.212521	0.524425	0.505068	0.473303	0.932156	0.954765	0.899382	0.865958	0.884319	0.712766	0.944298	1.06957	1.0401
1.14	0.321083	0.322934	0.281009	0.202803	0.192843	0.168584	0.411175	0.464817	0.417593	0.909035	0.8811	0.803797	0.808289	0.779941	0.662685	0.848568	0.950834	0.889598
0.45	0.26536	0.261209	0.244023	0.162885	0.142273	0.101883	0.394967	0.389641	0.348934	0.782214	0.790587	0.660139	0.676536	0.675611	0.568423	0.756194	0.834956	0.800482
-0.25	0.225222	0.202995	0.179501	0.109012	0.120483	0.068643	0.306733	0.293777	0.261647	0.582881	0.605592	0.467233	0.567082	0.572823	0.500963	0.320389	0.340268	0.388084
-0.94	0.156902	0.1212	0.160555	0.07547	0.090193	0.093463	0.202316	0.183215	0.18983	0.351925	0.304582	0.196146	0.305095	0.29812	0.338604	0.049629	0.105717	0.221633
-1.63	0.048682	0.05651	0.110328	0.039214	0.050326	0.048914	0.11316	0.062437	0.108345	0.135078	0.135718	0.125088	0.112803	0.089389	0.150397	-0.02694	0.115858	0.02653
-2.33	0.029443	0.035611	0.059562	0.030611	0.058264	0.0636	0.06912	0.020189	0.042011	0.051018	0.088247	0.073514	0.060021	0.104405	0.108247	-0.04826	0.077567	0.039584
-3.02	0.023086	0.009018	0.108908	0.058904	0.067968	0.109545	0.05788	0.016169	0.109569	0.03586	0.054372	0.040885	0.033025	0.042395	0.131403	-0.04795	-0.04909	0.023426
-3.71	0.036417	0.030511	0.160262	0.073473	0.046946	0.091382	0.047612	0.039675	0.090942	0.031302	0.094469	0.094785	0.056154	0.056676	0.132088	-0.14987	-0.04947	0.048144
