# Supplementary material for: Mining the heparinome for cryptic antimicrobial peptides that selectively kill Gram-negative bacteria
Source: Mol Syst Biol. 2025 May 23;21(7):889–910. doi: 10.1038/s44320-025-00120-6 (PMC12223310; doi:10.1038/s44320-025-00120-6)
Supplement: Supplementary file 4 — Source data Fig. 2 [file 44320_2025_120_MOESM4_ESM.zip › SD figure 2/Source Data_Figure 2B.xlsx]

## Sheet: Figure 2B_Killing curve
	Normalized bacterial surviving fraction
Time (min)	HBP-1			HBP-2			HBP-3			HBP-4			HBP-5			LL-37
0	1	1	1	1	1	1	1	1	1	1	1	1	1	1	1	1	1	1
10	0.675	0.641	0.489	0.865	0.592	1.04	0.75	0.833	0.667	0.0817	0.0517	0.0517	0.629	1.1	0.564	0.459	0.492	0.393
30	0.208	0.4	0.279	0.346	0.33	0.296	0.3	0.275	0.325	0.0293	0.0069	0.0023	0.0025	0.0213	0.00763	0.469	0.237	0.294
60	0.1	0.538	0.448	0.0859	0.0383	0.0526	0.016	0.016	0.02	0.000385	0.000345	0.000345	0.000417	0.00133	0.000513	0.00272	0.0107	0.00139
90	0.0483	0.00897	0.0436	0.0123	0.0105	0.00769	0.000177	8.67e-05	0.000407	0.000106	0.000152	0.000138	5.77e-05	0.000633	0.000317	0.00167	0.00016	2.05e-05
120	0.000917	0.00269	0.00201	0.00677	0.0042	0.00631	4.8e-05	5.9e-05	0.000104	2.4e-05	8.05e-05	5.75e-05	5.38e-05	0.000327	0.000165	3.44e-05	2.21e-05	7.38e-06
