# Supplementary material for: Mining the heparinome for cryptic antimicrobial peptides that selectively kill Gram-negative bacteria
Source: Mol Syst Biol. 2025 May 23;21(7):889–910. doi: 10.1038/s44320-025-00120-6 (PMC12223310; doi:10.1038/s44320-025-00120-6)
Supplement: Supplementary file 4 — Source data Fig. 2 [file 44320_2025_120_MOESM4_ESM.zip › SD figure 2/Source Data_Figure 2C.xlsx]

## Sheet: Figure 2C_Mem depolarization
	Normalized Fluorescence Intensity
Time (s)	HBP-1		HBP-2		HBP-3		HBP-4		HBP-5		LL-37
0	0	0	0	0	0	0	0	0	0	0	0	0
4.15002	4.63405	11.0884	-0.372071	3.50652	6.89911	6.70921	17.2679	3.62126	1.13307	2.73274	1.84763	8.53135
8.32065	3.52329	22.1444	-3.4525	4.12902	13.8264	12.9527	-0.137548	2.86482	-0.905618	22.9304	22.5333	15.3679
12.4794	1.12837	29.676	-0.787494	1.6739	13.035	19.8813	5.39007	9.87847	1.66875	22.6719	27.9207	14.9898
16.6094	2.36049	36.7694	-6.12893	4.32824	15.2814	22.2547	4.29474	22.6195	0.175593	28.6787	28.9173	21.2212
20.7494	11.1319	43.094	9.78942	9.01028	21.5945	21.9352	4.02225	26.8053	11.2989	37.1567	34.6609	20.7668
24.8244	15.6286	53.4275	17.776	15.0536	17.3278	27.2555	19.0864	34.7349	22.3961	40.2786	34.5977	18.4166
28.9444	24.3395	51.9736	25.5829	13.4075	20.3773	31.4471	17.512	39.081	28.9724	38.6077	44.4762	21.9584
32.935	27.9534	59.5112	31.4616	20.3655	19.4923	35.4678	20.4977	39.2841	37.3734	40.6722	46.6526	21.021
37.1494	30.6197	63.6044	36.2556	16.7501	25.3187	36.6758	23.2849	43.5213	46.2214	50.6277	48.6777	21.534
41.3325	28.4025	59.0099	42.3272	22.7609	31.5892	46.9213	25.664	47.878	54.7768	57.598	45.6347	26.8944
45.4675	34.5225	60.2195	43.229	25.3346	31.8562	50.02	31.1118	47.7822	63.36	56.8251	49.5552	32.5808
49.6263	37.8675	72.0724	48.5069	27.2734	34.4107	51.9375	38.8215	47.9742	66.47	64.1879	48.32	30.6324
53.7869	35.8541	73.1541	48.5394	27.432	40.5924	58.4529	33.2958	52.1969	67.6493	73.4946	50.4188	36.5562
57.8219	38.3907	74.198	49.8238	29.3251	40.0747	57.9601	39.554	54.6464	74.607	70.3335	48.1227	34.4135
61.9619	45.0941	80.9692	58.2243	33.1203	47.7934	65.4259	44.3514	53.7811	74.3735	69.4746	44.6997	42.0421
66.0419	41.8193	78.4027	60.8025	32.594	47.5573	65.4951	45.953	58.453	75.6862	69.7496	43.6787	42.4579
70.1806	45.8457	84.2096	61.6501	31.0481	56.7261	72.7388	48.6065	57.2878	80.6556	80.6161	47.1285	40.4454
74.3506	39.8815	80.2721	63.753	36.1739	49.8179	78.9011	47.3142	57.7669	81.6496	77.845	49.533	46.11
78.4907	46.9055	82.0814	65.7447	36.4919	57.2656	77.4174	48.7782	56.021	81.1866	83.331	49.1473	49.183
82.65	43.6558	82.5452	65.8576	33.3716	56.2747	81.4164	48.4705	57.7514	87.432	81.2971	51.2745	51.0044
86.79	46.1917	86.0977	69.1902	34.6706	60.1299	76.6596	51.0866	56.4168	85.612	78.8012	51.5255	44.3399
90.9294	44.6653	85.8069	70.3388	35.2516	59.2123	81.9453	51.9312	58.7493	86.8445	86.422	49.8852	51.482
95.0694	50.4857	88.4176	72.369	41.0598	58.5197	84.9125	54.4909	59.7012	89.5471	88.0851	51.2018	54.0614
99.1394	53.3256	87.4905	73.8274	39.2332	59.1927	83.3298	56.12	57.8125	84.4036	91.3223	56.2111	53.6113
103.31	47.6926	86.5349	74.3154	36.2175	59.4536	82.1515	60.5117	60.8992	87.9322	86.7385	58.0844	51.0828
107.445	49.582	88.0241	74.9004	37.1581	59.9312	86.129	59.1728	64.0789	87.4683	89.5947	59.7557	54.2918
111.576	51.301	90.4884	78.4198	37.3445	65.5162	84.5635	58.6923	66.0711	92.9634	88.92	58.6472	55.3574
115.7	51.1494	92.6872	78.77	43.2886	64.7375	84.6833	57.0289	58.917	88.6023	87.8286	58.2998	55.2692
119.766	51.4856	95.6095	78.3328	42.666	63.0505	89.702	62.1356	56.8076	93.5426	87.1052	62.2479	53.8201
123.95	54.3421	91.3471	75.899	38.4416	60.4516	90.3684	59.9018	57.403	92.6166	92.4971	62.0568	53.7164
128.091	55.7762	94.1299	76.4813	41.7575	64.8534	85.2392	66.6921	60.3951	95.1369	86.4037	66.3953	50.9797
132.241	55.8592	98.0355	78.4534	41.8781	58.6839	85.9523	64.4675	59.2529	97.7265	94.2579	63.6418	62.3328
136.386	55.983	93.8223	79.0067	41.3438	62.5037	85.7649	66.7269	57.3617	97.088	92.6341	61.1144	59.6912
140.541	58.5506	94.4951	80.0917	42.1884	65.207	83.8208	68.1515	55.231	94.896	89.4273	64.8906	63.4878
144.711	56.676	96.7127	79.0835	40.3039	60.5449	83.6293	66.2206	55.2189	90.6437	91.6175	65.1044	56.0656
148.698	58.3092	97.7146	84.7048	46.1813	62.7579	84.4089	66.4844	55.7	96.5016	88.3865	61.3519	61.4943
152.878	54.0091	96.0616	81.3515	44.7893	60.2614	82.1731	65.8491	60.5282	95.4686	96.4122	63.1234	62.9732
157.048	58.3526	98.717	80.6421	45.6099	64.0581	86.2291	62.2424	59.7355	94.6688	89.2718	67.6549	64.2415
161.22	54.8751	101.274	84.1605	40.3261	58.2059	82.9445	73.202	61.2334	90.7476	90.3215	65.9458	59.0802
165.373	58.2701	97.8429	84.4903	43.737	62.004	84.9438	71.3308	59.3698	99.2659	98.0142	69.4748	65.2829
169.462	58.6588	98.8297	77.7124	43.355	61.4301	85.954	70.3989	59.035	97.8515	93.9572	68.4801	63.1349
173.653	54.6191	102.567	83.9074	41.8568	55.4854	86.9874	71.9505	56.4749	89.8145	89.7243	65.6418	59.3952
177.799	53.7499	102.912	89.0844	44.9532	59.0781	86.4198	71.7979	55.17	97.8442	97.3332	69.9302	60.5948
182.005	55.7105	99.6747	84.6622	46.0818	60.327	88.5295	73.1335	60.1049	94.0916	90.5495	73.5495	68.5027
186.169	60.5652	104.455	88.8049	40.3859	61.4615	86.5687	72.5299	56.9665	95.9603	91.1522	69.5508	64.4866
190.314	58.6733	100.386	84.1419	44.473	58.3551	82.9862	71.3603	59.9864	100.321	96.0839	68.414	67.8679
194.484	60.325	101.231	88.3705	43.3377	55.7556	85.0107	73.6878	62.5438	92.9889	92.9245	72.7943	67.9805
198.655	56.8594	102.092	86.423	45.0632	55.4191	83.3084	71.8093	59.1065	96.2566	95.5027	74.5933	63.7868
202.794	59.3012	104.785	88.4776	40.4224	61.1591	80.1732	72.6097	58.859	95.4439	99.1019	71.2214	66.8089
206.909	56.0254	104.113	83.5346	42.8075	53.2505	81.0576	71.0014	62.845	94.478	91.0276	72.3672	61.9419
211.049	60.3678	104.519	85.3164	41.0761	56.8776	84.0801	71.6739	59.2466	99.4766	91.0147	69.6979	67.843
215.179	61.5292	100.86	86.3563	47.519	56.1719	84.5215	73.7022	61.6904	96.8542	95.9681	70.3986	62.9827
219.349	55.7469	100.293	85.5082	43.7345	51.1228	77.5836	74.0334	57.0879	94.0203	96.0296	73.8357	69.0684
223.544	57.5226	99.2661	87.181	44.0895	55.4451	80.2696	71.4199	59.0477	98.4009	96.4994	73.3964	69.5764
227.629	60.26	104.512	82.1844	46.5138	51.7737	79.3936	73.6799	60.7174	94.5278	91.4169	71.9429	71.3689
231.754	57.9287	102.352	84.8902	44.073	54.7824	80.8699	73.4275	57.2093	90.7588	91.7638	72.594	65.42
235.864	58.605	102.604	86.3792	42.3346	56.323	76.7315	76.0504	62.3441	98.4282	88.4841	72.292	66.6317
240.029	59.6709	103.011	82.7859	43.8111	55.3794	75.3468	73.6263	61.2927	95.8228	92.4478	75.6607	68.0834
244.179	55.1039	104.958	81.7012	47.1774	55.6953	83.6571	74.0057	56.9424	94.5872	93.7447	72.9625	69.0229
248.279	58.3952	103.714	84.4519	45.0934	54.2281	81.0042	70.8015	64.8204	98.6713	93.0612	77.972	68.6724
252.399	57.8559	101.467	85.7583	42.5803	49.627	82.2432	71.4791	58.5483	93.7264	97.9446	75.6527	69.7178
256.504	61.26	107.517	88.3805	44.5876	50.5269	79.5208	74.0875	58.9411	96.7569	94.9895	73.6107	69.3798
260.619	61.6174	106.358	85.0446	45.9017	52.1206	79.2026	70.6313	61.1592	93.6913	93.2138	73.2979	70.2647
264.774	63.7238	102.447	85.2666	46.6808	51.9399	82.3457	73.3326	65.6707	96.3441	92.6649	77.2855	71.5171
268.974	55.9191	104.834	88.4096	45.1178	55.7355	80.7557	73.6082	59.528	96.2893	94.0759	73.9076	71.289
273.144	58.9674	104.109	88.4019	46.0916	55.43	77.924	73.0976	62.3678	93.1437	88.8459	71.2946	69.2927
277.254	57.7533	104.29	86.055	49.9772	46.2536	78.8061	70.3744	63.1068	99.0147	93.7779	73.9092	67.6284
281.394	58.8365	101.079	86.6247	45.2422	49.1599	75.0067	68.0623	60.0201	96.0947	93.2819	77.287	66.5869
285.549	59.2071	103.36	84.3539	46.9418	47.7311	78.5276	74.2518	60.0288	95.7319	91.4613	74.5124	71.0845
289.747	57.5722	107.474	86.6379	44.1396	47.0027	74.273	72.5548	58.7452	94.75	90.006	75.9056	68.6964
293.882	59.3409	103.108	83.4171	45.0286	56.2218	81.3258	69.93	66.3753	96.5306	90.4684	72.7625	70.2844
298.05	60.4581	103.615	84.5403	45.1448	52.2765	79.8523	69.9231	60.9216	97.7038	89.0095	78.8324	71.511
302.222	59.0725	105.835	81.7443	42.9373	53.5272	77.1987	71.1404	55.6909	90.7382	97.6311	76.4721	67.4506
306.411	60.6695	106.157	83.5709	46.7674	53.1889	75.5816	68.6551	62.771	100.779	88.335	77.3278	70.201
310.626	60.0037	109.43	85.0761	47.5215	55.6296	77.021	67.4196	58.9994	98.1812	90.8923	80.905	69.7629
314.814	58.1391	103.603	82.5358	45.6342	49.7447	74.4495	67.6997	61.8882	94.8449	89.2368	74.4426	66.9885
318.967	57.8877	114.775	82.7032	45.8253	47.5826	73.9581	67.6105	61.9263	101.084	93.0641	74.5184	67.7516
323.071	59.3074	104.227	85.4968	46.5551	46.9316	73.8964	68.4007	64.8912	95.1166	90.2684	79.1545	71.5786
327.299	59.5755	99.74	84.1261	46.065	46.9256	78.1267	70.0142	60.5491	94.7872	93.3395	79.233	71.3261
331.47	58.6745	109.277	85.0791	49.3276	46.1979	76.4232	69.5736	62.7264	97.1325	90.2044	78.0026	71.7217
335.669	58.9485	110.792	88.1926	43.9063	52.4379	76.659	72.1902	64.6036	93.4722	90.9223	81.0775	72.3964
339.829	59.0089	107.913	85.3798	46.9984	45.3297	77.3568	69.465	59.9094	93.3717	84.498	78.4748	77.3666
343.978	59.7615	110.459	87.8961	42.4943	51.3401	76.8251	65.7317	58.2338	93.3545	91.4857	82.0247	67.1071
348.088	56.7554	106.892	86.618	49.6845	47.1045	76.9396	68.3846	63.2354	99.2546	91.6645	82.5111	73.9638
352.228	57.7745	104.929	90.0001	42.5034	45.7164	82.3425	66.6198	59.1892	97.1394	92.7607	79.6775	70.1925
356.308	55.5407	108.244	84.2885	45.8419	48.8913	78.4193	64.6434	60.586	96.9213	90.5413	80.5342	71.3297
360.452	56.8664	107.997	82.8484	47.6262	46.1806	75.8274	65.9769	60.6257	96.8199	90.8973	79.0904	72.9262
364.597	58.454	109.416	88.4334	41.9083	47.5329	77.499	67.5537	63.9549	94.0125	89.3212	79.1898	72.7238
368.762	56.7143	105.256	85.085	46.8919	48.3082	71.0146	64.0143	61.3085	101.322	86.3356	77.1796	74.5501
372.841	57.8192	107.11	86.7879	45.0582	46.066	76.7702	62.1846	58.5823	96.9755	85.4648	82	68.6792
376.921	59.6813	104.549	84.6666	45.6334	48.9144	77.7306	65.8324	65.6344	94.1871	85.4057	77.0236	73.9244
381.121	56.7093	107.717	83.6408	47.8715	46.5697	80.6409	64.8077	64.6449	98.0977	86.7195	81.6277	70.4256
385.261	59.4943	110.27	84.4524	49.3957	47.6895	80.1651	62.3862	60.8255	97.5936	90.3328	82.8211	72.5565
389.39	59.6736	109.117	81.5501	46.4452	48.1565	79.9492	61.5669	62.3849	94.6666	87.7827	81.4159	68.3546
393.536	52.8113	110.299	86.0684	46.0524	48.0566	80.4561	62.492	65.3997	95.611	88.5209	84.2264	70.8908
397.671	58.4904	106.522	82.3045	45.1697	48.4589	80.9845	62.5201	63.3519	93.5073	93.8667	76.8137	72.468
