# Supplementary material for: Mining the heparinome for cryptic antimicrobial peptides that selectively kill Gram-negative bacteria
Source: Mol Syst Biol. 2025 May 23;21(7):889–910. doi: 10.1038/s44320-025-00120-6 (PMC12223310; doi:10.1038/s44320-025-00120-6)
Supplement: Supplementary file 4 — Source data Fig. 2 [file 44320_2025_120_MOESM4_ESM.zip › SD figure 2/Source Data_Figure 2D.xlsx]

## Sheet: Figure 2D_Mem permeabilization
	Relative Fluorescence Intensity of NPN
Time (min)	HBP-1			HBP-2			HBP-3			HBP-4			HBP-5			LL-37
0	3501.83	3324.12	3195.83	1708.5	1694.2	1630.5	2012.5	2167.3	2244.5	3445.5	3649.6	3854.5	3843.17	3681.6	3867.17	2769.5	2581.4	2140.5
60	10819	11257	9992	2189	2438	2921	6721	6821.7	6676	8757	9681.2	10525	9893	8657.2	9382	6485.33	6962.1	7715.33
120	12214.5	10981.6	11171.5	4743.5	4573.8	4668.5	10201	9843.6	11094	17687.5	16843.4	15871.5	22720.5	20673.9	20717.5	11176.2	11837.5	12239.5
180	14860	13569	14391	5023.5	5539.6	5811.5	11612.2	12127.4	13174.2	20260.2	17591.8	16855.2	22111.2	21994.1	22146.8	15991.5	15739.7	16314.2
240	16139.8	16863.4	17157.3	8698.5	7276.2	5942.5	16745.8	13238.1	13664.8	18209.2	20674.3	19141.5	21987.2	22176.3	22856.8	17889.5	17764.6	15878.5
