# Supplementary material for: Mining the heparinome for cryptic antimicrobial peptides that selectively kill Gram-negative bacteria
Source: Mol Syst Biol. 2025 May 23;21(7):889–910. doi: 10.1038/s44320-025-00120-6 (PMC12223310; doi:10.1038/s44320-025-00120-6)
Supplement: Supplementary file 5 — Source data Fig. 3 [file 44320_2025_120_MOESM5_ESM.zip]

Archive with 4 entries (3 files):
- SD figure 3/
- SD figure 3/Source Data_Figure 3A.xlsx
- SD figure 3/Source Data_Figure 3C.xlsx
- SD figure 3/Source Data_Figure 3E.xlsx
