# Supplementary material for: Mining the heparinome for cryptic antimicrobial peptides that selectively kill Gram-negative bacteria
Source: Mol Syst Biol. 2025 May 23;21(7):889–910. doi: 10.1038/s44320-025-00120-6 (PMC12223310; doi:10.1038/s44320-025-00120-6)
Supplement: Supplementary file 5 — Source data Fig. 3 [file 44320_2025_120_MOESM5_ESM.zip › SD figure 3/Source Data_Figure 3A.xlsx]

## Sheet: Figure 3A_Circular dichroism
	HBP-1 (θ × 10-3 deg cm2 dmol-1)					HBP-2 (θ × 10-3 deg cm2 dmol-1)					HBP-3 (θ × 10-3 deg cm2 dmol-1)					HBP-4 (θ × 10-3 deg cm2 dmol-1)					HBP-5 (θ × 10-3 deg cm2 dmol-1)
Wavelength (nm)	PB 5mM	SDS 10mM	Heparin 20 µg/mL	LPS 50 µg/mL		PB 5mM	SDS 10mM	Heparin 20 µg/mL	LPS 50 µg/mL		PB 5mM	SDS 10mM	Heparin 20 µg/mL	LPS 50 µg/mL		PB 5mM	SDS 10mM	Heparin 20 µg/mL	LPS 50 µg/mL		PB 5mM	SDS 10mM	Heparin 20 µg/mL	LPS 50 µg/mL
260	0.11961	-0.2223	0.3302	0.18968		-0.02682	-0.48154	-0.07121	0.35346		-0.253	0.18667	-0.06033	0.03188		0.14991	-0.23353	0.1482	0.64373		0.04708	-0.25542	-0.02253	-0.13567
259	0.11207	-0.26191	0.32774	0.16874		0.00525	-0.45845	-0.07934	0.31017		-0.23485	0.16314	-0.07015	0.03		0.16734	-0.22169	0.15793	0.61121		0.02928	-0.1441	-0.02023	-0.24416
258	0.09979	-0.29472	0.32627	0.15775		0.06499	-0.43567	-0.08762	0.27857		-0.19248	0.11702	-0.0751	0.0156		0.18781	-0.21324	0.17203	0.56545		0.00828	-0.0563	-0.01889	-0.27701
257	0.0847	-0.32413	0.32285	0.14361		0.10119	-0.41652	-0.09179	0.26364		-0.10809	0.09708	-0.07715	-0.02464		0.21267	-0.20919	0.18201	0.49528		-0.00743	-0.01223	-0.01736	-0.27633
256	0.07219	-0.34987	0.31978	0.13548		0.1433	-0.40046	-0.10087	0.23841		-0.00478	0.11284	-0.08095	-0.07958		0.23771	-0.2183	0.18003	0.45322		-0.01457	-0.00579	-0.02756	-0.30547
255	0.03416	-0.38738	0.30622	0.12997		0.18638	-0.40055	-0.10876	0.20407		0.07256	0.11071	-0.09048	-0.12402		0.2368	-0.23835	0.16896	0.48365		-0.02504	-0.01518	-0.0536	-0.3284
254	-0.00566	-0.43276	0.28851	0.12508		0.23573	-0.42548	-0.11648	0.15379		0.12141	0.12898	-0.11067	-0.17309		0.22824	-0.27049	0.15982	0.5806		-0.0209	-0.05798	-0.08289	-0.2829
253	-0.03353	-0.463	0.26024	0.12613		0.28713	-0.45455	-0.12463	0.10335		0.13873	0.1431	-0.1315	-0.2098		0.20779	-0.2986	0.14054	0.72007		-0.01617	-0.03147	-0.11242	-0.22807
252	-0.04422	-0.48541	0.23805	0.14065		0.34652	-0.48524	-0.13259	0.06877		0.12315	0.14762	-0.14915	-0.24404		0.18103	-0.33587	0.12442	0.82013		-0.02147	0.06175	-0.13826	-0.18
251	-0.02952	-0.48023	0.22021	0.1488		0.40616	-0.50868	-0.14449	0.02841		0.05964	0.18627	-0.1581	-0.28106		0.14072	-0.36635	0.10538	0.83533		-0.03964	-0.0143	-0.1573	-0.1216
250	0.01078	-0.50105	0.21021	0.14691		0.44086	-0.52062	-0.1586	0.00325		-0.00074427	0.22433	-0.1651	-0.30281		0.10168	-0.39407	0.08689	0.84125		-0.04927	-0.14172	-0.18584	-0.09211
249	0.06357	-0.55426	0.21163	0.12786		0.4558	-0.53079	-0.17001	-0.02197		-0.07096	0.19921	-0.18297	-0.31232		0.07362	-0.42396	0.07198	0.83604		-0.06395	-0.16793	-0.23426	-0.07907
248	0.11022	-0.65724	0.21109	0.0885		0.44562	-0.55444	-0.17054	-0.03866		-0.15	0.15428	-0.21297	-0.29338		0.06969	-0.46648	0.05236	0.80759		-0.07549	-0.09773	-0.30794	-0.11576
247	0.15229	-0.77569	0.22958	0.03635		0.41322	-0.59467	-0.16868	-0.02536		-0.17913	0.04839	-0.23273	-0.27815		0.08643	-0.51012	0.05266	0.7314		-0.10044	-0.09201	-0.39156	-0.26125
246	0.1845	-0.89407	0.24674	-0.04742		0.36015	-0.63528	-0.16329	0.00806		-0.1813	0.01955	-0.24783	-0.29752		0.11413	-0.55378	0.07783	0.64427		-0.13788	-0.03159	-0.48557	-0.44176
245	0.19744	-0.99473	0.28697	-0.13058		0.31314	-0.66059	-0.153	0.05199		-0.14816	0.08229	-0.24328	-0.35222		0.14238	-0.60473	0.12715	0.62003		-0.18288	-0.17448	-0.59991	-0.59681
244	0.16502	-1.08214	0.35364	-0.19991		0.29923	-0.68581	-0.13223	0.12853		-0.16361	0.09686	-0.21977	-0.41526		0.15595	-0.67952	0.20906	0.73702		-0.22766	-0.36341	-0.73384	-0.70531
243	0.08487	-1.19221	0.46052	-0.25662		0.28499	-0.68139	-0.09412	0.20478		-0.22735	0.06313	-0.18572	-0.48142		0.14068	-0.77831	0.30927	0.96283		-0.27142	-0.58391	-0.90408	-0.8442
242	8.11455e-05	-1.33007	0.59984	-0.27235		0.27926	-0.66452	-0.03246	0.28683		-0.31299	0.111	-0.13888	-0.51219		0.13376	-0.91214	0.43216	1.13531		-0.3048	-0.73245	-1.10729	-0.96436
241	-0.08615	-1.4825	0.75503	-0.26774		0.27165	-0.65653	0.04441	0.36423		-0.41621	0.12632	-0.08789	-0.50838		0.10326	-1.06617	0.5686	1.2488		-0.35894	-0.91696	-1.35342	-1.08791
240	-0.15957	-1.67949	0.91494	-0.24009		0.292	-0.68437	0.14456	0.43134		-0.51077	0.04277	-0.02924	-0.51115		0.07193	-1.25602	0.7203	1.28571		-0.4215	-1.18448	-1.63186	-1.22675
239	-0.19252	-1.89086	1.07947	-0.17346		0.34539	-0.76931	0.26366	0.50311		-0.57837	-0.02763	0.0453	-0.47122		0.03424	-1.46146	0.86442	1.36553		-0.48048	-1.27671	-1.94705	-1.46062
238	-0.20509	-2.21127	1.24199	-0.08341		0.43462	-0.89639	0.39382	0.56639		-0.6205	-0.01983	0.12726	-0.44741		-0.00101	-1.6897	1.00228	1.51519		-0.52698	-1.34746	-2.30891	-1.71616
237	-0.16883	-2.58284	1.39355	0.00164		0.56339	-1.07505	0.53405	0.61277		-0.62208	-0.00286	0.2198	-0.42753		-0.01908	-1.91888	1.11534	1.69339		-0.56183	-1.54089	-2.72841	-2.0462
236	-0.10745	-3.04154	1.54665	0.08323		0.68877	-1.30763	0.67095	0.65046		-0.57576	0.03479	0.31239	-0.42237		-0.01569	-2.17669	1.17931	1.79633		-0.58528	-1.83508	-3.21685	-2.46161
235	0.00473	-3.57964	1.67646	0.1413		0.77159	-1.61162	0.7942	0.68045		-0.49004	0.15035	0.41152	-0.42429		-0.00499	-2.46607	1.1975	1.74315		-0.60166	-2.2076	-3.77461	-2.92412
234	0.13398	-4.19892	1.76864	0.17548		0.80275	-1.96749	0.88253	0.70748		-0.40429	0.27067	0.51966	-0.40184		-0.00804	-2.79854	1.12986	1.60158		-0.61035	-2.59893	-4.38034	-3.4827
233	0.24444	-4.85244	1.81687	0.16296		0.82894	-2.42794	0.93816	0.72583		-0.34682	0.41618	0.65369	-0.3878		-0.05109	-3.16602	1.00185	1.4585		-0.6121	-3.00933	-5.00344	-4.13844
232	0.30446	-5.51616	1.81554	0.11847		0.81219	-2.9633	0.94243	0.68537		-0.31837	0.64932	0.81117	-0.3632		-0.12503	-3.56847	0.76268	1.37632		-0.60262	-3.35664	-5.6361	-4.6746
231	0.33747	-6.17942	1.76559	0.06383		0.78727	-3.58204	0.90449	0.59262		-0.27406	0.8254	0.99444	-0.31158		-0.20902	-4.02452	0.44064	1.27535		-0.57076	-3.90537	-6.23736	-5.21505
230	0.33163	-6.86134	1.65196	-0.02434		0.72699	-4.23422	0.82225	0.45095		-0.15184	1.11562	1.19409	-0.22914		-0.29636	-4.54805	0.01925	1.12899		-0.53118	-4.47096	-6.80492	-5.76781
229	0.3011	-7.53644	1.45968	-0.10269		0.67268	-4.91555	0.68181	0.2817		0.05547	1.50281	1.39041	-0.0931		-0.41416	-5.13897	-0.50284	0.86194		-0.47707	-4.96607	-7.33493	-6.21293
228	0.25937	-8.17286	1.22233	-0.17486		0.65324	-5.6089	0.48365	0.08751		0.38334	1.77433	1.58399	0.06276		-0.53684	-5.77514	-1.07882	0.5358		-0.39423	-5.33106	-7.80402	-6.54273
227	0.21201	-8.76003	0.90289	-0.28736		0.6152	-6.29172	0.23108	-0.1859		0.77383	1.96024	1.74847	0.23506		-0.6903	-6.4634	-1.7238	0.22512		-0.29081	-5.8189	-8.20009	-6.95205
226	0.1571	-9.30222	0.53294	-0.44957		0.60826	-6.96083	-0.06442	-0.48263		1.22872	2.23183	1.88669	0.40925		-0.87755	-7.16028	-2.38831	-0.04879		-0.16151	-6.22044	-8.47945	-7.38998
225	0.08202	-9.77293	0.10666	-0.68177		0.5615	-7.58477	-0.3836	-0.82735		1.69696	2.49461	1.96421	0.61466		-1.14917	-7.85766	-3.08561	-0.42324		-0.02843	-6.35926	-8.6601	-7.67788
224	-0.01177	-10.2539	-0.34954	-0.95641		0.47217	-8.14542	-0.71998	-1.1411		2.18547	2.84189	1.96267	0.81987		-1.48074	-8.5196	-3.77337	-0.92993		0.10572	-6.53546	-8.75741	-7.91928
223	-0.13904	-10.7476	-0.82049	-1.24745		0.37052	-8.57806	-1.07785	-1.45754		2.6289	3.24421	1.86807	0.97392		-1.87175	-9.16775	-4.40155	-1.48709		0.22374	-6.8326	-8.78095	-8.16563
222	-0.32914	-11.2124	-1.31521	-1.58901		0.19102	-8.88727	-1.43476	-1.74684		2.97055	3.45916	1.6685	1.04874		-2.32252	-9.68602	-4.97412	-2.06665		0.29775	-7.05054	-8.7498	-8.16698
221	-0.60446	-11.6171	-1.81355	-1.98611		-0.000650869	-9.00022	-1.76928	-2.04313		3.15468	3.63607	1.3602	0.97325		-2.81954	-10.0936	-5.43852	-2.54502		0.31192	-7.12066	-8.69474	-8.09149
220	-0.96977	-11.8749	-2.28426	-2.44407		-0.26067	-8.94709	-2.06569	-2.32582		3.15487	3.71235	0.94946	0.75677		-3.35187	-10.3521	-5.80607	-3.00368		0.26297	-7.04801	-8.60951	-8.11303
219	-1.40446	-11.9457	-2.69672	-2.92767		-0.48292	-8.67012	-2.30727	-2.64234		2.97492	3.67085	0.48005	0.41937		-3.85294	-10.4624	-6.03816	-3.429		0.15091	-7.02577	-8.50973	-8.11352
218	-1.89868	-11.8381	-3.05462	-3.40021		-0.66842	-8.19748	-2.49988	-2.91479		2.60483	3.53422	-0.019	-0.0537		-4.34369	-10.4387	-6.19187	-3.75669		-0.00663	-7.11421	-8.38226	-7.98494
217	-2.36015	-11.4872	-3.38326	-3.81127		-0.85104	-7.50319	-2.65332	-3.17327		2.1078	3.40724	-0.50709	-0.5558		-4.74725	-10.2532	-6.24378	-3.93897		-0.18904	-7.37837	-8.27584	-7.90277
216	-2.77754	-10.9079	-3.64794	-4.23113		-1.05218	-6.59499	-2.76378	-3.34552		1.50818	3.37993	-1.00991	-1.17008		-5.08481	-9.95852	-6.23394	-4.0725		-0.40287	-7.69923	-8.21968	-7.92619
215	-3.18895	-10.0946	-3.83654	-4.63372		-1.24387	-5.5167	-2.81968	-3.45787		0.76236	3.18205	-1.49784	-1.8768		-5.42117	-9.55484	-6.09082	-4.11801		-0.66911	-8.05258	-8.22193	-7.89248
214	-3.63366	-9.03978	-3.93869	-5.09074		-1.42956	-4.2554	-2.84109	-3.46054		-0.13859	2.87325	-1.95118	-2.73826		-5.78219	-9.07574	-5.86148	-4.21372		-1.00214	-8.49368	-8.27546	-7.80501
213	-4.12866	-7.79258	-3.90086	-5.58106		-1.57894	-2.81951	-2.80798	-3.40125		-1.18267	2.5281	-2.3639	-3.65341		-6.21139	-8.52934	-5.57058	-4.22517		-1.42144	-9.14471	-8.30833	-8.04036
212	-4.63218	-6.41749	-3.78705	-6.07077		-1.76886	-1.20242	-2.73838	-3.30923		-2.24819	2.08957	-2.73956	-4.54528		-6.64495	-7.89333	-5.22131	-4.08345		-1.92454	-9.66374	-8.28052	-8.32106
211	-5.24177	-4.85598	-3.60558	-6.46446		-2.00552	0.53265	-2.66772	-3.27825		-3.39754	1.65676	-3.0861	-5.3092		-7.07871	-7.18978	-4.87411	-3.83173		-2.53333	-10.3284	-8.13984	-8.47323
210	-5.94106	-3.14496	-3.39226	-6.79299		-2.2687	2.32681	-2.60051	-3.28271		-4.67598	1.27011	-3.34364	-5.99523		-7.58412	-6.29688	-4.44609	-3.63306		-3.25465	-11.1201	-7.78538	-8.74025
209	-6.75556	-1.34435	-3.14827	-7.05168		-2.56272	4.04269	-2.53488	-3.32124		-5.94143	0.84498	-3.55033	-6.64152		-8.1742	-5.3367	-3.93445	-3.32508		-4.066	-11.9527	-7.16493	-8.68692
208	-7.66969	0.55445	-2.92979	-7.39013		-2.87298	5.64962	-2.48094	-3.37899		-7.27896	0.58133	-3.74184	-7.24292		-8.89363	-4.2439	-3.31168	-3.02587		-4.98273	-12.3752	-6.20472	-8.34551
207	-8.61015	2.53159	-2.73531	-7.77268		-3.28451	7.10777	-2.45211	-3.4301		-8.49793	0.18857	-3.92635	-7.87707		-9.63945	-3.03115	-2.60215	-2.57886		-5.98594	-12.3054	-4.90862	-7.67372
206	-9.61224	4.60903	-2.54941	-8.25134		-3.79233	8.43215	-2.5248	-3.53017		-9.77082	-0.28506	-4.06311	-8.5525		-10.3463	-1.62974	-1.7657	-2.12146		-6.99604	-12.0365	-3.21933	-6.68215
205	-10.6497	6.74161	-2.34095	-8.76136		-4.3614	9.60155	-2.69339	-3.67572		-11.0484	-0.82232	-4.11456	-9.25011		-10.9616	-0.01406	-0.84006	-1.79283		-8.04456	-11.4003	-1.13594	-5.33941
204	-11.7118	8.74946	-2.14724	-9.27562		-4.99552	10.6204	-2.96913	-3.91665		-12.2951	-1.12362	-4.09297	-9.9658		-11.428	1.81581	0.0893	-1.6418		-9.04216	-10.0509	1.32432	-3.5596
203	-12.7952	10.638	-2.0098	-9.8103		-5.67538	11.4391	-3.32026	-4.28435		-13.463	-1.6106	-4.05115	-10.475		-11.8004	3.87654	1.05024	-1.39393		-10.0209	-8.21687	3.94704	-2.46099
202	-13.7832	12.3248	-1.91684	-10.4232		-6.42688	12.1453	-3.71752	-4.71706		-14.4992	-2.42705	-4.13541	-11.0016		-12.0852	6.03983	2.0536	-1.14086		-10.866	-5.59443	6.64529	-1.16203
201	-14.6787	13.862	-1.84951	-11.0613		-7.22154	12.7103	-4.159	-5.07589		-15.3884	-3.18331	-4.27741	-11.5267		-12.2111	8.21356	3.16894	-0.62946		-11.5417	-2.40426	9.2297	0.36652
200	-15.4154	15.2621	-1.79683	-11.6854		-8.03916	13.1288	-4.6341	-5.33673		-16.137	-4.01222	-4.48815	-12.1736		-12.169	10.3199	4.14691	-0.32319		-12.0647	1.06626	11.5719	2.21258
199	-15.8814	16.4737	-1.78172	-12.1319		-8.84357	13.4247	-5.11994	-5.55437		-16.6562	-4.72917	-4.67544	-12.7865		-11.6997	12.2915	4.9076	0.04403		-12.4212	4.26722	13.4925	4.11058
198	-15.9201	17.3838	-1.79282	-12.3116		-9.54352	13.5868	-5.51552	-5.69259		-17.0436	-5.34892	-4.87568	-13.3323		-10.9596	13.992	5.43764	0.48044		-12.6403	8.20338	14.8936	5.66291
197	-15.5282	17.9499	-1.81738	-12.2107		-10.0438	13.6758	-5.81556	-5.80182		-17.1346	-5.78246	-5.18461	-13.5584		-9.9588	15.2295	5.7653	1.07019		-12.7013	12.3425	15.7416	7.12545
196	-14.8025	18.23	-1.83032	-11.8422		-10.3799	13.6695	-6.01458	-5.83966		-17.2062	-6.09251	-5.41875	-13.5149		-8.80987	15.9778	5.83573	1.90164		-12.5757	16.9061	15.9904	8.23143
195	-13.7355	17.9527	-1.83797	-11.2413		-10.488	13.6374	-6.10566	-5.80816		-17.0245	-6.27679	-5.62517	-13.2178		-7.46855	16.0959	5.67776	2.92048		-12.243	18.8276	15.7277	8.94747
194	-12.5649	17.299	-1.85209	-10.5569		-10.3837	13.5812	-6.10206	-5.66198		-16.8651	-6.34511	-5.79855	-12.7495		-6.0524	15.7633	5.36542	3.71118		-11.7743	20.3267	15.0968	9.44357
193	-11.4246	16.3439	-1.87426	-9.79643		-10.0727	13.5511	-6.02035	-5.43782		-16.7322	-6.42204	-5.90374	-12.1938		-4.71797	15.11	4.90345	4.48903		-11.2845	20.4078	14.2074	9.61971
192	-10.3935	15.1605	-1.86576	-9.06508		-9.66448	13.5226	-5.85029	-5.09229		-16.5744	-6.41043	-5.91089	-11.6349		-3.50355	14.333	4.40872	4.8683		-10.7692	18.9413	13.2473	9.64689
191	-9.54966	13.9404	-1.82575	-8.37429		-9.24129	13.5035	-5.61228	-4.69679		-16.3828	-6.28778	-5.83108	-11.0634		-2.59022	13.5426	3.87889	4.85049		-10.3217	16.4287	12.3504	9.45826
190	-8.92281	12.804	-1.74904	-7.77375		-8.80937	13.542	-5.33568	-4.2458		-16.1728	-6.08856	-5.71259	-10.4744		-2.02231	12.8207	3.37566	4.74209		-9.88651	12.0064	11.6077	9.08966
