# Supplementary material for: Mining the heparinome for cryptic antimicrobial peptides that selectively kill Gram-negative bacteria
Source: Mol Syst Biol. 2025 May 23;21(7):889–910. doi: 10.1038/s44320-025-00120-6 (PMC12223310; doi:10.1038/s44320-025-00120-6)
Supplement: Supplementary file 5 — Source data Fig. 3 [file 44320_2025_120_MOESM5_ESM.zip › SD figure 3/Source Data_Figure 3C.xlsx]

## Sheet: Figure 3C_Chemical shift 
Residues	Δδw (ppm)
H	0.095
N	0.01
L	0.06
F	0.047
R	0.035
K	0.026
L	0.041
T	0.073
H	0.16
R	0.14
L	0.042
F	0.118
R	0.058
R	0.06
N	0.039
F	0.027
G	0.011
Y	0.018
T	0.015
L	0.018
R	0.018
S	0.013
V	0.008
