# Supplementary material for: Mining the heparinome for cryptic antimicrobial peptides that selectively kill Gram-negative bacteria
Source: Mol Syst Biol. 2025 May 23;21(7):889–910. doi: 10.1038/s44320-025-00120-6 (PMC12223310; doi:10.1038/s44320-025-00120-6)
Supplement: Supplementary file 5 — Source data Fig. 3 [file 44320_2025_120_MOESM5_ESM.zip › SD figure 3/Source Data_Figure 3E.xlsx]

## Sheet: Figure 3E_Molecular dynamic
	Distance (Å)
Time (ns)	H9	R10	R14
0	11.36	16.4	14.74
0.01	11.04	18.1	16.83
0.2	10.55	17.3	16.6
0.3	10.69	16.04	15.98
0.4	9.88	16.17	16.33
0.5	9.91	16.22	13.63
0.6	7.92	15.48	12.91
0.7	9.9	15.8	16.16
0.8	9.03	16.11	12.32
0.9	11.34	13.58	13.86
1	8.14	11.57	12.24
1.1	12.77	9.91	15.03
1.2	11.97	9.98	13.81
1.3	12.47	9.66	16.79
1.4	10.84	12.13	15.31
1.5	13.63	13.2	16.36
1.6	14.1	14.3	16.06
1.7	14.08	16.58	15.63
1.8	12.73	17.56	17.55
1.9	13.57	14.72	11.83
2	13.75	10.56	12.49
2.1	13.4	13.04	11.5
2.2	14.21	10.36	11.35
2.3	14.73	14.32	14.06
2.4	16.84	14.52	15.38
2.5	17.05	11.69	17.49
2.6	18.47	15	23.04
2.7	16.1	14.15	23.23
2.8	15.64	12.08	18.78
2.9	17.79	15.01	19.94
3	15.94	14.93	21.1
3.1	17.51	14.27	22.26
3.2	15.37	14.59	20.39
3.3	16.35	15.31	20.59
3.4	16	14.14	19.1
3.5	14.27	15.54	18.51
3.6	10.91	17.53	16.44
3.7	16.25	13.47	17.16
3.8	15.02	12.92	15.21
3.9	15.05	11.85	19.11
4	13.68	13.04	17.64
4.1	15.16	14.75	21.02
4.2	15.47	14.21	17.75
4.3	13.83	15.14	17.97
4.4	17.73	13.33	15.96
4.5	14.9	12.74	15.17
4.6	13.72	14.07	16.06
4.7	14.32	14.29	14.31
4.8	12.46	13.56	15.21
4.9	10.1	12.18	10.85
5	9.89	9.02	10.08
5.1	8.84	10.5	8.38
5.2	8.67	12.06	8.14
5.3	9.29	11.15	8.93
5.4	6.98	9.64	10.16
5.5	10.02	12.57	9.75
5.6	8.87	12.23	8.09
5.7	10.63	11.88	12.53
5.8	11.26	12.6	10.54
5.9	15.61	13.9	11.26
6	14.71	14.49	16.25
6.1	15.92	13.39	14.71
6.2	15.73	13.85	12.88
6.3	14.85	13.66	14.37
6.4	13.97	12.81	14.22
6.5	13.23	11.3	9.98
6.6	14	10.91	12.45
6.7	13.39	13.25	11.97
6.8	13.2	13.37	13.84
6.9	13.57	13.38	13.15
7	15.64	13.53	13.42
7.1	15.89	16.5	16.73
7.2	17.11	16.93	18.41
7.3	17.62	16.87	17.68
7.4	15.72	18.01	17.26
7.5	15.86	15.6	17.08
7.6	15.85	16.38	18.05
7.7	13.09	16.13	15.84
7.8	12.24	16.01	14.99
7.9	13.34	15.26	15.43
8	13.06	14.41	19
8.1	13.92	15.48	19
8.2	14.14	16.57	17.71
8.3	13.45	18.34	18.13
8.4	13.07	17.35	18.98
8.5	13.4	15.06	19.18
8.6	14.11	18.97	23.71
8.7	12.53	21.51	24.98
8.8	13.98	21.05	27.36
8.9	13.82	22.92	29.2
9	13.81	23.03	29.48
9.1	14	21.15	25.95
9.2	14.08	26.23	28.54
9.3	13.85	21.23	26.03
9.4	13.02	20.55	27.62
9.5	14.45	23.82	25.63
9.6	14.22	23.5	26.49
9.7	13.97	20.79	26.52
9.8	13.67	22.42	24.38
9.9	14.73	21.02	25.75
10	15.56	22.01	25.7
10.1	14.07	22.83	27.18
10.2	14.27	22.61	28.34
10.3	14.8	23.04	28.5
10.4	15.22	21.41	30.54
10.5	14.08	22.47	28.18
10.6	14.39	17.45	25.41
10.7	13.48	16.38	22.87
10.8	12.57	16.91	25.14
10.9	13.39	16.63	26.95
11	17.08	18.2	25.44
11.1	13.16	19.47	26.88
11.2	13.65	16.39	24.78
11.3	13.59	16.81	25.55
11.4	13.77	20.1	24.93
11.5	13.73	21.33	25.89
11.6	14.18	20.65	27.23
11.7	13.46	20.52	27.01
11.8	13.75	20.12	25.61
11.9	12.67	21.11	26.28
12	13.83	18.68	25.73
12.1	13.95	19.95	25.66
12.2	13.66	20.26	27.96
12.3	14.35	20.74	26.73
12.4	15.8	23.88	29.72
12.5	11.64	20.47	27.45
12.6	11.1	22.3	27.45
12.7	12.41	23.95	27.05
12.8	15.89	22.05	27.85
12.9	11.85	20.15	28.91
13	16.27	19.85	28.53
13.1	15.52	21.12	26.62
13.2	20.77	23.04	29.7
13.3	14.09	19.26	25.14
13.4	15	22.57	24.62
13.5	15.6	20.87	24.6
13.6	15.32	18.76	24.54
13.7	16	21.17	25.7
13.8	18.45	19.02	25.25
13.9	15.52	18.82	24.14
14	16.84	19.98	26.33
14.1	15.52	18.49	23.98
14.2	14.6	18.23	17.99
14.3	14.33	18.76	20.26
14.4	17.57	18.93	22.9
14.5	15.4	18.61	21.84
14.6	15.84	18.05	24.66
14.7	18.55	20.68	27.73
14.8	15.95	18.43	29.02
14.9	18.45	18.58	27.9
15	14.33	18.39	26.55
15.1	12.75	16.44	25.26
15.2	11.82	15.73	24.18
15.3	12.41	14.11	20.32
15.4	14.13	16.67	24.22
15.5	10.16	16.25	24.66
15.6	12.43	15.65	21.97
15.7	11.56	14.11	22.29
15.8	11.72	14.51	20.93
15.9	14.05	16.47	24.45
16	14.54	17.47	23.71
16.1	15.21	18.37	28.21
16.2	14.83	16.9	27.86
16.3	16.68	21.26	29.69
16.4	14.76	17.65	29.56
16.5	15.22	19.12	28.69
16.6	14.47	17.68	29.95
16.7	15.51	19.22	31.33
16.8	14.23	17.41	27.92
16.9	14.04	17.73	26
17	14.63	16.77	25.39
17.1	16.38	19.65	26.81
17.2	16.17	19.05	28.61
17.3	16.83	20.31	24.73
17.4	16.36	21.37	26.05
17.5	14.62	22.66	27.68
17.6	15.14	25.84	32.43
17.7	16.32	22.79	27.51
17.8	16.88	21.6	26.6
17.9	18.02	20.93	27.14
18	16.32	19.67	27.52
18.1	15.71	20.65	27.68
18.2	17.8	21.14	26.22
18.3	17.94	22.66	26.89
18.4	17.4	22.09	27.26
18.5	20.69	24.17	24.67
18.6	16.34	20.16	27.42
18.7	17.13	21.82	28.08
18.8	20.02	25.17	34.82
18.9	20.07	23.56	32.37
19	23.86	27.25	34.1
19.1	20.42	25.03	31.79
19.2	14.27	19.45	23.88
19.3	15.09	19.2	25.94
19.4	16.55	18.74	28.86
19.5	20.75	21.16	27
19.6	20.87	23.06	20.22
19.7	21.33	23.03	24.16
19.8	18.11	20.18	26.4
19.9	19.86	19.31	31.71
20	19.59	21.29	32.96
20.1	21.52	21.08	31.35
20.2	23.1	20.32	33.73
20.3	20.56	22.73	32.97
20.4	21.74	21.9	31.94
20.5	20.88	20.8	34.64
20.6	19.08	18.68	29.17
20.7	19.49	19.46	27.63
20.8	22.98	20.12	30.44
20.9	19.53	18.03	27.85
21	19.99	18.9	25.25
21.1	20.79	20.43	24.86
21.2	18.56	18.07	23.62
21.3	16.99	16.93	25.42
21.4	17.81	17.94	27.68
21.5	18.7	18.61	26.3
21.6	18.65	19.05	23.69
21.7	15.89	17.05	23.03
21.8	17.39	17.28	26.11
21.9	16.78	16.65	28.71
22	16.22	16.45	23.39
22.1	13.01	14.49	24.14
22.2	12.53	14.83	21.88
22.3	13.44	14.65	22.51
22.4	15.53	15.76	20.3
22.5	14.58	15.02	19.43
22.6	14.78	16.64	24.86
22.7	14.23	16.58	21.41
22.8	12.48	16.12	17.79
22.9	15.33	16.41	19.72
23	17.36	18.17	23.38
23.1	16.31	15.96	21.09
23.2	14.74	15.84	20.71
23.3	16.55	17.79	17.66
23.4	14.2	18.66	20.66
23.5	16.34	19.16	23.51
23.6	15.55	18.32	25.15
23.7	16.73	18.06	26.86
23.8	14.12	17.43	22.25
23.9	14.76	17.37	22.36
24	15.93	18.81	22.44
24.1	16.42	18.54	25.75
24.2	18.38	18.67	26.92
24.3	15.33	17.33	25.02
24.4	12.82	16.75	21.16
24.5	15.74	17.52	23.27
24.6	15.83	18.82	22.97
24.7	15.73	16.96	23.08
24.8	15.41	17.05	24.58
24.9	12.81	16.15	19.26
25	13.72	16.42	20.25
25.1	14.14	16.03	21.23
25.2	11.6	16.48	18.2
25.3	13.9	16.99	18.1
25.4	12.32	16.63	18.11
25.5	12.47	17.09	16.81
25.6	9.11	15.39	15.99
25.7	9.79	15.33	15.05
25.8	10.85	16.19	15.83
25.9	12.11	16.74	14.33
26	13.21	17.14	17.73
26.1	14.31	17.5	18.05
26.2	12.62	14.71	11.87
26.3	13.74	17.52	18.01
26.4	12.67	15.87	14.32
26.5	12.71	14.79	13.61
26.6	10.64	11.74	7.95
26.7	10.69	14.03	9.61
26.8	9.61	13.16	8.99
26.9	10.5	15.81	9.95
27	10.2	14.27	11.91
27.1	9.79	14.06	11.65
27.2	9.35	13.83	10.34
27.3	10.65	14.99	12.21
27.4	10.27	14.07	14.79
27.5	10.11	15.07	13.37
27.6	11	14.32	16.77
27.7	10.43	14.71	12.9
27.8	9.2	13.48	13.09
27.9	9.76	14.14	11.03
28	11.69	12.96	10.87
28.1	10.61	12.81	10.34
28.2	10.41	14.07	10.07
28.3	9.58	14.05	10.78
28.4	10.12	14.76	10.36
28.5	9.46	14.4	11.46
28.6	12.13	14.07	10.85
28.7	10	13.26	11.33
28.8	10.41	14.02	11.6
28.9	9.49	15.25	10.95
29	10.27	14.17	11.8
29.1	9.72	13.99	11.4
29.2	9.81	14.66	10.31
29.3	9.98	13.68	13.23
29.4	9.94	14.23	12.87
29.5	9.14	14.24	11.92
29.6	12.27	14.27	12.85
29.7	9.05	14.31	10.98
29.8	9.3	14.91	12.96
29.9	12.66	14.54	11.93
30	11.94	14.14	9.19
30.1	12.76	14.51	13.83
30.2	11.19	14.99	12.87
30.3	10.2	14.48	12.77
30.4	9.22	12.68	9.96
30.5	10.26	14.15	10.96
30.6	10.92	16.15	11.8
30.7	10.16	15.18	11.61
30.8	11.24	16.11	13.47
30.9	11.63	17.26	16.78
31	9.11	16.29	15.39
31.1	12.19	16.13	17.05
31.2	11.58	11.02	16.82
31.3	9.88	12.05	17.09
31.4	9.92	11.78	16.69
31.5	9.53	11.87	16.96
31.6	10.56	11.32	16.96
31.7	9.73	11.65	16.63
31.8	9.35	11.64	17.12
31.9	9.51	12.59	16.41
32	10.49	11.23	17.24
32.1	9.92	12.73	17.12
32.2	9.83	11.45	16.2
32.3	9.91	8.23	16.72
32.4	9.84	7.42	16.92
32.5	9.17	8.84	17.06
32.6	9.72	8.47	17.12
32.7	9.53	8.03	16.02
32.8	10.54	9.17	17.6
32.9	9.58	12.08	17.34
33	9.85	9.67	17.58
33.1	10.66	8.81	18.48
33.2	10.85	8.68	16.83
33.3	10.88	10.5	15.75
33.4	11.07	8.54	16.95
33.5	9.91	8.93	13.86
33.6	10.29	7.52	15.08
33.7	10.41	8.39	13.99
33.8	10.66	8.23	14.74
33.9	9.64	9.98	14.11
34	10	7.68	14.8
34.1	10.22	8.69	13.75
34.2	9.65	9.67	14.41
34.3	9.94	10.52	12.81
34.4	9.49	10.3	11.87
34.5	9.35	10.71	9.85
34.6	9.97	9.47	9.4
34.7	9.58	9.67	8.5
34.8	10.7	8.74	8.85
34.9	9.9	9.48	10.69
35	9.2	10.46	10.57
35.1	9.56	9.64	8.31
35.2	8.35	9.99	8.97
35.3	9.94	9.9	9.83
35.4	10.68	12.22	12.01
35.5	9.46	12.45	11.48
35.6	8.55	15.84	10.38
35.7	9.61	10.72	8.66
35.8	10.01	14.44	8.82
35.9	9.55	13.07	7.92
36	11.87	13.14	9.27
36.1	10.76	14.96	11.89
36.2	12.3	14.2	13.54
36.3	12.68	13.98	10.29
36.4	9.7	13	11.12
36.5	10.48	13.65	11.4
36.6	9.63	13.71	10.36
36.7	8.19	13.58	12.42
36.8	9.33	14.27	10.69
36.9	10.39	14.02	11.39
37	10.17	14.37	11.44
37.1	9.87	12.57	11.16
37.2	10.18	14.31	10.52
37.3	10.59	14.58	11.64
37.4	11.12	12.72	11.36
37.5	8.98	14.34	11.08
37.6	9.83	14.35	11.57
37.7	8.86	14.05	11.75
37.8	10.57	15.28	10.19
37.9	9.94	14.49	10.6
38	9.68	14.08	12.77
38.1	9.62	13.85	12.52
38.2	9.85	13.59	14.29
38.3	9.42	13.73	14.86
38.4	8.88	14.83	13.77
38.5	9.59	14.75	12.61
38.6	9.6	13.87	13.78
38.7	9.35	14.87	13.74
38.8	9.2	14.78	13.34
38.9	9.84	16.64	13.68
39	8.82	15.89	12.39
39.1	9.61	15.1	14.78
39.2	10.34	15.08	14.23
39.3	9.36	14.14	13.94
39.4	9.39	14.9	12.84
39.5	10.13	14.5	13.24
39.6	9.61	14.04	13.56
39.7	7.95	12.21	11.69
39.8	10.34	10.09	10.85
39.9	9.64	13.1	13.34
40	9.11	12.78	13.96
40.1	9	13.65	12.06
40.2	9.79	12.25	10.62
40.3	9.15	12.98	12.28
40.4	9.02	11.89	11.34
40.5	8.86	12.77	10.52
40.6	9.64	12.02	16.02
40.7	10.04	12.68	14.08
40.8	9.85	13.99	14.38
40.9	8.12	13.89	15.92
41	9.65	12.75	15.62
41.1	9.48	13.65	13.34
41.2	10.84	13.39	16.39
41.3	9.2	8.91	16.38
41.4	10.39	10.17	16.2
41.5	9.84	9.14	17.54
41.6	10.07	11.54	17.68
41.7	11.23	10.36	16.94
41.8	11.06	10.73	15.7
41.9	10.5	10.13	14.79
42	10.81	9.88	15.96
42.1	9.69	12.96	17.72
42.2	9.99	10.5	15.65
42.3	9.68	10.77	16.32
42.4	8.76	10.14	16.88
42.5	9.67	10.51	16.86
42.6	10.71	10.44	17.18
42.7	10.09	9.9	16.22
42.8	9.71	12.41	16.65
42.9	10.98	12.37	15.38
43	10.69	11.99	15.25
43.1	10.77	12.06	15.09
43.2	11.28	12.09	16.07
43.3	11.02	11.97	18.23
43.4	11.43	10	16.73
43.5	11.29	10.54	17.71
43.6	11.35	12.36	16.12
43.7	11.44	10.59	16.73
43.8	10.55	10.95	15.8
43.9	9.99	10.41	16.35
44	10.1	11.48	16.73
44.1	10.26	10.52	15.74
44.2	10.06	11.95	16.4
44.3	9.61	10.03	16.27
44.4	10.46	10.27	12.51
44.5	9.74	10.44	13.81
44.6	11.19	11.04	13.05
44.7	9.88	10.07	12.9
44.8	11.69	10.22	13.21
44.9	9.92	12.32	12.94
45	9.99	13.95	13.6
45.1	10.68	10.47	11.75
45.2	10.5	10.72	13.07
45.3	10.59	10.63	15.76
45.4	10.95	10.26	16.4
45.5	11.03	10.52	15.32
45.6	10.43	13.28	15.68
45.7	11.21	10.51	18.01
45.8	10.94	10.46	16.81
45.9	10.61	10.51	11.23
46	10.64	10.75	11.32
46.1	10.98	10.99	10.98
46.2	11.14	10.83	11.86
46.3	10.42	10.74	12.31
46.4	11.76	11.59	11.72
46.5	10.21	10.74	12.62
46.6	10.57	10.95	11.57
46.7	11.86	12.29	14.14
46.8	11.33	11.64	14.59
46.9	10.86	11.48	13.5
47	9.96	13.16	14.67
47.1	11.93	12.85	15.65
47.2	11.4	12.64	10.18
47.3	13.42	13.08	10.05
47.4	12.59	11.25	15.76
47.5	10.47	14.11	11.81
47.6	11.28	15.47	11.63
47.7	13.86	12.9	14.37
47.8	10.19	12.07	12.43
47.9	12.73	8.5	13.58
48	10.73	11.39	10.07
48.1	12.23	8.51	12.91
48.2	10.95	10.16	11.05
48.3	13.56	8.8	9.68
48.4	10.31	9.39	8.05
48.5	10.64	8.98	9.77
48.6	10.02	10.09	11.15
48.7	11.3	9.65	10.08
48.8	10.43	7.97	10.05
48.9	10.31	8.32	10.68
49	10.35	6.25	8.51
49.1	10.76	6.52	8.98
49.2	9.99	7.01	7.97
49.3	10.16	6.28	8.01
49.4	9.64	6.12	8.02
49.5	10.47	6.73	8.11
49.6	11.44	7.59	6.04
49.7	12.32	8.23	8.99
49.8	12.19	7.65	8.16
49.9	11.06	8.24	7.65
50	10.13	8.15	9.1
50.1	10.99	7.62	9.53
50.2	11.57	6.41	8.29
50.3	11.02	6.75	11.76
50.4	9.89	8.06	9.77
50.5	11.52	11.55	15.57
50.6	10.85	12.12	20.93
50.7	9.23	10.27	19.41
50.8	9.78	11.83	17.21
50.9	10.1	10.65	17.92
51	10.29	11.14	19.01
51.1	11.51	9.44	13.47
51.2	10.55	12.46	20.65
51.3	10.72	11.8	19.81
51.4	9.29	12.1	16.54
51.5	10.14	9.57	16.57
51.6	9.81	8.19	14.32
51.7	9.72	9.72	17.07
51.8	10.49	8.51	15.98
51.9	9.78	10.93	15.41
52	10.51	10.35	17.38
52.1	10.42	11.78	19
52.2	10.5	12.27	18.63
52.3	10.03	10.88	20.63
52.4	10.41	12.31	21.78
52.5	9.96	12.01	22.23
52.6	10.23	13.76	21.96
52.7	10.08	12.18	21.83
52.8	9.97	13.33	21.29
52.9	10.07	13.38	20.81
53	9.57	11.88	21.53
53.1	8.96	10.59	22.03
53.2	8.82	10.06	23.52
53.3	8.21	10.73	20.67
53.4	9.25	10.47	21.72
53.5	8.34	12.43	23.12
53.6	7.83	9.26	20.83
53.7	8.55	10.41	21.85
53.8	8.05	10.73	21.93
53.9	9.44	10.17	21.61
54	9.66	11.43	24.59
54.1	8.96	9.83	24.04
54.2	9.81	8.22	22.39
54.3	10.1	10.51	19.89
54.4	7.38	10.07	20.01
54.5	7.66	9.55	17.69
54.6	7.74	10.51	16.11
54.7	7.68	8.91	15.67
54.8	8.84	10.36	16.02
54.9	8.52	12.65	19.22
55	8.13	9.98	21.19
55.1	8.67	9.73	21.29
55.2	8.25	9.58	21.83
55.3	8.57	9.42	20.45
55.4	9.68	10.28	20.9
55.5	8.41	10.05	21.21
55.6	8.73	9.07	21.08
55.7	7.76	8.28	22.06
55.8	7.56	8.84	15.65
55.9	7	8.4	16.06
56	7.59	7.75	13.23
56.1	7.21	7.96	9
56.2	8.32	8.41	12.45
56.3	8.65	10.46	9.75
56.4	9.66	8.24	8.84
56.5	10.57	8.15	8.78
56.6	10.61	8.63	7.71
56.7	10.87	9.47	8.71
56.8	9.53	8.46	11.67
56.9	11.7	8.63	10.79
57	10.48	8.57	9.46
57.1	12.97	10.93	9.33
57.2	12.43	9.45	11.85
57.3	12.34	8.39	8.73
57.4	12.17	8.51	7.98
57.5	11.63	8.44	8.44
57.6	12.04	8.41	11.61
57.7	9.33	8.79	11.7
57.8	10.34	8.8	9.85
57.9	11.22	8.39	7.81
58	11.79	8.9	8.81
58.1	11.36	9.6	8.84
58.2	10.96	8.44	10.65
58.3	11.88	8.19	12.66
58.4	12.75	8.54	14.04
58.5	11.03	8.02	14.55
58.6	11.48	8.11	12.87
58.7	9.68	9.44	13.02
58.8	10.85	9.21	14.02
58.9	10.54	9.22	7.94
59	12.38	7.82	9.69
59.1	9.59	7.81	8.47
59.2	10.93	7.74	10.14
59.3	10.2	7.82	8.25
59.4	10.85	8.55	9.08
59.5	12.13	8.57	9.2
59.6	11.18	7.49	7.98
59.7	11.79	8.24	8.76
59.8	11.68	6.99	10.46
59.9	11.83	8.16	9.23
60	11.73	7.91	8.18
60.1	11.4	8.26	8.36
60.2	12.48	8.26	11.89
60.3	11.05	7.37	8.44
60.4	10.89	7.73	8.85
60.5	10.66	8.95	7.12
60.6	10.42	8.29	6.81
60.7	10.84	7.72	7.46
60.8	10.6	8.04	7.82
60.9	10.86	8.96	7.43
61	10.56	7.1	10.23
61.1	11.72	6.39	9.21
61.2	10.31	8.48	11.84
61.3	9.95	8.46	12.72
61.4	11.6	8.87	10.01
61.5	10.02	8.27	11.79
61.6	11.07	7.83	10.22
61.7	10.35	7.32	13.11
61.8	10.56	8.43	11.29
61.9	10.5	7.69	12.28
62	10.36	7.92	9.53
62.1	10.37	7.63	9.99
62.2	10.79	7.83	10
62.3	12.64	7.84	8.77
62.4	11.33	8.5	13
62.5	12.57	7.5	9.86
62.6	10.29	7.55	11.22
62.7	11.04	7.54	13.04
62.8	11.57	6.96	12.39
62.9	10.14	7.99	13.38
63	10.43	7.82	13.14
63.1	9.98	8.47	14.78
63.2	11.49	7.41	14.08
63.3	10.12	9.41	16.28
63.4	9.9	8.51	14.58
63.5	9.96	7.98	13.23
63.6	11.21	8.22	16.14
63.7	10.52	8.66	16.22
63.8	13.01	8.98	14.97
63.9	9.95	8.26	15.85
64	9.35	7.29	16.12
64.1	8.71	8.55	15.21
64.2	9.43	7.81	13.54
64.3	9.23	7.91	13.73
64.4	9.26	8.05	15.57
64.5	8.92	8.82	15.07
64.6	9.63	7.57	15.1
64.7	9.39	8	14.5
64.8	9.03	8.59	13.85
64.9	9.04	8.55	15.54
65	8.8	8.66	16.02
65.1	9.35	8.51	16.45
65.2	8.82	7.61	15.56
65.3	10	7.41	15.36
65.4	9.06	7.47	15.23
65.5	9.16	7.45	14.72
65.6	8.82	7.52	15.41
65.7	9.12	7.99	15.14
65.8	9.62	7.6	15.51
65.9	8.86	7.98	14.81
66	9.23	8	15.19
66.1	9.39	7.55	15.9
66.2	8.87	8.31	15.53
66.3	8.19	8.23	15.43
66.4	9.14	8.62	15.34
66.5	8.82	7.94	14.38
66.6	9.02	7.79	16.23
66.7	8.95	8.27	15.68
66.8	8.99	8.29	14.23
66.9	9.25	8.38	16.02
67	9.4	8.35	15.93
67.1	8.81	7.58	14.61
67.2	8.76	7.89	14.08
67.3	9.19	7.9	14.13
67.4	9.09	8.83	14.63
67.5	9.06	7.7	15.04
67.6	9.21	7.85	14.71
67.7	9.33	7.73	15.7
67.8	9.33	8.89	17.08
67.9	9.3	7.6	16.56
68	8.94	8.37	16.01
68.1	9.31	8.51	17.07
68.2	9.09	7.96	16.74
68.3	8.63	7.84	16.15
68.4	9.49	8.53	14.99
68.5	9.2	7.56	15.22
68.6	9.72	7.5	15.75
68.7	9.42	8.92	14.65
68.8	10.45	8.09	10.03
68.9	11.93	9.84	9.89
69	8.35	9.62	11
69.1	10.7	9	10.16
69.2	10.42	9.92	10.44
69.3	10.57	9.18	10.38
69.4	11.47	10.72	11.33
69.5	11.97	10.4	11.7
69.6	10.63	7.95	10.34
69.7	11.81	8.63	10.17
69.8	11.38	9.15	12.11
69.9	11.35	10.42	14.93
70	11	8.88	16.32
70.1	11.27	8.48	16.56
70.2	10.97	8.59	17.11
70.3	10.67	8.13	16.44
70.4	10.79	10.46	15.61
70.5	11.83	8.28	15.44
70.6	10.61	7.94	15.72
70.7	11.01	9.83	15.87
70.8	10.53	7.64	14.52
70.9	10.9	8.07	14.88
71	11.55	7.63	14.92
71.1	11.33	7.98	14.22
71.2	11.24	9.11	15.49
71.3	11.68	10.42	16.6
71.4	10.79	9.58	15.75
71.5	12.02	10.22	15.19
71.6	11.63	9.26	16.19
71.7	11.79	8.92	16.17
71.8	11.56	9.43	16.11
71.9	12.18	9.07	14.98
72	11.58	10.62	16.2
72.1	11.27	9.62	16.04
72.2	11.35	10.93	16.22
72.3	11.65	10.13	15.66
72.4	12.18	10.42	16.22
72.5	11.39	10.51	15.43
72.6	10.91	9.49	15.41
72.7	11.57	9.91	16.36
72.8	11.47	11.41	15.61
72.9	11.6	10.56	16.36
73	11.07	10.87	16.52
73.1	11.73	10.99	16.24
73.2	12.17	9.18	14.47
73.3	11.75	9.12	16.53
73.4	11.88	10.09	15.07
73.5	11.11	10.75	16.21
73.6	10.79	10.84	14.96
73.7	11.72	11.15	16.28
73.8	12.26	10.68	15.71
73.9	11.71	10.47	15.98
74	11.41	9.81	15.49
74.1	12.35	9.25	15.46
74.2	11.04	9.85	15.26
74.3	11.51	9.11	15.74
74.4	10.77	9.06	15.5
74.5	10.88	7.91	16.26
74.6	11.23	7.49	15.14
74.7	10.96	8.42	17.08
74.8	11.4	7.64	18.77
74.9	11.23	7.77	15.24
75	10.91	8.18	16.25
75.1	10.96	8.57	17.09
75.2	10.02	8.65	15.55
75.3	10.87	8.9	16.82
75.4	10.33	8.6	16.32
75.5	10.92	8.37	19.46
75.6	11.35	8.68	16.11
75.7	10.34	8.15	16.54
75.8	10.98	8.55	16.28
75.9	11.15	9.23	16.31
76	10.92	8.95	15.64
76.1	11.96	9.61	15.83
76.2	11.91	9.36	14.86
76.3	11.98	8.79	17.37
76.4	10.68	7.58	14.95
76.5	9.93	9.88	14.81
76.6	11.53	8.86	16.14
76.7	12.54	9.99	17.54
76.8	13.78	8.92	17.12
76.9	13.1	10.5	16
77	15.31	9.46	16.92
77.1	14.09	8.63	14.95
77.2	13.46	9.12	17.05
77.3	14.07	8.56	15.45
77.4	12.94	7.94	15.6
77.5	11.72	9.06	15.14
77.6	11.52	8.96	16.25
77.7	10.61	9.05	14.95
77.8	10.52	8.18	15.36
77.9	10.34	8.95	15.54
78	11.04	8.08	16.61
78.1	9.76	8.22	15.75
78.2	10.11	8.42	15.56
78.3	9.15	7.91	15.28
78.4	9.82	8.91	15.31
78.5	8.56	8.35	16.52
78.6	9.31	8.16	17.13
78.7	9.54	8.46	16.44
78.8	8.23	9.54	15.01
78.9	9.52	8.36	16.97
79	9.16	8.78	16.32
79.1	9.54	8.88	14.95
79.2	9.13	9.51	17.12
79.3	9.83	7.78	14.98
79.4	9.51	9.25	15.75
79.5	9.63	8.59	12.84
79.6	8.84	8.75	14.84
79.7	8.62	8.35	16.37
79.8	7.94	8.34	14.22
79.9	9.29	8.95	16.68
80	9.01	8.36	16.04
80.1	10.24	8.86	16.7
80.2	9.95	9.52	15.39
80.3	10.61	8.88	16.87
80.4	9.51	10.08	16.43
80.5	9.67	8.53	15.24
80.6	9.19	8.58	15.31
80.7	9.71	9.55	14.96
80.8	10	8.99	14.92
80.9	8.81	10.2	15.16
81	10.11	8.47	15.42
81.1	9.76	9.01	14.98
81.2	10.88	9.71	16.85
81.3	9.95	10.87	17.13
81.4	10.6	12.14	17.96
81.5	12.72	10.05	17.67
81.6	10.01	8.4	16.49
81.7	9.81	8.39	15.86
81.8	9.23	9.38	15.61
81.9	9.61	9.8	15.98
82	8.83	9.48	15.64
82.1	9.6	9.84	15.59
82.2	9.63	10.43	16.07
82.3	10.87	10.12	17.14
82.4	9.64	9.33	16.9
82.5	10.14	9.39	16.27
82.6	10.17	9.04	15.09
82.7	10.78	10.15	16.61
82.8	9.32	10.74	16.12
82.9	11.08	13.52	17.76
83	11	10.16	18.61
83.1	10.93	9.4	17.54
83.2	10.51	11.96	16.63
83.3	12.56	10.18	18.01
83.4	10.48	12.65	17.23
83.5	10.74	11.26	16
83.6	10.6	8.38	16.15
83.7	9.52	8.23	16.88
83.8	9.64	8.27	15.66
83.9	8.99	8.71	16.61
84	9.35	9.23	16.11
84.1	9.15	8.36	15.04
84.2	9.76	8.97	15.82
84.3	10.01	9.93	16.78
84.4	9.64	9.13	15.48
84.5	10.4	9.26	17.38
84.6	10.09	8.74	15.75
84.7	10.79	8.87	16.58
84.8	10.22	8.77	15.66
84.9	9.29	9.1	15.12
85	9.99	8.6	14.92
85.1	9.08	8.09	14.73
85.2	9.65	9.88	14.65
85.3	9.02	8.47	15.05
85.4	12.4	8.99	16.3
85.5	10.68	8.75	16.2
85.6	12.75	8.8	17.31
85.7	10.71	8.64	15.86
85.8	10.01	8.57	16.07
85.9	10.68	8.76	16.51
86	10.48	8.53	15.76
86.1	10.43	9.49	17.58
86.2	11.45	9.15	18.46
86.3	10.13	8.63	17.6
86.4	11.11	8.29	17.34
86.5	10.09	9.11	16.83
86.6	10.22	8.99	18.03
86.7	8.5	8.88	16.69
86.8	8.92	8.14	15.85
86.9	8.49	9.88	15.5
87	8.85	9.55	15.65
87.1	8.72	8.98	15.22
87.2	8.52	8.02	18.73
87.3	9.74	9.54	16.82
87.4	9.56	9.16	16.5
87.5	10.68	7.92	15.02
87.6	10.45	8.45	17.37
87.7	12.02	9	18.17
87.8	11.17	8.83	17.21
87.9	11.17	8.35	16.47
88	7.98	8.16	15.18
88.1	10.42	8.74	16.24
88.2	9.3	9.21	17.56
88.3	9.42	10.28	17.09
88.4	8.45	10.22	13.44
88.5	8.53	9.27	14.28
88.6	8.37	11.27	15.84
88.7	9.19	8.89	15.98
88.8	8.54	9.9	14.82
88.9	8.21	9.25	14.49
89	9.06	8.81	14.12
89.1	8.76	8.76	15.91
89.2	8.94	8.29	16.23
89.3	9.8	8.32	15.08
89.4	8.22	8.18	13.97
89.5	8.47	9.94	16.78
89.6	9.82	9.28	14.97
89.7	8.75	10.16	16.16
89.8	7.71	9.9	16.39
89.9	8.48	9.3	15.82
90	8.36	9.81	16.01
90.1	10.18	10.51	16.38
90.2	8.6	10.33	14.49
90.3	9.06	9.31	15.43
90.4	9.1	10.32	15.09
90.5	8.08	10.18	13.09
90.6	8.2	9.31	13.63
90.7	9.07	9.58	13.98
90.8	8.29	9.03	13.25
90.9	8.58	9.91	12.78
91	8.92	9.73	12.77
91.1	9.44	9.57	13.66
91.2	9.94	9.64	8.97
91.3	9.55	8.15	9.62
91.4	9.47	8.28	5.7
91.5	7.47	7.71	6.29
91.6	8.88	8.94	7.59
91.7	8.91	9.59	7.49
91.8	11.16	8.99	9.77
91.9	8.98	6.9	6.91
92	8.81	9.35	9.32
92.1	8.4	8.93	7.41
92.2	8.96	8.19	7.68
92.3	8.97	8.59	8.4
92.4	9.33	7.9	6.57
92.5	9.19	9.27	6.22
92.6	8.59	9.59	4.09
92.7	8.32	10.3	7.66
92.8	8.65	10.21	6.74
92.9	8.38	10.21	7.87
93	8.92	9.43	5.93
93.1	7.47	9.44	8.08
93.2	9.22	10.29	6.76
93.3	9.14	9.23	6.53
93.4	8.34	9.24	7.13
93.5	9.22	9.15	8.14
93.6	8.52	10.04	6.3
93.7	8.45	9.9	7.68
93.8	8.39	10.02	7.73
93.9	8.6	9.09	7.83
94	9.14	9.07	6.13
94.1	9.57	8.87	7.62
94.2	8.87	9.43	7.13
94.3	8.11	8.98	8.7
94.4	8.21	7.21	10.04
94.5	7.91	7.8	7.47
94.6	9.83	10.82	6.4
94.7	9.47	9.94	10.02
94.8	8.84	8.44	10.59
94.9	7.85	11.17	7.36
95	9.48	10.53	12.15
95.1	9.09	10.97	6.23
95.2	9.18	11.34	8.24
95.3	9.41	10.49	7.27
95.4	9.05	10.21	7.61
95.5	8.66	7.78	7.79
95.6	8.97	13.23	10.79
95.7	8.11	11.53	10.36
95.8	9.17	12.46	10.77
95.9	8.9	11.62	7.09
96	8.04	10.2	8.16
96.1	9.03	12.4	7.91
96.2	8.46	12.63	9.43
96.3	10.28	12.52	10.14
96.4	9.33	13.15	8.67
96.5	8.71	11.1	7.26
96.6	8.1	9.18	3.89
96.7	7.23	10.26	8.55
96.8	9.04	9.31	5.55
96.9	11.32	9.14	7.41
97	8.93	7.36	9.01
97.1	9.63	8.38	10.99
97.2	9.02	8.75	12.2
97.3	10.79	9.06	8.54
97.4	8.9	9.96	7.19
97.5	9.29	11.36	10.07
97.6	10.18	12.77	9.82
97.7	10.01	9.65	9.25
97.8	12.64	8.54	3.43
97.9	11.66	9.98	5.79
98	9.22	10.3	6.28
98.1	7.76	10.07	11.8
98.2	9.84	9.71	9.28
98.3	8.88	9.69	14.8
98.4	8.95	10.54	14.4
98.5	8.7	11.58	13.49
98.6	8.75	9.56	14.14
98.7	8.64	8.59	13.17
98.8	10.53	10.88	13.77
98.9	11.39	9.47	14.11
99	11.57	9.53	14.07
99.1	10.86	8.47	14.04
99.2	12.09	8.14	15.34
99.3	11.25	8.65	14.92
99.4	9.49	8.09	11.72
99.5	11.14	7.98	13.67
99.6	10.29	8.34	14.32
99.7	10.9	7.94	12.26
99.8	11.47	7.31	13.16
99.9	11.6	8.24	12.84
100	11.78	7.95	15.08
100.1	10.94	8.91	14
100.2	10.89	8.91	13.15
100.3	11.75	9.01	14.09
100.4	11.98	8.53	13.91
100.5	10.62	8.29	12.76
100.6	12.07	8.07	13.76
100.7	12.03	7.97	13.1
100.8	10.35	7.95	12.39
100.9	9.77	8.17	13.81
101	9.99	8.78	14.15
101.1	10.06	8.54	15.98
101.2	10.56	8.17	14.16
101.3	10.35	8.38	14.91
101.4	9.96	8.1	15.74
101.5	12.03	8.28	14.72
101.6	13.44	8.36	15.84
101.7	11.88	8.68	14.99
101.8	10.33	7.99	12.92
101.9	10.6	8.18	13.63
102	9.55	7.54	14.34
102.1	10.39	8.91	14.39
102.2	11.29	8.25	15.17
102.3	10.57	10.36	14.99
102.4	13.16	9.86	13.72
102.5	11.52	10.27	12.78
102.6	11.81	8.25	12.65
102.7	12.04	9.45	13.59
102.8	12.48	10.8	14.99
102.9	13.59	9.21	13.34
103	13.01	9.19	14.52
103.1	8.89	11.68	16.5
103.2	8.47	12.58	18.55
103.3	10.08	9.75	15.25
103.4	9.19	9.5	16.64
103.5	7.84	9.57	16.28
103.6	9.27	9.53	17.75
103.7	8.75	9.05	17.16
103.8	8.33	12.45	18.9
103.9	5.23	12.4	17.01
104	5.45	12.15	16
104.1	5.12	10.72	16.11
104.2	5.48	11.19	13.85
104.3	5.23	11.07	15.68
104.4	5.58	11.77	15.55
104.5	5.37	11.97	18.84
104.6	5.59	11.44	15.98
104.7	5.24	10.35	18.16
104.8	5.77	10.31	18.12
104.9	5.32	10.35	18.85
105	5.33	10.71	18.54
105.1	7.2	11.4	19.71
105.2	6.45	10.57	18.67
105.3	5.96	11.19	17.83
105.4	6.2	11.01	16.42
105.5	6.1	12.5	14.15
105.6	7.16	10.18	13.59
105.7	6.14	9.89	14.74
105.8	6.14	12.23	14.92
105.9	6.6	11.9	17.38
106	5.02	11.6	15.09
106.1	5.56	12.28	16.62
106.2	6.19	11.15	15.8
106.3	6.13	8.5	18.75
106.4	5.74	9.73	21.02
106.5	6.53	12.38	16.7
106.6	6.12	11.02	18.08
106.7	5.25	10.98	20.72
106.8	5.52	8.98	19.93
106.9	5.05	10.47	22.75
107	4.77	12.41	22.25
107.1	4.76	10.86	21.82
107.2	4.72	10.31	21.47
107.3	4.44	9.64	22.3
107.4	4.44	14.28	22.41
107.5	5.32	13.73	22.56
107.6	4.94	10.65	23.05
107.7	4.52	13.32	23.74
107.8	4.79	12	23.61
107.9	5.17	12.37	20
108	5.09	11.73	22.77
108.1	4.76	11.56	23.5
108.2	5.67	11.01	22.86
108.3	5.02	11.74	23.72
108.4	4.33	11.08	23.24
108.5	5.02	9.31	22.69
108.6	4.77	9.36	21.31
108.7	4.45	10.17	21.22
108.8	4.89	10.19	23.03
108.9	4.54	10.02	22.85
109	4.96	9.41	22.48
109.1	4.89	10.21	20.67
109.2	4.92	11.37	21.13
109.3	4.81	11.16	20.69
109.4	4.46	13.55	21.07
109.5	4.67	13.7	22
109.6	3.88	13.47	20.66
109.7	4.69	12.58	20.43
109.8	4.47	14.85	20.6
109.9	4.75	14.8	22.86
110	4.67	14.22	23.19
110.1	3.85	16.96	23.66
110.2	3.63	17.68	26.25
110.3	4.09	15.77	25.31
110.4	6.15	15.32	23.33
110.5	6.55	13.94	20.7
110.6	8.64	10.62	17.93
110.7	6.48	11.05	21.72
110.8	6.45	11.24	18.44
110.9	7.03	12.98	19.57
111	4.41	15.03	17.26
111.1	6	14.4	15.91
111.2	5.94	15.81	18.43
111.3	4.19	15.3	17.4
111.4	4.89	15.25	15.48
111.5	4.54	15.54	19.83
111.6	5.28	16.02	19.14
111.7	5.45	12.42	15.75
111.8	5.97	13.11	13.73
111.9	6.04	14.22	14.11
112	5.32	13.77	13.55
112.1	5.36	14.01	14.93
112.2	5.16	13.11	15.31
112.3	5.29	13.16	16.07
112.4	5.56	13.28	14.62
112.5	5.66	12.55	14.04
112.6	4.34	14.8	18.39
112.7	5.05	14.61	14.04
112.8	5.21	13.33	14.88
112.9	6.06	13.44	13.82
113	6.02	13.51	15.29
113.1	4.18	13.37	19.09
113.2	3.96	12.49	13.74
113.3	6.04	12.65	16.18
113.4	6.83	15.47	21.19
113.5	4.04	13.24	22
113.6	4.42	15.22	20.21
113.7	6.35	13.21	16.12
113.8	6.1	13.13	15.09
113.9	5.95	10.52	16.57
114	4.87	11.22	12.35
114.1	5.39	9.95	14.45
114.2	5.61	10.92	12.37
114.3	4.4	9.98	11.52
114.4	4.02	8.71	10.76
114.5	4.33	9.34	12.56
114.6	4.07	10.49	10.68
114.7	4.61	10.26	12.31
114.8	5.68	13.33	14.84
114.9	5.6	10.61	14.48
115	5.69	13.25	14.9
115.1	5.28	13.13	14.9
115.2	5.3	11.64	15.6
115.3	5.85	14.56	15.85
115.4	5.92	11.28	13.13
115.5	3.99	11.53	13.95
115.6	4.91	12.11	14.06
115.7	5.36	12.24	19.55
115.8	4.56	9.76	16.89
115.9	5.82	11.13	18.72
116	5.33	10.19	19.03
116.1	7.13	11.62	19.99
116.2	5.65	10.95	20.25
116.3	5.94	10.33	21.8
116.4	5.23	12.29	19.58
116.5	5.67	10.19	16.67
116.6	5.23	13.66	14.61
116.7	5.2	11.72	13.87
116.8	5.67	10.42	13.24
116.9	5.15	11.16	11.92
117	5.27	12.29	13.71
117.1	5.11	12.53	13.36
117.2	4.24	12.72	15.81
117.3	5.1	11.38	13.09
117.4	6.24	9.18	11.98
117.5	5.72	9.76	13.99
117.6	5.67	10.2	14.35
117.7	5.33	10.34	14.19
117.8	5.32	10.54	13.15
117.9	6.89	10.6	14.6
118	5.92	10.57	12.67
118.1	6.42	11.35	12.81
118.2	4.79	11.34	13.85
118.3	6.03	10.7	14.04
118.4	4.73	9.89	11.68
118.5	6.05	11.83	14.3
118.6	4.32	10.87	13.94
118.7	4.43	14.16	15.67
118.8	4.63	11.19	14.42
118.9	5.31	12.89	13.45
119	4.92	12.21	13.45
119.1	5.15	12.97	13.71
119.2	5.95	11.67	12.62
119.3	6.15	10.64	11.55
119.4	6.08	10.42	13.1
119.5	5.78	9.77	12.67
119.6	5.91	10.91	13.51
119.7	4.96	11.12	13.86
119.8	5.97	14.57	13.93
119.9	6.1	11.22	13.46
120	5.9	10.79	13.95
120.1	6.45	10.54	14.86
120.2	6.51	10.53	13.17
120.3	5.74	10.51	11.45
120.4	5.73	10.46	13.54
120.5	4.95	11.43	13.31
120.6	5.87	9.89	10.85
120.7	6.6	10.14	10.98
120.8	5.96	10.33	7.98
120.9	4.42	10.62	9.42
121	3.78	10.23	7.95
121.1	5.24	9.81	11.93
121.2	3.98	9.52	13.34
121.3	4.01	10.25	12.6
121.4	4.17	9.92	12.79
121.5	4.05	10.59	11.48
121.6	3.42	12.29	11.18
121.7	4.24	10.53	9.74
121.8	4.17	10.62	9.25
121.9	4.22	11.25	13.64
122	4.57	11.1	13.47
122.1	4.7	12.37	11.73
122.2	5.47	12.52	8.86
122.3	4.22	12.94	13.69
122.4	4.08	14.07	13.8
122.5	4.39	15.54	13.34
122.6	4.09	12.83	11.06
122.7	4.14	12.38	9.92
122.8	5.72	12.26	8.68
122.9	5.29	11.26	10.05
123	6.35	10.59	12.94
123.1	6.2	8.43	10.18
123.2	5.56	11.41	10.69
123.3	6.74	9.51	6.87
123.4	5.91	11.62	9.49
123.5	5.7	9.96	9.73
123.6	5.88	10.91	6.3
123.7	5.58	10.11	8.06
123.8	6.05	10.14	12.32
123.9	6.55	9.66	10.4
124	5.39	10.37	10.6
124.1	4.34	12.04	10.86
124.2	5.44	9.13	9.69
124.3	6.21	10.12	12.73
124.4	5.72	9.2	9.77
124.5	5.76	9.32	11.74
124.6	6.32	9.41	11.52
124.7	5.35	8.36	12.18
124.8	5.62	9.24	13.15
124.9	6.19	11.17	10.09
125	6	10.6	9.21
125.1	4.8	10.67	14.09
125.2	5.66	15.85	12.97
125.3	4.44	16.13	10.53
125.4	3.89	16.44	11.99
125.5	5.34	13.99	12.17
125.6	5.2	14.11	10.15
125.7	6.37	14.76	12.08
125.8	5.52	14.37	11.95
125.9	6.51	14.48	9.61
126	5.96	15.28	11.93
126.1	6.78	14.44	13.94
126.2	6.52	16.09	11.69
126.3	5.87	15.26	11.08
126.4	6.59	16.19	11.68
126.5	6.11	11.17	12.88
126.6	7.18	11.66	9.76
126.7	5.79	12.03	10.9
126.8	6	11.2	9.04
126.9	5.99	15.49	10.76
127	6.59	14.48	11.89
127.1	5.55	16.25	14
127.2	6.19	12.54	13.44
127.3	6.44	11	12.21
127.4	6.11	13.73	9.93
127.5	5.95	11.96	8.78
127.6	6.57	14.08	11.05
127.7	6.26	12.16	9.33
127.8	6.29	12.45	13.59
127.9	5.85	11.6	9.2
128	6.25	15.57	14.27
128.1	5.93	14.94	13.83
128.2	6.51	12.11	12.94
128.3	5.79	12.41	10.19
128.4	6.09	13.58	11.2
128.5	6.16	11.23	10.02
128.6	4.72	12.01	10.77
128.7	5.89	12.3	8.82
128.8	5.53	15.55	13.59
128.9	5.44	13.76	14
129	6.26	12.93	12.43
129.1	6.42	12.71	12.36
129.2	6.78	16.52	13.64
129.3	5.94	18	11.43
129.4	5.38	14.14	10.95
129.5	6.13	15.87	12.8
129.6	7.09	16.32	11.06
129.7	6.56	16.1	13.37
129.8	6.31	16.91	11.6
129.9	4.23	16.68	10.03
130	5.9	17.11	12.98
130.1	5.82	15.8	10.52
130.2	5.68	15.94	12.5
130.3	6.68	13.58	12.22
130.4	6.11	15.89	11.7
130.5	5.44	15.89	13.74
130.6	5.95	16.98	14.63
130.7	5.82	17.05	16.36
130.8	6.39	17.06	18.87
130.9	5.99	16.3	16.77
131	6.3	16.8	16.45
131.1	6.78	16.62	13.72
131.2	5.97	16.73	17.54
131.3	5.48	16.77	17.29
131.4	5.36	16.13	15.74
131.5	5.56	16.66	15.85
131.6	6.27	17.91	16.76
131.7	5.91	16.98	17.24
131.8	6.17	16.18	15.03
131.9	6.6	17.12	16.35
132	4.77	17.36	16.7
132.1	3.88	17.32	16.86
132.2	3.98	17.06	16.64
132.3	3.67	17.28	18.26
132.4	4.12	17.7	15.33
132.5	3.87	19.68	16.21
132.6	3.56	17.03	16.75
132.7	3.89	17.6	15.88
132.8	4.14	16.96	17.74
132.9	3.99	18.9	17.68
133	4.33	18.02	16.19
133.1	5.41	17.05	17.5
133.2	5.18	18.5	17.35
133.3	3.95	19.62	19.83
133.4	4.52	18.86	19.75
133.5	7.5	18.27	18.2
133.6	5.6	17.62	16.53
133.7	5.21	18.28	18.45
133.8	4.2	20.72	27.39
133.9	3.84	22.54	25.23
134	4.9	20.35	24.24
134.1	4.41	21.1	23.27
134.2	4.25	21.31	21.92
134.3	3.84	21.69	23.85
134.4	4.24	21.09	23.43
134.5	4.31	20.64	24.36
134.6	3.98	21.09	20.33
134.7	4.48	20.61	23.83
134.8	3.82	23	25.98
134.9	3.76	22.03	25.87
135	5.38	22.16	20.23
135.1	3.78	19.14	22.5
135.2	3.52	19.15	26.54
135.3	4.06	23.45	24.41
135.4	4.14	23.6	25.43
135.5	4.38	22.77	25.92
135.6	3.98	20.49	17.93
135.7	4.54	23.37	24.74
135.8	3.87	22.29	23.93
135.9	6.7	24.59	26.38
136	6.6	22.52	26.54
136.1	5.54	21.07	24.26
136.2	4.42	21.56	24.48
136.3	5.06	19.74	20.79
136.4	7.89	18.22	16.93
136.5	6.73	18.43	15.75
136.6	4.53	17.76	22.89
136.7	3.79	17.91	21.49
136.8	4.63	20.12	21.19
136.9	4.02	18.66	21.61
137	4.94	18.43	20
137.1	4	10.38	18.58
137.2	5.55	14.09	19.13
137.3	4.52	13.12	19.01
137.4	4.17	13.19	17.06
137.5	3.58	12.9	20.3
137.6	5.49	8.88	16.31
137.7	4.98	9.59	20.76
137.8	4.53	13.81	22.09
137.9	4.21	13.4	17.57
138	4.06	9.5	21.06
138.1	4.22	10.49	23.33
138.2	6.04	11.55	20.21
138.3	5.29	11.47	22.23
138.4	3.49	11.95	16.51
138.5	4.06	11.62	15.9
138.6	5	12.47	17.1
138.7	4	12.45	12.8
138.8	4	13.86	14.96
138.9	5.18	12.83	15.83
139	5.63	10.87	14.9
139.1	4.82	11.16	13.17
139.2	6.11	10	11.36
139.3	5.7	10.72	9.96
139.4	6.24	9.23	10.33
139.5	5.73	12.55	10.75
139.6	6.75	8.82	10.48
139.7	4.2	10.29	5.09
139.8	6.25	10.49	9.55
139.9	6.61	14.37	12.18
140	6.07	11.41	12.46
140.1	5.02	12.54	12.14
140.2	5.81	12.81	10.04
140.3	5.38	10.16	8.23
140.4	5.85	11.18	14.45
140.5	5.87	11.79	12.27
140.6	5.52	11.06	14.23
140.7	5.39	10.01	11.8
140.8	6.07	10.57	12.39
140.9	5.42	10.98	14.16
141	6.12	11.01	14.93
141.1	5.28	11.98	13.46
141.2	6.27	10.52	14.16
141.3	6.24	10.5	13.43
141.4	5.58	10.7	12.2
141.5	6.43	9.49	12.25
141.6	5.79	10.62	12.25
141.7	4.78	10.66	13.48
141.8	6.53	10.48	13.32
141.9	6.42	9.41	15.62
142	6.13	10.31	13.74
142.1	5.78	11.25	13.76
142.2	5.98	10.83	13.82
142.3	6.09	11.25	11.68
142.4	5.72	10.62	14.32
142.5	6.67	10.93	13.74
142.6	5.85	9.68	12.26
142.7	6.38	10.37	11.52
142.8	6.56	9.53	11.96
142.9	5.93	10.43	16.07
143	6.29	10.96	16.73
143.1	6.29	11.07	15.87
143.2	6.32	10.44	16.46
143.3	5.5	11.39	15.69
143.4	6	9.53	16.04
143.5	4.91	10.31	15.47
143.6	6.98	11.18	16.14
143.7	5.52	12.18	15.16
143.8	4.41	11.24	16
143.9	5.26	10.99	15.9
144	6.44	9.96	16.38
144.1	7.69	13.35	17.87
144.2	4.29	10.91	14.15
144.3	5.2	9.84	12.89
144.4	6.37	9.56	12.79
144.5	3.69	11.37	13.79
144.6	4.51	10.91	12.62
144.7	4.11	11.86	11.15
144.8	3.43	10.61	10.76
144.9	4.82	9.43	13.68
145	5.68	11.1	12.84
145.1	6.23	10.36	10.71
145.2	5.62	9.6	10.78
145.3	5.31	10.36	11.01
145.4	5.41	10.19	12.16
145.5	4.81	9.45	11.22
145.6	3.81	10.28	14.71
145.7	3.77	9.81	13.83
145.8	3.83	11.02	17.45
145.9	6.05	10.36	12.39
146	5.66	10.28	15.25
146.1	5.66	10.75	13.17
146.2	7.21	11.55	13.85
146.3	6.47	10.56	14.06
146.4	6.32	10.72	11.77
146.5	6.27	10.66	13.57
146.6	5.53	10.39	13.21
146.7	6.33	10.17	13.16
146.8	5.95	10.96	11.88
146.9	5.95	11.54	12.54
147	5.54	10.16	12.1
147.1	5.72	9.63	12.11
147.2	5.13	9.93	10.93
147.3	5.92	12.44	15.19
147.4	4.64	10.72	16.02
147.5	5.68	10.08	15.68
147.6	6.7	10.68	15.91
147.7	5.62	10.17	13.56
147.8	6.77	9.55	16.36
147.9	6.39	9.71	18.04
148	6.52	9.81	20.49
148.1	5.7	9.89	19.82
148.2	6.08	13.17	13.23
148.3	5.99	11.4	13.7
148.4	4.06	14.01	17.12
148.5	3.72	13.4	14.38
148.6	5.53	10.56	15.25
148.7	5.76	10.94	18.68
148.8	6.06	10.38	14.46
148.9	5.09	12.05	17.68
149	4.62	12.8	14.44
149.1	6.09	11.57	15.2
149.2	6.21	12.2	14.48
149.3	4.33	11	13.76
149.4	5.33	10.71	15.4
149.5	4.15	11.15	17.08
149.6	5.07	9.54	15.23
149.7	4.22	9.26	16.36
149.8	4	10.99	16.09
149.9	4.07	10.56	15.37
150	4.09	12.08	16.83
150.1	3.95	9.96	17.96
150.2	4.72	9.53	17.08
150.3	4.13	9.57	14.21
150.4	3.89	8.8	16.41
150.5	3.83	9.52	9.93
150.6	3.63	9.57	11.51
150.7	3.51	10.91	11.85
150.8	3.92	9.11	11.27
150.9	3.79	10.17	10.73
151	3.91	10.84	10.21
151.1	3.93	8.79	18.51
151.2	5.27	9.72	16.6
151.3	5.01	9.34	17.29
151.4	5.32	10.52	16.69
151.5	3.84	8.37	18.02
151.6	4.23	10.96	19.12
151.7	5.17	9.13	17.94
151.8	3.47	11.38	15.02
151.9	4.55	11.04	17.71
152	3.84	8.57	17.49
152.1	4.68	9.58	18.68
152.2	4.67	10.05	18.13
152.3	6.65	10.37	19.38
152.4	6.19	9.86	19.05
152.5	5.33	10.41	16.63
152.6	6.47	10.55	15.88
152.7	6.32	9.71	18.73
152.8	5.86	10.15	17.21
152.9	6.74	10.1	17.95
153	6.48	9.88	18.93
153.1	6.77	11.27	15.58
153.2	6.02	13.88	17.2
153.3	5.93	11.01	14.66
153.4	6.04	10.52	15.68
153.5	6.25	10.24	15.95
153.6	3.56	11.67	16.75
153.7	5.12	11.1	16.63
153.8	6.32	10.19	15.18
153.9	6.51	9.04	15.25
154	7.04	9.09	15.86
154.1	5.73	9.47	15.68
154.2	6.21	9.26	18.77
154.3	6.09	8.32	16.54
154.4	5.53	9.71	18.11
154.5	6.43	11.67	16.95
154.6	6.09	12.01	17.56
154.7	6.25	11.59	17.63
154.8	7.29	9.58	18.24
154.9	5.67	12.29	16.18
155	7.04	9.91	15.6
155.1	6.06	11.06	15.46
155.2	6.28	12.37	13.93
155.3	4.47	10.64	13.96
155.4	5.85	9.57	11.49
155.5	6.8	10.96	14.63
155.6	4.39	10.43	13.12
155.7	6.58	10.89	14.31
155.8	6.1	10.61	13.92
155.9	5.83	11.55	17.29
156	5.15	14.53	16.58
156.1	6.51	14.71	16.53
156.2	5.58	14.89	16.58
156.3	6.58	14.17	16.9
156.4	5.7	8.29	17.44
156.5	5.46	8.52	15.77
156.6	5.15	8.97	14.47
156.7	5.73	8.38	15.74
156.8	6.17	8.28	15.64
156.9	5.58	8.27	16.91
157	6.41	9.2	16.49
157.1	4.8	8.79	15.14
157.2	6.49	10.12	16.46
157.3	6.24	9.9	17.9
157.4	6.25	10.2	19.2
157.5	6.83	9.94	17.68
157.6	5.32	8.95	20.36
157.7	5.63	10.26	17.21
157.8	6.35	8.53	16.41
157.9	5.56	9.12	18.31
158	6.71	10.66	17.05
158.1	6.53	8.79	15.9
158.2	6.24	9.98	15.99
158.3	6.58	10.59	15.49
158.4	5.92	9.76	16.97
158.5	6.3	9.44	15.72
158.6	5.88	8.79	15.35
158.7	6.83	11.17	19.22
158.8	5.15	9.62	18.1
158.9	5.65	8.4	16.35
159	5.75	10.47	18.46
159.1	5.53	12	22.48
159.2	6.74	12.35	19.89
159.3	5.71	13.67	20.27
159.4	5.59	11.65	20.81
159.5	7.6	14.44	20.46
159.6	8.66	13.05	18.14
159.7	7.33	13.31	18.93
159.8	7.42	13.29	19.67
159.9	7.49	12.92	22.49
160	8.46	9.31	17.97
160.1	8.5	8.07	17.13
160.2	7.3	8.21	18.7
160.3	7.48	8.02	17.29
160.4	8.35	8.73	19.07
160.5	7.11	8.54	16.8
160.6	6.93	8.03	16.77
160.7	7.8	10.7	14.02
160.8	7.85	7.71	20.68
160.9	8.23	9.9	18.97
161	7.86	12.76	18.75
161.1	7.57	11.1	16.96
161.2	7.26	8.14	10.91
161.3	6.73	8.78	11.21
161.4	6.92	9.72	12.76
161.5	7.31	8	13.69
161.6	6.09	8.04	14.37
161.7	8.85	8.73	13.04
161.8	7.62	8.62	14.94
161.9	7.8	8.69	11.64
162	7.04	7.94	12.5
162.1	7.56	7.53	10.11
162.2	7.54	8.28	13.45
162.3	7.21	11	12.19
162.4	6.15	8.94	13.35
162.5	8.07	10.46	13.36
162.6	7.1	8.04	10.75
162.7	7.65	9.73	11.13
162.8	7.32	9.47	11.27
162.9	7.2	9.81	10.9
163	7.67	8.49	9.99
163.1	8.77	12.03	15.46
163.2	8.59	10.05	11.87
163.3	8.77	10.11	15.89
163.4	8.18	8.42	12.78
163.5	9.06	10.71	13.16
163.6	5.69	9.62	13.8
163.7	9.38	11.65	11.62
163.8	7.76	9.63	10.49
163.9	8.72	8.3	12.17
164	8.26	7.84	11.26
164.1	9.29	9.01	13.68
164.2	8.31	9.63	12.97
164.3	6.95	10.41	9.74
164.4	7.74	11.41	10.56
164.5	7.49	8.58	13.9
164.6	7.34	9.66	13.15
164.7	7.19	8.69	10.6
164.8	7.06	9.18	11.09
164.9	6.83	8.55	11.49
165	7.27	8.6	11.48
165.1	6.48	8.53	11.89
165.2	7.28	7.6	13.3
165.3	6.78	9.32	12.65
165.4	6.54	8.12	9.98
165.5	7.92	7.74	12.87
165.6	7.01	7.94	9.61
165.7	8.21	9.02	13.3
165.8	7.31	8.46	9.6
165.9	9.11	9.72	12.91
166	7.03	10.41	10.3
166.1	10.18	8	12.08
166.2	8.74	8.56	11.66
166.3	6.81	9.49	13.44
166.4	8.47	10.31	12.34
166.5	7.98	9.03	12.38
166.6	7.88	9.96	10.84
166.7	7.34	9.27	8.67
166.8	6.94	10.43	6.85
166.9	6.91	10.2	8.72
167	8.35	9.92	10.72
167.1	8.03	9.9	8.99
167.2	7.2	9.86	8.32
167.3	7.7	9.81	10.64
167.4	5.9	10.08	8.19
167.5	6.66	9.39	10.41
167.6	5.75	8.68	8.63
167.7	5.92	9.87	8.97
167.8	7.54	9.38	10.08
167.9	6.39	9.43	10.21
168	6.9	9.42	9.73
168.1	6.06	9.11	8.5
168.2	6.66	8.99	6.52
168.3	6.86	9.22	9.12
168.4	6.01	9.14	7.02
168.5	6.37	9.52	7.04
168.6	7.01	9.16	7.28
168.7	6.55	10.67	9.6
168.8	6.12	9.39	10.71
168.9	6.48	9.76	11.41
169	6.14	9.5	7.17
169.1	5.91	9.13	6.67
169.2	6.56	9.22	7.5
169.3	5.47	9.29	8.77
169.4	6.07	10.21	11
169.5	5.13	10.79	8.85
169.6	6.08	9.59	11.48
169.7	5.95	9.21	11.39
169.8	6.87	10.71	11.29
169.9	6.71	9.15	11.68
170	7.41	10.4	13.01
170.1	6.27	9.16	17.81
170.2	5.97	9.2	14.37
170.3	5.97	9.69	19.2
170.4	7.3	9.19	15.12
170.5	5.74	8.97	14.99
170.6	6.85	8.29	13.97
170.7	6.13	11.6	16.91
170.8	6.16	10.02	15.96
170.9	5.74	9.42	15.1
171	6.43	8.81	16.86
171.1	6.58	9.65	17.81
171.2	7.09	8.54	20.31
171.3	6.64	8.54	16.7
171.4	6.05	9.63	16.67
171.5	6.68	8.62	15.55
171.6	6.52	9.67	18.7
171.7	6.93	9.17	18.54
171.8	5.97	9.75	17.49
171.9	6.11	9.34	18.24
172	7.87	9.85	18.1
172.1	6.31	9.07	15.81
172.2	6.88	8.6	17.28
172.3	6.67	10.14	16.84
172.4	6.61	10.06	17.37
172.5	6.82	9.15	16.98
172.6	6	9.76	15.72
172.7	6.27	11.41	17.57
172.8	6.18	8.96	17.09
172.9	7.14	9.35	18.5
173	6.23	9.97	13.89
173.1	6.14	10.78	16.46
173.2	5.36	11.8	15.35
173.3	5.4	11.42	17.5
173.4	5.29	9.4	17.3
173.5	7.03	9.75	17.86
173.6	6.35	11.24	15
173.7	6.46	8.63	15.16
173.8	7.09	10.28	15.62
173.9	7.42	9.82	16.14
174	5.88	9.78	15.48
174.1	6.39	10.67	15.79
174.2	6.37	9.73	16.67
174.3	6.36	9.49	17.04
174.4	5.82	10.4	16.43
174.5	5.74	8.81	15.66
174.6	5.91	8.61	15.63
174.7	6.36	9.44	15.19
174.8	7.05	10.05	14.81
174.9	6.18	10.05	16.59
175	6.1	8.9	15.91
175.1	6.31	9.47	15.33
175.2	5.64	9.95	15.4
175.3	6.28	10.41	9.59
175.4	6.02	8.88	9.96
175.5	6.95	9.58	10.44
175.6	5.86	9.87	9.31
175.7	6	9.23	10.93
175.8	6.18	10.23	11.23
175.9	7.03	9.49	9.11
176	6.32	8.73	13.29
176.1	6.52	9.4	12.97
176.2	6.83	8.51	9.38
176.3	6.6	8.99	15.93
176.4	6.53	9.71	12.28
176.5	7.59	8.63	9.72
176.6	6.61	10.32	10.27
176.7	6.34	10.57	8.49
176.8	8.11	9.54	9.17
176.9	9.93	8.85	10.89
177	7.84	9.65	12.1
177.1	7.53	9.6	6.92
177.2	7.34	11.58	8.07
177.3	7.74	12.7	11.94
177.4	9.06	11.85	10.01
177.5	5.97	12.13	10.68
177.6	7.08	13.27	17.56
177.7	6.79	9.29	17.74
177.8	7.22	9.49	17.62
177.9	6.22	9.23	19.24
178	6.21	10.28	17.37
178.1	6.41	8.79	12.66
178.2	7.64	9.9	10.87
178.3	6.12	10.34	11.86
178.4	6.17	9.98	10.88
178.5	5.19	9.06	9.81
178.6	6.45	10.11	11.53
178.7	5.91	12.59	12.9
178.8	6.25	9.45	12.66
178.9	6.94	9.38	11.49
179	6.27	9.23	11.89
179.1	6.56	9.73	11.93
179.2	6.28	9.72	10.62
179.3	5.88	9.08	10.71
179.4	5.78	8.92	12.17
179.5	6.55	10.84	11.71
179.6	5.86	11.31	9.82
179.7	7.06	8.79	7.72
179.8	6.67	10.92	13.31
179.9	5.87	9.69	11.11
180	5.56	10.15	12.42
180.1	6.21	9.57	13.58
180.2	6.15	8.85	11.23
180.3	5.94	9.84	12.78
180.4	6.67	10.2	12.86
180.5	6.76	10.17	11.49
180.6	6.51	10.08	9.62
180.7	6.33	10.87	13.04
180.8	6.75	10.98	19.08
180.9	6.61	11.05	17.52
181	6.08	9.85	11.54
181.1	8.59	9.44	8.46
181.2	6.97	9.16	9.71
181.3	7.38	10.62	7.63
181.4	6.94	10.76	9.78
181.5	5.65	11.95	6.43
181.6	5.72	9.82	9.2
181.7	7.48	8.51	9.39
181.8	6.32	9.37	8.06
181.9	7.29	11.04	10.8
182	5.57	10.72	13.02
182.1	5.51	11.31	11.41
182.2	6.82	9.36	12.25
182.3	6.02	8.25	9.15
182.4	7.21	8.98	15.2
182.5	6.99	9.53	14.79
182.6	5.21	9.27	12.91
182.7	6.47	8.89	13.25
182.8	6.21	9.91	13.4
182.9	5.44	11.97	16.31
183	5.71	10.58	17.54
183.1	6.57	10.45	17.83
183.2	5.79	10.57	16.09
183.3	5.72	10.57	16.87
183.4	5.7	9.79	14.96
183.5	6.8	9.79	13.26
183.6	7.56	9.1	11.56
183.7	6.53	7.85	13.55
183.8	6.8	10.47	10.71
183.9	8.3	9.68	10.44
184	7.93	10.89	11.1
184.1	8.07	11.11	10.03
184.2	7.41	10.22	10.63
184.3	9.43	9.73	11.8
184.4	6.79	10.19	11.08
184.5	6.62	10.89	11.77
184.6	5.69	9.18	11.24
184.7	5.98	8.92	12.33
184.8	6.5	8.67	13.53
184.9	6.75	8.32	13.07
185	4.91	9.38	12.76
185.1	5.15	11.05	12.83
185.2	4.65	11.13	12.49
185.3	6.4	9.09	13.62
185.4	7.99	8.39	13.66
185.5	8.92	9.5	13.66
185.6	6.25	9.7	12.22
185.7	6.07	11.3	12.45
185.8	7.2	11.25	14.16
185.9	6.28	11.2	13.31
186	6.24	12.88	14.21
186.1	6.29	9.66	13.28
186.2	7.24	10.17	14.14
186.3	6.34	10.02	12.65
186.4	6.33	8.79	13.51
186.5	6.48	8.94	12.73
186.6	7.01	8.83	13.96
186.7	6.33	9.36	13.65
186.8	6.59	9.15	13.94
186.9	6.07	9.89	14.99
187	6.02	8.92	14.44
187.1	6.59	11.58	14.49
187.2	6.74	9.09	13.9
187.3	6.1	9.47	12.61
187.4	5.83	9.36	13.2
187.5	6.94	9.61	14.76
187.6	6.08	10.23	15.59
187.7	5.93	9.12	16.41
187.8	6.28	11.33	14.37
187.9	5.6	9.89	15.52
188	6.43	10.19	16.91
188.1	6.73	9.4	15.7
188.2	5.93	8.89	15.34
188.3	6.64	9.82	15.96
188.4	6.23	10.32	16.46
188.5	5.51	9.11	14.59
188.6	6.14	9.46	15.52
188.7	6.21	8.96	13.14
188.8	6.74	10.31	15.3
188.9	6.67	8.68	13.74
189	6.33	8.66	13.65
189.1	7.22	10.17	13.15
189.2	6.08	8.91	13.56
189.3	6.53	10.08	15.44
189.4	6.89	10.21	14.71
189.5	5.74	9.12	12.87
189.6	6.51	8.76	13.33
189.7	6.92	9.32	12.39
189.8	6.7	8.98	13.42
189.9	6.4	10.34	12.87
190	6.58	10.1	13.16
190.1	5.97	9.07	15.46
190.2	6.71	9.95	14.39
190.3	5.8	11.07	13.47
190.4	5.56	10.82	14.32
190.5	5.56	10.99	12.6
190.6	6.09	10.57	14.02
190.7	4.49	10.72	16.29
190.8	6.6	10.17	15.33
190.9	5.68	9.56	13.61
191	5.59	9.05	15.38
191.1	6.35	10.73	13.04
191.2	6.48	9.2	12.59
191.3	5.99	9.05	13.58
191.4	6.54	9.65	13.23
191.5	6.87	9.75	13.02
191.6	6.54	9.07	13.83
191.7	6.6	9.38	12.77
191.8	5.93	9.54	13.67
191.9	6.2	9.11	13.97
192	6.33	10.21	13.47
192.1	6.54	9.58	13.69
192.2	6.2	10.54	12.99
192.3	6.62	8.9	13.68
192.4	5.94	10.07	14.75
192.5	6.22	9.9	13.69
192.6	6.01	9.54	14.02
192.7	6.09	9.08	12.92
192.8	6.03	9.72	13.21
192.9	6.64	9.39	14.23
193	6.13	8.84	13.86
193.1	5.77	9.44	13.26
193.2	6.35	8.58	12.76
193.3	6.52	9.49	14.02
193.4	5.63	10.45	13.18
193.5	6.76	9.78	13.76
193.6	6.66	10.35	13.09
193.7	6.46	9.8	14.24
193.8	5.59	10.63	13.97
193.9	5.92	10.45	13.49
194	5.68	11.88	14.02
194.1	5.44	12.39	12.76
194.2	4.99	12.34	14.17
194.3	5.55	10.38	13.47
194.4	3.94	13.16	13.09
194.5	6	12.24	13.56
194.6	5.81	10.67	11.64
194.7	6.44	9.41	12.44
194.8	6.48	10.08	17.75
194.9	4.17	11.84	14.76
195	5.08	10.58	14.59
195.1	6.39	11.22	14.12
195.2	6.15	10.47	11.22
195.3	5.89	11.3	11.97
195.4	5.61	10.74	12.77
195.5	5.5	9.68	13.81
195.6	5.68	9.29	12.93
195.7	6.15	8.95	14.08
195.8	5.34	9.1	12.91
195.9	5.23	9.46	13.35
196	3.64	11.39	13.72
196.1	3.99	12.02	14.19
196.2	4.23	11.69	14.79
196.3	4.13	12.35	16.15
196.4	3.58	11.57	17.35
196.5	3.86	10.09	17.11
196.6	3.41	11.24	16.13
196.7	3.77	12.91	16.11
196.8	4.21	11.67	17.04
196.9	5.77	10.5	16.62
197	3.77	10.7	18.12
197.1	4.59	9.82	16.72
197.2	5.46	9.51	16.58
197.3	3.92	11.09	16.57
197.4	3.76	14.47	16.02
197.5	5.93	12.59	17.5
197.6	6.22	10.62	15.32
197.7	6.06	9.66	15.94
197.8	6.92	8.67	15.77
197.9	6.56	8.58	15.82
198	6.25	9.78	16.88
198.1	7.05	10.86	16.06
198.2	5.98	12.3	18.52
198.3	3.82	13.44	21.88
198.4	3.87	15.01	17.32
198.5	3.98	12.71	16.49
198.6	5.2	14.06	16.55
198.7	3.77	12.44	17.7
198.8	3.5	12.28	15.86
198.9	4.74	10.91	16.61
199	4	10.91	17.1
199.1	4.76	11.41	17.01
199.2	4.54	9.83	16.57
199.3	6.16	10.53	16.6
199.4	7.08	10.55	16.6
199.5	6.91	9.62	14.54
199.6	5.64	10.19	15.61
199.7	5.37	8.1	16.27
[truncated: 3,003 more rows]
