# Supplementary material for: Mining the heparinome for cryptic antimicrobial peptides that selectively kill Gram-negative bacteria
Source: Mol Syst Biol. 2025 May 23;21(7):889–910. doi: 10.1038/s44320-025-00120-6 (PMC12223310; doi:10.1038/s44320-025-00120-6)
Supplement: Supplementary file 6 — Source data Fig. 4 [file 44320_2025_120_MOESM6_ESM.zip]

Archive with 3 entries (2 files):
- SD figure 4/
- SD figure 4/Source Data_Figure 4A.xlsx
- SD figure 4/Source Data_Figure 4B.xlsx
