# Supplementary material for: Mining the heparinome for cryptic antimicrobial peptides that selectively kill Gram-negative bacteria
Source: Mol Syst Biol. 2025 May 23;21(7):889–910. doi: 10.1038/s44320-025-00120-6 (PMC12223310; doi:10.1038/s44320-025-00120-6)
Supplement: Supplementary file 6 — Source data Fig. 4 [file 44320_2025_120_MOESM6_ESM.zip › SD figure 4/Source Data_Figure 4A.xlsx]

## Sheet: Figure 4A_Half life in serum
	Intact Peptide (%)
Time (min)	HBP-5		dHBP-5		HBP-5 [1-20]
0	100	98.8485	100	98.1516	100	98.8485
10	97.5911	95.1316	95.8903	97.4652	87.8995	90.1316
30	55.7097	60.5465	92.4466	90.6516	76.1106	70.5465
60	36.2556	32.1516	75.8127	85.1652	61.653	55.1516
120	18.2912	20.5465	72.7129	70.4513	45.8165	39.5465
240	3.10124	4.257	49.9463	55.1652
360					18.509	25.257
480	0.153132	0.348665	42.2715	40.5165	10.6009	8.34867
720	0.0429319	0.0136549			0.620393	0.113655
960			30.4834	35.8946
1200			32.7908	28.1562
1440			20.3479	25.1652
