# Supplementary material for: Mining the heparinome for cryptic antimicrobial peptides that selectively kill Gram-negative bacteria
Source: Mol Syst Biol. 2025 May 23;21(7):889–910. doi: 10.1038/s44320-025-00120-6 (PMC12223310; doi:10.1038/s44320-025-00120-6)
Supplement: Supplementary file 6 — Source data Fig. 4 [file 44320_2025_120_MOESM6_ESM.zip › SD figure 4/Source Data_Figure 4B.xlsx]

## Sheet: Figure 4B_Circular dichroism
	dHBP-5 (θ × 10-3 deg cm2 dmol-1)					HBP-5 [1-20] (θ × 10-3 deg cm2 dmol-1)
Wavelength (nm)	PB 5mM	SDS 10mM	Heparin 20 µg/mL	LPS 50 µg/mL		PB 5mM	SDS 10mM	Heparin 20 µg/mL	LPS 50 µg/mL
260	-0.04708	0.03172	0.71689	0.7112		-0.11928	-2.75878	0.10548	-3.2949
259	-0.02928	0.05892	0.72976	0.60459		-0.11928	-2.65298	0.09475	-3.44437
258	-0.00828	0.22936	0.71948	0.47187		-0.11928	-2.5398	0.09166	-3.56754
257	0.00743	0.32279	0.71992	0.40286		-0.11928	-2.41923	0.0962	-3.6644
256	0.01457	0.32282	0.69988	0.34303		-0.11928	-2.29129	0.10839	-3.73497
255	0.02504	0.28965	0.65098	0.35091		-0.11928	-2.15596	0.12821	-3.77923
254	0.0209	0.13848	0.66972	0.44542		-0.11928	-2.02963	0.14952	-3.69502
253	0.01617	0.04185	0.68559	0.44215		-0.11928	-1.87877	0.19049	-3.63075
252	0.02147	-0.01236	0.54068	0.51638		-0.11928	-1.70489	0.2469	-3.61584
251	0.03964	0.03351	0.54843	0.61177		-0.11928	-1.4755	0.32652	-3.64968
250	0.04927	0.22159	0.5529	0.61519		-0.11928	-1.25224	0.37524	-3.74504
249	0.06395	0.40584	0.54776	0.62305		-0.11928	-1.0875	0.4177	-3.88625
248	0.07549	0.61409	0.64188	0.71451		-0.11928	-1.00778	0.42787	-4.02844
247	0.10044	0.67637	0.78032	0.75363		-0.11928	-1.01717	0.37538	-4.136
246	0.13788	0.65504	0.78517	0.57246		-0.11928	-1.15206	0.31319	-4.25975
245	0.18288	0.62692	0.86159	0.46596		-0.11928	-1.38089	0.19002	-4.43267
244	0.22766	0.4653	1.03046	0.48476		-0.11928	-1.67483	-0.02587	-4.59863
243	0.27142	0.24893	1.15302	0.54583		-0.11928	-2.02788	-0.31372	-4.75051
242	0.3048	0.28829	1.3338	0.60091		-0.11928	-2.38377	-0.66754	-4.91742
241	0.35894	0.50399	1.73513	0.88485		-0.11928	-2.67804	-1.0921	-5.09844
240	0.4215	0.86549	2.09759	1.334		-0.11928	-2.9382	-1.58616	-5.2963
239	0.48048	1.19083	2.45779	1.86575		-0.11928	-3.16434	-2.10272	-5.5686
238	0.52698	1.32538	2.89358	2.5473		-0.11928	-3.38096	-2.63834	-5.92146
237	0.56183	1.63941	3.28953	3.16227		-0.11928	-3.56494	-3.14225	-6.39858
236	0.58528	2.146	3.72944	3.68137		-0.11928	-3.78718	-3.59667	-7.02119
235	0.60166	2.54414	4.36203	4.11065		-0.11928	-4.05117	-4.05504	-7.81725
234	0.61035	2.71446	5.06634	4.54186		-0.11928	-4.35001	-4.49382	-8.75935
233	0.6121	2.81926	5.75624	4.99446		-0.11928	-4.73749	-4.97737	-9.86116
232	0.60262	3.32963	6.56649	5.30333		-0.09998	-5.18423	-5.53122	-11.0247
231	0.57076	3.82321	7.55303	5.65599		-0.08897	-5.68255	-6.13811	-12.1319
230	0.53118	4.31704	8.43422	6.0192		-0.10285	-6.20511	-6.76709	-13.1222
229	0.47707	4.81574	9.147	6.30809		-0.16551	-6.73804	-7.46553	-13.9809
228	0.39423	5.19821	9.69677	6.60635		-0.24711	-7.2373	-8.19173	-14.6831
227	0.29081	5.77936	10.1646	7.05491		-0.35007	-7.67568	-8.93297	-15.3377
226	0.16151	6.45897	10.6802	7.56533		-0.45994	-8.09865	-9.62188	-15.9956
225	0.02843	6.76118	11.1987	8.22073		-0.58961	-8.49903	-10.1807	-16.6453
224	-0.10572	7.02302	11.5107	8.90927		-0.72652	-8.84429	-10.5557	-17.2376
223	-0.22374	7.32246	11.5588	9.59829		-0.84564	-9.15497	-10.8405	-17.6964
222	-0.29775	7.52146	11.4382	9.93571		-0.89316	-9.41823	-10.9992	-17.9756
221	-0.31192	7.53885	11.5185	10.0453		-0.95652	-9.63642	-11.0233	-18.0261
220	-0.26297	7.72043	11.3373	10.1563		-1.00846	-9.82985	-10.9734	-17.8286
219	-0.15091	7.96595	11.1792	10.0902		-0.9917	-10.07	-10.9605	-17.5066
218	0.00663	8.03753	11.3382	10.0234		-0.93891	-10.3191	-10.9947	-17.1686
217	0.18904	8.14457	11.3865	10.0294		-0.922	-10.6331	-11.1149	-16.9405
216	0.40287	8.44238	11.4633	9.99655		-0.9502	-11.0287	-11.2924	-16.8899
215	0.66911	8.81161	11.8903	10.0351		-1.15328	-11.5464	-11.5937	-16.9337
214	1.00214	9.29169	12.1876	10.3699		-1.52603	-12.1613	-12.0001	-17.0834
213	1.42144	9.81276	12.4674	10.6915		-2.06518	-12.8538	-12.5268	-17.3541
212	1.92454	10.2353	12.9193	11.0595		-2.8157	-13.5997	-13.1265	-17.6496
211	2.53333	10.8387	13.3217	11.9904		-3.83783	-14.3648	-13.8138	-17.767
210	3.25465	11.6582	13.3246	13.3418		-4.95728	-15.1115	-14.471	-17.5883
209	4.066	12.2989	13.0477	14.0895		-6.01186	-15.8018	-14.895	-17.1174
208	4.98273	12.7643	12.4976	14.6083		-6.92582	-16.2618	-15.0798	-16.2025
207	5.98594	13.0074	11.6334	14.8586		-7.58683	-16.3824	-14.9104	-14.6999
206	6.99604	13.0493	10.4101	14.3957		-7.98083	-15.9812	-14.3122	-12.5721
205	8.04456	12.7926	8.54758	13.5514		-8.09683	-14.8871	-13.2013	-9.82881
204	9.04216	11.8802	5.90153	12.5427		-7.88715	-13.0005	-11.4674	-6.70923
203	10.0209	10.0311	2.84148	10.7337		-7.52938	-10.27	-9.25378	-3.15415
202	10.866	7.49367	-0.42403	7.86312		-6.97123	-6.72567	-6.91138	0.66225
201	11.5417	4.03521	-3.87737	5.00525		-6.12726	-2.58077	-4.55138	4.40427
200	12.0647	-0.37883	-7.51733	2.60066		-4.92181	1.83071	-2.06299	8.09393
199	12.4212	-4.81926	-11.1698	-0.1559		-3.36492	6.09085	0.52839	11.5911
198	12.6403	-8.42839	-13.9611	-2.78465		-1.51289	9.79668	3.00568	14.8582
197	12.7013	-12.0185	-15.7904	-4.55946		0.43791	12.5484	5.32146	17.6958
196	12.5757	-14.9721	-17.355	-6.10775		2.19585	14.1224	7.22997	19.7447
195	12.243	-16.2664	-18.7223	-7.81708		3.58288	14.4898	8.70131	20.938
194	11.7743	-16.226	-19.5097	-8.9139		4.08246	14.2414	9.39299	21.1426
193	11.2845	-15.3886	-19.8424	-9.95675		4.08361	13.1002	9.56785	20.5176
192	10.7692	-13.869	-19.8537	-10.8332		3.58634	11.0661	9.22589	19.063
191	10.3217	-12.5072	-19.598	-11.1557		2.59063	8.13906	8.36711	16.7788
190	9.88651	-11.4323	-19.4461	-11.4824		1.0965	4.3192	6.9915	13.665
