# Supplementary material for: Mining the heparinome for cryptic antimicrobial peptides that selectively kill Gram-negative bacteria
Source: Mol Syst Biol. 2025 May 23;21(7):889–910. doi: 10.1038/s44320-025-00120-6 (PMC12223310; doi:10.1038/s44320-025-00120-6)
Supplement: Supplementary file 7 — Source data Fig. 5 [file 44320_2025_120_MOESM7_ESM.zip › SD figure 5/Source Data_Figure 5B.xlsx]

## Sheet: Figure 5B_Bacterial counts
Organ		Vehicle (CFU/mg)									HBP-5 (CFU/mg)									HBP-5 [1-20] (CFU/mg)									dHBP-5 (CFU/mg)									LL-37 (CFU/mg)
LIVER	Male	52800000	45500000	50000000	86700000	91300000	93600000	49400000	53600000	47200000	764000	899000	827000	29800	22800	25800	237000	203000	229000	182000	159000	136000	5770	5930	5800	179000	142000	165000	47000	58700	58700	13700	6100	4570	255000	263000	258000	793000	1040000	881000	349000	345000	337000	647000	753000	721000
	Female	43000000	22700000	33400000	26900000	30300000	30900000	56800000	67800000	64200000	216000	161000	198000	307000	262000	284000	408000	459000	434000				1770	2000	2090	3630	3380	3520	91300	74700	99600	17300	51800	34600	352000	357000	360000	440000	458000	421000	885000	839000	855000	702000	593000	640000
SPLEEN	Male	19500000	18200000	21400000	15500000	13300000	14200000	21200000	22400000	21700000	3410000	3750000	3650000	206000	103000	68600	1880000	1650000	1780000	1040000	818000	923000	155000	170000	158000	827000	904000	862000	47400	107000	71000	120000	217000	169000	1070000	714000	893000	1890000	1540000	1750000	1610000	1530000	1570000	997000	893000	934000
	Female	33200000	35100000	34500000	30300000	34200000	26900000	11500000	10100000	11100000	2530000	2330000	2390000	4130000	4600000	4330000	427000	498000	445000				20000	26700	23300	8750	8610	8700	1390000	1120000	1200000	359000	246000	303000	643000	667000	655000	1170000	963000	1060000	3630000	2810000	3240000	4590000	4850000	4720000
LUNG	Male	20400000	15600000	21900000	22500000	13500000	18000000	25900000	17300000	21600000	655000	711000	696000	4150	3320	3740	115000	229000	191000	94000	136000	118000	22500	13500	18000	362000	322000	282000	3610	3420	3530	29900	25600	21300	28400	37900	23700	245000	204000	286000	212000	192000	199000	1930000	1540000	2310000
	Female	34900000	32700000	33600000	52000000	58100000	64100000	50300000	53700000	51600000	647000	714000	695000	3580000	3060000	3260000	168000	56000	112000				695	1390	1040	3750	2730	3120	447000	478000	458000	1510000	1450000	1390000	1170000	1120000	1100000	1760000	2210000	2650000	276000	366000	315000	632000	916000	767000
KIDNEY	Male	38000000	39800000	36300000	52000000	43100000	47500000	27200000	34900000	32300000	4810000	3910000	4360000	3310	2210	3310	254000	243000	249000	185000	168000	210000	1590	3180	1590	179000	124000	145000	178000	299000	235000	86100	111000	73800	343000	349000	347000	811000	501000	777000	578000	763000	906000	485000	364000	606000
	Female	70000000	41000000	55500000	54000000	42000000	46400000	44000000	58700000	52800000	278000	125000	174000	147000	212000	252000	380000	367000	375000				1620	1450	1520	4860	4690	4750	555000	340000	357000	14000	16400	11700	332000	282000	299000	291000	300000	296000	352000	492000	422000	448000	643000	545000
