# Supplementary material for: Mining the heparinome for cryptic antimicrobial peptides that selectively kill Gram-negative bacteria
Source: Mol Syst Biol. 2025 May 23;21(7):889–910. doi: 10.1038/s44320-025-00120-6 (PMC12223310; doi:10.1038/s44320-025-00120-6)
Supplement: Supplementary file 8 — EV Figure Source Data [file 44320_2025_120_MOESM8_ESM.zip]

Archive with 5 entries (4 files):
- SD EV figures/
- SD EV figures/Source Data_Figure EV 2.xlsx
- SD EV figures/Source Data_Figure EV 3.xlsx
- SD EV figures/Source Data_Figure EV 4.xlsx
- SD EV figures/Source Data_Figure EV 5.xlsx
