# Supplementary material for: Mining the heparinome for cryptic antimicrobial peptides that selectively kill Gram-negative bacteria
Source: Mol Syst Biol. 2025 May 23;21(7):889–910. doi: 10.1038/s44320-025-00120-6 (PMC12223310; doi:10.1038/s44320-025-00120-6)
Supplement: Supplementary file 8 — EV Figure Source Data [file 44320_2025_120_MOESM8_ESM.zip › SD EV figures/Source Data_Figure EV 2.xlsx]

## Sheet: Source Data Figure EV2
	LPS binding affinity	Heparin binding affinity
HBP-1	0.50	60
HBP-2	0.25	59
HBP-3	0.65	68
HBP-4	0.95	82
HBP-5	1.00	98
