# Supplementary material for: Mining the heparinome for cryptic antimicrobial peptides that selectively kill Gram-negative bacteria
Source: Mol Syst Biol. 2025 May 23;21(7):889–910. doi: 10.1038/s44320-025-00120-6 (PMC12223310; doi:10.1038/s44320-025-00120-6)
Supplement: Supplementary file 8 — EV Figure Source Data [file 44320_2025_120_MOESM8_ESM.zip › SD EV figures/Source Data_Figure EV 3.xlsx]

## Sheet: Sheet1
MT5BCN	HA_25H	RCha	deltaHA_25H	CA_25H	RCca	deltaCA_25H	HA_dpc25H	deltaHA_dpc25H	CA_dpc25H	deltaCA_dpc25H
H1	4.258	4.73		55.96	55		4.398		54.84
N2	4.731	4.74	-0.009	53.2	53.1	0.1	4.872	0.132	-
L3	4.271	4.34	-0.069	55.4	55.1	0.3	4.082	-0.258	58.15	3.05
F4	4.604	4.62	-0.016	57.67	57.7	-0.03	4.214	-0.406	61.64	3.94
R5	4.265	4.34	-0.075	55.96	56	-0.04	3.99	-0.35	58.78	2.78
K6	4.244	4.32	-0.076	56.39	56.2	0.19	4.074	-0.246	59.41	3.21
L7	4.403	4.34	0.063	55.13	55.1	0.03	4.086	-0.254	57.87	2.77
T8	4.298	4.35	-0.052	61.76	61.8	-0.04	3.817	-0.533	65.72	3.92
H9	4.706	4.73	-0.024	55.4	55	0.4	4.444	-0.286	58.26	3.26
R10	4.25	4.34	-0.09	55.97	56	-0.03	4.164	-0.176	57.79	1.79
L11	4.327	4.34	-0.013	55.04	55.1	-0.06	4.09	-0.25	56.93	1.83
F12	4.591	4.62	-0.029	57.68	57.7	-0.02	4.661	0.041	58.01	0.31
R13	4.25	4.34	-0.09	56.38	56	0.38	4.251	-0.089	56.73	0.73
R14	4.18	4.34	-0.16	56.28	56	0.28	4.199	-0.141	56.15	0.15
N15	4.634	4.74	-0.106	53.18	53.1	0.08	4.671	-0.069	53.35	0.25
F16	4.546	4.62	-0.074	58.17	57.7	0.47	4.491	-0.129	58.94	1.24
G17	3.8305	3.96	-0.1295	45.38	45.1	0.28	3.79	-0.17	46.11	1.01
Y18	4.611	4.55	0.061	57.98	57.9	0.08	4.484	-0.066	58.74	0.84
T19	4.276	4.35	-0.074	61.84	61.8	0.04	4.334	-0.016	62.47	0.67
L20	4.329	4.34	-0.011	55.36	55.1	0.26	4.211	-0.129	56.51	1.41
R21	4.348	4.34	0.008	56.1	56	0.1	4.179	-0.161	57.41	1.41
S22	4.473	4.47	0.003	58.24	58.3	-0.06	4.354	-0.116	59.64	1.34
V23	4.142	4.12		62.1	62.2		4.054		62.65
	HA2	HA3
G17_25H	3.795	3.866	3.8305
G17_5H	3.771	3.864	3.8175
G17_dpc25H	3.737	3.843	3.79
G17_dpc35H	3.749	3.841	3.795
G17_disac1-1	3.765	3.867	3.816
