# Supplementary material for: Mining the heparinome for cryptic antimicrobial peptides that selectively kill Gram-negative bacteria
Source: Mol Syst Biol. 2025 May 23;21(7):889–910. doi: 10.1038/s44320-025-00120-6 (PMC12223310; doi:10.1038/s44320-025-00120-6)
Supplement: Supplementary file 8 — EV Figure Source Data [file 44320_2025_120_MOESM8_ESM.zip › SD EV figures/Source Data_Figure EV 4.xlsx]

## Sheet: Source Data Figure EV4 A
	Peptide relative binding
LN (Peptide concentration, µM)	HBP-5			R10			R14			ΔCPC’
5.52	0.969231	0.930301	0.977743	0.82092	0.803739	0.846006	0.833059	0.843831	0.81317	0.879113	0.83344	0.858795
4.82831	0.904766	0.928641	0.917732	0.825375	0.817861	0.820085	0.835979	0.762091	0.846005	0.810985	0.899882	0.864808
4.13517	0.906366	0.927314	0.910422	0.777797	0.835522	0.820263	0.810456	0.790989	0.819053	0.879197	0.776396	0.868695
3.44202	0.86306	0.866955	0.900868	0.784277	0.809644	0.779328	0.76194	0.84496	0.775171	0.742122	0.788408	0.800273
2.74887	0.825068	0.8368	0.919039	0.707751	0.74158	0.743277	0.672759	0.796621	0.781821	0.68698	0.552909	0.636397
2.05572	0.721184	0.808428	0.829356	0.680188	0.701761	0.682446	0.607025	0.611243	0.732882	0.48211	0.364012	0.531801
1.36258	0.694236	0.655435	0.712135	0.541183	0.517315	0.548827	0.554529	0.538242	0.631514	0.274234	0.233407	0.280906
0.669431	0.401872	0.433388	0.425055	0.319982	0.17147	0.337051	0.294731	0.284824	0.431682	0.217822	0.1639	0.180147
-0.02372	0.275937	0.267503	0.218198	0.164499	0.193895	0.172062	0.171007	0.163739	0.29615	0.193069	0.137409	0.177946
-0.71686	0.126801	0.102986	0.142892	0.113041	0.107734	0.09393	0.0828	0.078971	0.209956	0.096013	0.124202	0.082278
-1.41001	0.102634	0.09556	0.17249	0.092045	0.06461	0.075511	0.082281	0.077847	0.179398	0.07739	0.089714	0.093625

## Sheet: Source Data Figure EV4 B
	Intensity (mAU)
Time (min)	HBP-5	R10	R14	ΔCPC’
0	-0.01532	0.00831	0.00636	-1.51505
0.00167	-0.01526	0.00949	0.00797	-1.50639
0.00333	-0.0152	0.01081	0.01044	-1.49773
0.005	-0.01513	0.01133	0.01143	-1.48908
0.00667	-0.01507	0.01196	0.01227	-1.48043
0.00833	-0.01501	0.01285	0.01437	-1.47179
0.01	-0.01495	0.01229	0.01591	-1.46316
0.01167	-0.01489	0.01253	0.01758	-1.45453
0.01333	-0.01483	0.01285	0.01647	-1.4459
0.015	-0.01476	0.01261	0.01632	-1.43729
0.01667	-0.0147	0.0129	0.01638	-1.42868
0.01833	-0.01464	0.01222	0.01737	-1.42007
0.02	-0.01457	0.01301	0.01752	-1.41147
0.02167	-0.01451	0.01323	0.01821	-1.40288
0.02333	-0.01444	0.01242	0.01973	-1.39429
0.025	-0.01438	0.01206	0.01993	-1.38571
0.02667	-0.01431	0.01048	0.01983	-1.37714
0.02833	-0.01425	0.01044	0.0198	-1.36857
0.03	-0.01418	0.0098	0.01962	-1.36
0.03167	-0.01412	0.00872	0.02085	-1.35144
0.03333	-0.01405	0.00724	0.02044	-1.34289
0.035	-0.01398	0.00773	0.02041	-1.33435
0.03667	-0.01391	0.00789	0.02042	-1.32581
0.03833	-0.01385	0.00691	0.0224	-1.31727
0.04	-0.01378	0.00601	0.02497	-1.30874
0.04167	-0.01371	0.00602	0.02592	-1.30022
0.04333	-0.01364	0.00504	0.02813	-1.2917
0.045	-0.01357	0.00408	0.03088	-1.28319
0.04667	-0.0135	0.00356	0.03173	-1.27469
0.04833	-0.01343	0.00343	0.03268	-1.26619
0.05	-0.01336	0.00208	0.03529	-1.25769
0.05167	-0.01329	0.00213	0.03638	-1.24921
0.05333	-0.01322	0.00186	0.03686	-1.24073
0.055	-0.01315	0.00238	0.03825	-1.23225
0.05667	-0.01308	0.00234	0.04057	-1.22378
0.05833	-0.01301	0.0014	0.04108	-1.21532
0.06	-0.01294	0.000335	0.04307	-1.20686
0.06167	-0.01287	8.2e-05	0.04518	-1.19841
0.06333	-0.01279	0.000782	0.04782	-1.18996
0.065	-0.01272	0.00041	0.05049	-1.18152
0.06667	-0.01265	0.000641	0.0524	-1.17309
0.06833	-0.01257	3e-05	0.05379	-1.16466
0.07	-0.0125	0.000559	0.05391	-1.15623
0.07167	-0.01243	-0.000425	0.05579	-1.14782
0.07333	-0.01235	0.000261	0.05604	-1.13941
0.075	-0.01228	0.00044	0.05692	-1.131
0.07667	-0.0122	-0.00155	0.058	-1.1226
0.07833	-0.01212	-0.00148	0.05798	-1.11421
0.08	-0.01205	-0.00265	0.05744	-1.10582
0.08167	-0.01197	-0.0027	0.05706	-1.09744
0.08333	-0.0119	-0.00427	0.05804	-1.08906
0.085	-0.01182	-0.00481	0.05838	-1.08069
0.08667	-0.01174	-0.00609	0.05896	-1.07233
0.08833	-0.01166	-0.00711	0.05954	-1.06397
0.09	-0.01159	-0.00791	0.0603	-1.05562
0.09167	-0.01151	-0.0082	0.06045	-1.04727
0.09333	-0.01143	-0.0076	0.06019	-1.03893
0.095	-0.01135	-0.00829	0.06095	-1.0306
0.09667	-0.01127	-0.00884	0.06237	-1.02227
0.09833	-0.01119	-0.01009	0.0638	-1.01395
0.1	-0.01111	-0.0106	0.06458	-1.00563
0.10167	-0.01103	-0.00998	0.06535	-0.99732
0.10333	-0.01095	-0.00998	0.06672	-0.98901
0.105	-0.01087	-0.00999	0.06787	-0.98071
0.10667	-0.01079	-0.00812	0.06837	-0.97242
0.10833	-0.0107	-0.00853	0.06856	-0.96413
0.11	-0.01062	-0.00689	0.06959	-0.95585
0.11167	-0.01054	-0.0056	0.07158	-0.94757
0.11333	-0.01046	-0.00471	0.07372	-0.9393
0.115	-0.01037	-0.0039	0.07471	-0.93104
0.11667	-0.01029	-0.00192	0.07604	-0.92278
0.11833	-0.01021	-0.00247	0.07679	-0.91453
0.12	-0.01012	-0.00253	0.07766	-0.90628
0.12167	-0.01004	-0.00239	0.07711	-0.89804
0.12333	-0.00995	-0.000678	0.07626	-0.88981
0.125	-0.00987	-0.000343	0.07668	-0.88158
0.12667	-0.00978	0.000514	0.07522	-0.87336
0.12833	-0.0097	0.00112	0.07433	-0.86514
0.13	-0.00961	0.00309	0.07352	-0.85693
0.13167	-0.00952	0.00395	0.0735	-0.84872
0.13333	-0.00944	0.00501	0.07229	-0.84052
0.135	-0.00935	0.00514	0.07133	-0.83233
0.13667	-0.00926	0.00492	0.0697	-0.82414
0.13833	-0.00917	0.00485	0.07015	-0.81596
0.14	-0.00909	0.00592	0.06907	-0.80778
0.14167	-0.009	0.00671	0.06995	-0.79961
0.14333	-0.00891	0.00725	0.06952	-0.79145
0.145	-0.00882	0.00766	0.06957	-0.78329
0.14667	-0.00873	0.00673	0.06785	-0.77514
0.14833	-0.00864	0.0071	0.06605	-0.76699
0.15	-0.00855	0.0063	0.06588	-0.75885
0.15167	-0.00846	0.00727	0.06478	-0.75072
0.15333	-0.00837	0.00694	0.06484	-0.74259
0.155	-0.00828	0.00754	0.064	-0.73447
0.15667	-0.00819	0.00717	0.06332	-0.72635
0.15833	-0.00809	0.00626	0.06353	-0.71824
0.16	-0.008	0.00761	0.06294	-0.71013
0.16167	-0.00791	0.00788	0.06285	-0.70203
0.16333	-0.00782	0.00903	0.06299	-0.69394
0.165	-0.00772	0.00942	0.06338	-0.68585
0.16667	-0.00763	0.01015	0.06262	-0.67777
0.16833	-0.00754	0.00971	0.0626	-0.66969
0.17	-0.00744	0.01034	0.06176	-0.66162
0.17167	-0.00735	0.01089	0.0622	-0.65356
0.17333	-0.00725	0.01163	0.0618	-0.6455
0.175	-0.00716	0.01106	0.06141	-0.63745
0.17667	-0.00706	0.011	0.0618	-0.6294
0.17833	-0.00697	0.01224	0.06037	-0.62136
0.18	-0.00687	0.01226	0.06091	-0.61333
0.18167	-0.00677	0.01331	0.06025	-0.6053
0.18333	-0.00668	0.01355	0.0601	-0.59727
0.185	-0.00658	0.01299	0.05914	-0.58926
0.18667	-0.00648	0.01283	0.05876	-0.58124
0.18833	-0.00638	0.01317	0.05883	-0.57324
0.19	-0.00628	0.013	0.05727	-0.56524
0.19167	-0.00619	0.01416	0.05666	-0.55725
0.19333	-0.00609	0.01366	0.05618	-0.54926
0.195	-0.00599	0.01341	0.05546	-0.54128
0.19667	-0.00589	0.01294	0.05382	-0.5333
0.19833	-0.00579	0.01264	0.0528	-0.52533
0.2	-0.00569	0.01168	0.05247	-0.51737
0.20167	-0.00559	0.01311	0.05314	-0.50941
0.20333	-0.00549	0.01299	0.0531	-0.50145
0.205	-0.00538	0.01427	0.05245	-0.49351
0.20667	-0.00528	0.01402	0.05269	-0.48557
0.20833	-0.00518	0.01407	0.05265	-0.47763
0.21	-0.00508	0.01387	0.05386	-0.4697
0.21167	-0.00498	0.01477	0.05337	-0.46178
0.21333	-0.00487	0.01294	0.05383	-0.45386
0.215	-0.00477	0.01215	0.05376	-0.44595
0.21667	-0.00467	0.01217	0.05404	-0.43804
0.21833	-0.00456	0.01263	0.05484	-0.43014
0.22	-0.00446	0.0146	0.05465	-0.42225
0.22167	-0.00435	0.01505	0.05367	-0.41436
0.22333	-0.00425	0.01378	0.05362	-0.40648
0.225	-0.00414	0.01305	0.05235	-0.3986
0.22667	-0.00404	0.0127	0.05098	-0.39073
0.22833	-0.00393	0.0129	0.05066	-0.38287
0.23	-0.00382	0.0138	0.05151	-0.37501
0.23167	-0.00372	0.01378	0.0525	-0.36716
0.23333	-0.00361	0.01434	0.05245	-0.35931
0.235	-0.0035	0.01498	0.05256	-0.35147
0.23667	-0.00339	0.01547	0.05309	-0.34364
0.23833	-0.00329	0.01531	0.05285	-0.33581
0.24	-0.00318	0.01644	0.05368	-0.32798
0.24167	-0.00307	0.01699	0.05362	-0.32017
0.24333	-0.00296	0.01717	0.05382	-0.31235
0.245	-0.00285	0.01749	0.05429	-0.30455
0.24667	-0.00274	0.01774	0.0545	-0.29675
0.24833	-0.00263	0.01784	0.05433	-0.28895
0.25	-0.00252	0.01774	0.05542	-0.28117
0.25167	-0.00241	0.01852	0.05623	-0.27338
0.25333	-0.0023	0.0192	0.0579	-0.26561
0.255	-0.00219	0.01946	0.05814	-0.25784
0.25667	-0.00207	0.01877	0.05795	-0.25007
0.25833	-0.00196	0.01939	0.05845	-0.24231
0.26	-0.00185	0.01925	0.05878	-0.23456
0.26167	-0.00174	0.01856	0.06027	-0.22681
0.26333	-0.00162	0.01974	0.0588	-0.21907
0.265	-0.00151	0.01991	0.05926	-0.21134
0.26667	-0.0014	0.02111	0.05907	-0.20361
0.26833	-0.00128	0.02292	0.06063	-0.19589
0.27	-0.00117	0.02404	0.05988	-0.18817
0.27167	-0.00105	0.02373	0.05846	-0.18046
0.27333	-0.000937577	0.02383	0.05989	-0.17275
0.275	-0.000822026	0.0242	0.0608	-0.16505
0.27667	-0.000706137	0.02418	0.06148	-0.15736
0.27833	-0.00058991	0.02468	0.0606	-0.14967
0.28	-0.000473345	0.02603	0.06136	-0.14199
0.28167	-0.00025475	0.02644	0.06158	-0.13431
0.28333	-3.75305e-05	0.02726	0.06221	-0.12664
0.285	0.000180717	0.02653	0.06114	-0.11897
0.28667	0.000402889	0.02771	0.06085	-0.11132
0.28833	0.000622968	0.02788	0.06189	-0.10366
0.29	0.000837874	0.02846	0.06213	-0.09602
0.29167	0.00106	0.03006	0.06218	-0.08837
0.29333	0.00128	0.03079	0.06165	-0.08074
0.295	0.0015	0.03214	0.06274	-0.07311
0.29667	0.00172	0.03341	0.0632	-0.06549
0.29833	0.00194	0.03464	0.06261	-0.05787
0.3	0.00216	0.03532	0.06367	-0.05026
0.30167	0.00238	0.03616	0.06381	-0.04265
0.30333	0.00261	0.03664	0.06458	-0.03505
0.305	0.00284	0.03687	0.06498	-0.02746
0.30667	0.00307	0.03791	0.06527	-0.01987
0.30833	0.00331	0.03991	0.06608	-0.01229
0.31	0.00354	0.04196	0.06739	-0.00471
0.31167	0.00377	0.04232	0.06791	0.00286
0.31333	0.004	0.0433	0.06844	0.01043
0.315	0.00424	0.04427	0.06884	0.01798
0.31667	0.00448	0.04458	0.07034	0.02554
0.31833	0.00471	0.04469	0.07122	0.03308
0.32	0.00495	0.04474	0.07098	0.04063
0.32167	0.00519	0.04503	0.07208	0.04816
0.32333	0.00542	0.04485	0.07279	0.05569
0.325	0.00565	0.04549	0.07304	0.06321
0.32667	0.00587	0.04577	0.0749	0.07073
0.32833	0.00609	0.046	0.07468	0.07824
0.33	0.00631	0.04577	0.07535	0.08575
0.33167	0.00652	0.04605	0.07698	0.09325
0.33333	0.00673	0.04682	0.07641	0.10074
0.335	0.00695	0.04686	0.07549	0.10823
0.33667	0.00717	0.04655	0.0755	0.11571
0.33833	0.00739	0.04737	0.07521	0.12319
0.34	0.00761	0.0478	0.0766	0.13066
0.34167	0.00783	0.04685	0.07659	0.13813
0.34333	0.00805	0.04819	0.07658	0.14559
0.345	0.00826	0.04929	0.07664	0.15304
0.34667	0.00847	0.05008	0.07711	0.16049
0.34833	0.00869	0.05101	0.07626	0.16793
0.35	0.0089	0.05055	0.07662	0.17536
0.35167	0.00911	0.0494	0.07595	0.18279
0.35333	0.00932	0.04874	0.07664	0.19022
0.355	0.00953	0.04964	0.07771	0.19763
0.35667	0.00973	0.04887	0.07681	0.20505
0.35833	0.00993	0.04876	0.07684	0.21245
0.36	0.01012	0.04989	0.07597	0.21985
0.36167	0.0103	0.04929	0.07692	0.22725
0.36333	0.01048	0.04888	0.07668	0.23464
0.365	0.01064	0.04906	0.0777	0.24202
0.36667	0.01079	0.04809	0.07784	0.24939
0.36833	0.01094	0.04754	0.07852	0.25677
0.37	0.01108	0.04743	0.07963	0.26413
0.37167	0.01121	0.0462	0.08163	0.27149
0.37333	0.01134	0.04624	0.082	0.27884
0.375	0.01146	0.04457	0.08234	0.28619
0.37667	0.01158	0.0446	0.08383	0.29353
0.37833	0.01168	0.0436	0.08382	0.30087
0.38	0.01178	0.04261	0.08424	0.3082
0.38167	0.01188	0.04184	0.08603	0.31552
0.38333	0.01197	0.04055	0.0849	0.32284
0.385	0.01205	0.03963	0.08532	0.33015
0.38667	0.01213	0.03875	0.0859	0.33746
0.38833	0.01221	0.03889	0.08547	0.34476
0.39	0.01227	0.03837	0.08475	0.35205
0.39167	0.01234	0.03756	0.08439	0.35934
0.39333	0.0124	0.03556	0.08495	0.36662
0.395	0.01247	0.03531	0.08582	0.3739
0.39667	0.01254	0.03454	0.08567	0.38117
0.39833	0.01261	0.03466	0.08652	0.38844
0.4	0.01267	0.03461	0.0854	0.39569
0.40167	0.01274	0.03426	0.08597	0.40295
0.40333	0.01281	0.03487	0.08615	0.4102
0.405	0.01287	0.03593	0.08644	0.41744
0.40667	0.01293	0.03504	0.08672	0.42467
0.40833	0.01299	0.03452	0.08704	0.4319
0.41	0.01305	0.03374	0.08557	0.43913
0.41167	0.01311	0.03365	0.08508	0.44634
0.41333	0.01316	0.03402	0.08509	0.45356
0.415	0.01321	0.03389	0.08454	0.46076
0.41667	0.01326	0.03404	0.08506	0.46796
0.41833	0.01331	0.03331	0.08529	0.47516
0.42	0.01336	0.03327	0.08432	0.48235
0.42167	0.01339	0.03177	0.08459	0.48953
0.42333	0.01342	0.03227	0.08383	0.49671
0.425	0.01345	0.03313	0.08478	0.50388
0.42667	0.01347	0.03342	0.08532	0.51104
0.42833	0.01349	0.03279	0.08641	0.5182
0.43	0.01351	0.03163	0.08656	0.52535
0.43167	0.01353	0.03188	0.08747	0.5325
0.43333	0.01355	0.0318	0.08752	0.53964
0.435	0.01357	0.03217	0.08853	0.54678
0.43667	0.01359	0.03347	0.08967	0.55391
0.43833	0.01361	0.03362	0.0905	0.56103
0.44	0.01363	0.03392	0.09111	0.56815
0.44167	0.01365	0.03365	0.09143	0.57526
0.44333	0.01366	0.03307	0.09227	0.58237
0.445	0.01368	0.03377	0.0928	0.58947
0.44667	0.0137	0.03375	0.09368	0.59657
0.44833	0.01371	0.03329	0.09351	0.60365
0.45	0.01372	0.03426	0.09314	0.61074
0.45167	0.01374	0.03542	0.09278	0.61781
0.45333	0.01375	0.03521	0.09329	0.62488
0.455	0.01377	0.03631	0.09195	0.63195
0.45667	0.01378	0.03653	0.09237	0.63901
0.45833	0.0138	0.03758	0.09195	0.64606
0.46	0.01381	0.03745	0.09082	0.65311
0.46167	0.01383	0.03757	0.09164	0.66015
0.46333	0.01384	0.03869	0.09204	0.66719
0.465	0.01386	0.04009	0.09173	0.67422
0.46667	0.01386	0.04099	0.09292	0.68124
0.46833	0.01387	0.04048	0.09283	0.68826
0.47	0.01388	0.04093	0.09319	0.69527
0.47167	0.01389	0.04113	0.0939	0.70228
0.47333	0.0139	0.04219	0.09549	0.70928
0.475	0.01392	0.04134	0.09647	0.71627
0.47667	0.01393	0.04211	0.09678	0.72326
0.47833	0.01394	0.04297	0.09649	0.73025
0.48	0.01395	0.04318	0.0978	0.73722
0.48167	0.01395	0.04329	0.09717	0.74419
0.48333	0.01396	0.04289	0.09772	0.75116
0.485	0.01396	0.04426	0.09739	0.75812
0.48667	0.01395	0.04374	0.09804	0.76507
0.48833	0.01395	0.04362	0.09827	0.77202
0.49	0.01395	0.04545	0.09885	0.77896
0.49167	0.01394	0.04649	0.09919	0.7859
0.49333	0.01393	0.04716	0.09991	0.79283
0.495	0.01392	0.04638	0.101	0.79975
0.49667	0.01391	0.04683	0.10195	0.80667
0.49833	0.0139	0.0473	0.10224	0.81358
0.5	0.01389	0.04727	0.10239	0.82049
0.50167	0.01389	0.04804	0.10266	0.82739
0.50333	0.01389	0.04911	0.10373	0.83429
0.505	0.0139	0.05043	0.10516	0.84117
0.50667	0.01391	0.05124	0.10634	0.84806
0.50833	0.01392	0.05268	0.10614	0.85493
0.51	0.01393	0.05191	0.10576	0.86181
0.51167	0.01396	0.05308	0.10487	0.86867
0.51333	0.01397	0.05271	0.1054	0.87553
0.515	0.01399	0.05145	0.10624	0.88238
0.51667	0.014	0.05166	0.10718	0.88923
0.51833	0.01401	0.05128	0.1072	0.89607
0.52	0.01401	0.05064	0.1071	0.90291
0.52167	0.01402	0.05017	0.10733	0.90974
0.52333	0.01403	0.05107	0.108	0.91656
0.525	0.01404	0.05068	0.10863	0.92338
0.52667	0.01406	0.05043	0.10999	0.9302
0.52833	0.01408	0.04959	0.1104	0.937
0.53	0.0141	0.04955	0.11098	0.9438
0.53167	0.01413	0.04996	0.11119	0.9506
0.53333	0.01416	0.0501	0.113	0.95739
0.535	0.01418	0.05028	0.11342	0.96417
0.53667	0.01421	0.05063	0.11278	0.97095
0.53833	0.01425	0.05066	0.11359	0.97772
0.54	0.01428	0.05087	0.11382	0.98448
0.54167	0.01431	0.05047	0.11531	0.99124
0.54333	0.01434	0.05111	0.11708	0.998
0.545	0.01437	0.05172	0.11725	1.00475
0.54667	0.0144	0.05149	0.11703	1.01149
0.54833	0.01444	0.05171	0.11749	1.01822
0.55	0.01448	0.05128	0.11766	1.02495
0.55167	0.01452	0.05244	0.11829	1.03168
0.55333	0.01456	0.05285	0.11911	1.0384
0.555	0.0146	0.0526	0.11987	1.04511
0.55667	0.01465	0.05221	0.12008	1.05182
0.55833	0.01469	0.05323	0.12114	1.05852
0.56	0.01473	0.05297	0.12123	1.06521
0.56167	0.01476	0.05261	0.12086	1.0719
0.56333	0.0148	0.05275	0.1204	1.07858
0.565	0.01485	0.05241	0.12056	1.08526
0.56667	0.0149	0.05282	0.12108	1.09193
0.56833	0.01495	0.05111	0.12109	1.0986
0.57	0.01501	0.05097	0.1214	1.10526
0.57167	0.01507	0.05092	0.12197	1.11191
0.57333	0.01514	0.05083	0.12229	1.11856
0.575	0.01521	0.05024	0.12308	1.1252
0.57667	0.01528	0.05063	0.12378	1.13184
0.57833	0.01536	0.05218	0.12391	1.13847
0.58	0.01545	0.05102	0.12437	1.14509
0.58167	0.01553	0.05078	0.12447	1.15171
0.58333	0.01562	0.05094	0.12478	1.15833
0.585	0.0157	0.05058	0.12587	1.16493
0.58667	0.01578	0.04951	0.12672	1.17153
0.58833	0.01587	0.04937	0.12565	1.17813
0.59	0.01595	0.04939	0.12567	1.18472
0.59167	0.01605	0.04822	0.12559	1.1913
0.59333	0.01614	0.04887	0.12626	1.19788
0.595	0.01623	0.04718	0.12688	1.20445
0.59667	0.01632	0.04748	0.12709	1.21102
0.59833	0.01642	0.04864	0.127	1.21758
0.6	0.01651	0.04856	0.12691	1.22413
0.60167	0.0166	0.04923	0.12729	1.23068
0.60333	0.01669	0.04915	0.12743	1.23722
0.605	0.01679	0.04923	0.12702	1.24376
0.60667	0.01689	0.04885	0.12804	1.25029
0.60833	0.01698	0.05013	0.12814	1.25681
0.61	0.01707	0.05032	0.12714	1.26333
0.61167	0.01716	0.05067	0.12686	1.26984
0.61333	0.01725	0.05119	0.12691	1.27635
0.615	0.01734	0.05233	0.12635	1.28285
0.61667	0.01743	0.05271	0.12597	1.28935
0.61833	0.01754	0.05233	0.12673	1.29583
0.62	0.01764	0.0525	0.1275	1.30232
0.62167	0.01774	0.05268	0.12711	1.3088
0.62333	0.01785	0.05292	0.12682	1.31527
0.625	0.01796	0.05302	0.12596	1.32173
0.62667	0.01807	0.05231	0.12557	1.32819
0.62833	0.01819	0.052	0.12504	1.33465
0.63	0.01831	0.05176	0.12546	1.3411
0.63167	0.01843	0.05037	0.12461	1.34754
0.63333	0.01855	0.05019	0.12409	1.35397
0.635	0.01867	0.04956	0.1232	1.3604
0.63667	0.01878	0.04928	0.12299	1.36683
0.63833	0.01889	0.04863	0.12198	1.37325
0.64	0.019	0.04835	0.12127	1.37966
0.64167	0.01912	0.048	0.12071	1.38607
0.64333	0.01923	0.04796	0.12099	1.39247
0.645	0.01934	0.04682	0.1212	1.39886
0.64667	0.01944	0.04685	0.12144	1.40525
0.64833	0.01955	0.04653	0.12218	1.41164
0.65	0.01965	0.04564	0.12209	1.41802
0.65167	0.01975	0.04645	0.12265	1.42439
0.65333	0.01984	0.0475	0.12223	1.43075
0.655	0.01993	0.04768	0.12197	1.43711
0.65667	0.02003	0.04677	0.12147	1.44347
0.65833	0.02012	0.04655	0.12061	1.44982
0.66	0.02021	0.04578	0.1197	1.45616
0.66167	0.0203	0.04634	0.1199	1.46249
0.66333	0.02037	0.04721	0.1189	1.46882
0.665	0.02045	0.04679	0.11983	1.47515
0.66667	0.02053	0.04607	0.1206	1.48147
0.66833	0.0206	0.04782	0.11998	1.48778
0.67	0.02067	0.04809	0.11832	1.49409
0.67167	0.02074	0.04784	0.11829	1.50039
0.67333	0.0208	0.04798	0.1173	1.50669
0.675	0.02085	0.04832	0.11746	1.51297
0.67667	0.02091	0.04672	0.11804	1.51926
0.67833	0.02096	0.04767	0.11746	1.52554
0.68	0.02102	0.04832	0.11824	1.53181
0.68167	0.02108	0.04777	0.11865	1.53807
0.68333	0.02113	0.04812	0.11811	1.54433
0.685	0.0212	0.04764	0.11823	1.55059
0.68667	0.02126	0.04741	0.11785	1.55684
0.68833	0.02132	0.04761	0.11804	1.56308
0.69	0.02137	0.04713	0.11701	1.56932
0.69167	0.02141	0.04594	0.11689	1.57555
0.69333	0.02146	0.04556	0.11745	1.58177
0.695	0.0215	0.04603	0.11772	1.58799
0.69667	0.02154	0.04581	0.11817	1.5942
0.69833	0.02158	0.04533	0.11874	1.60041
0.7	0.02162	0.04551	0.11827	1.60661
0.70167	0.02165	0.04569	0.11778	1.61281
0.70333	0.02168	0.04491	0.11817	1.619
0.705	0.0217	0.04479	0.11833	1.62518
0.70667	0.02172	0.04498	0.11918	1.63136
0.70833	0.02175	0.04469	0.11966	1.63753
0.71	0.02177	0.04545	0.11955	1.6437
0.71167	0.02179	0.04495	0.11948	1.64986
0.71333	0.0218	0.04575	0.1196	1.65601
0.715	0.02181	0.04566	0.12044	1.66216
0.71667	0.02182	0.04605	0.12185	1.6683
0.71833	0.02183	0.04665	0.12248	1.67444
0.72	0.02184	0.0466	0.1233	1.68057
0.72167	0.02186	0.04777	0.12448	1.68669
0.72333	0.02186	0.04796	0.12521	1.69281
0.725	0.02187	0.04852	0.12534	1.69893
0.72667	0.02188	0.04891	0.12534	1.70503
0.72833	0.02189	0.05006	0.12645	1.71114
0.73	0.0219	0.04925	0.12644	1.71723
0.73167	0.02192	0.05024	0.12668	1.72332
0.73333	0.02193	0.05154	0.12725	1.7294
0.735	0.02196	0.05102	0.12757	1.73548
0.73667	0.02198	0.05075	0.12884	1.74155
0.73833	0.022	0.05049	0.12955	1.74762
0.74	0.02202	0.05107	0.13042	1.75368
0.74167	0.02203	0.05049	0.13152	1.75974
0.74333	0.02204	0.05078	0.13214	1.76578
0.745	0.02205	0.05043	0.13285	1.77183
0.74667	0.02205	0.05025	0.13319	1.77786
0.74833	0.02205	0.05113	0.13331	1.78389
0.75	0.02205	0.05166	0.13261	1.78992
0.75167	0.02205	0.04998	0.13287	1.79594
0.75333	0.02205	0.05023	0.13406	1.80195
0.755	0.02205	0.05065	0.13454	1.80796
0.75667	0.02204	0.05019	0.13512	1.81396
0.75833	0.02203	0.05046	0.13606	1.81996
0.76	0.02202	0.05182	0.13649	1.82595
0.76167	0.022	0.05114	0.13696	1.83193
0.76333	0.02198	0.0508	0.13713	1.83791
0.765	0.02196	0.05101	0.1374	1.84388
0.76667	0.02194	0.05129	0.13796	1.84985
0.76833	0.02191	0.05199	0.13755	1.85581
0.77	0.02189	0.05268	0.13837	1.86176
0.77167	0.02186	0.05279	0.13896	1.86771
0.77333	0.02184	0.05332	0.1405	1.87365
0.775	0.02182	0.05392	0.14096	1.87959
0.77667	0.0218	0.05473	0.14152	1.88552
0.77833	0.02179	0.05452	0.14152	1.89145
0.78	0.02176	0.05405	0.14191	1.89737
0.78167	0.02173	0.05335	0.14258	1.90328
0.78333	0.0217	0.05392	0.14295	1.90919
0.785	0.02167	0.0532	0.14427	1.91509
0.78667	0.02164	0.05384	0.14415	1.92098
0.78833	0.02161	0.05387	0.14555	1.92687
0.79	0.02158	0.05251	0.14589	1.93276
0.79167	0.02154	0.05266	0.14672	1.93864
0.79333	0.0215	0.0522	0.14749	1.94451
0.795	0.02146	0.05278	0.14845	1.95037
0.79667	0.02143	0.05285	0.1492	1.95624
0.79833	0.0214	0.05301	0.14967	1.96209
0.8	0.02137	0.05399	0.14984	1.96794
0.80167	0.02134	0.05303	0.14998	1.97378
0.80333	0.02129	0.05341	0.15008	1.97962
0.805	0.02125	0.05268	0.15058	1.98545
0.80667	0.02121	0.05298	0.1521	1.99127
0.80833	0.02116	0.05225	0.15244	1.99709
0.81	0.02112	0.05241	0.15242	2.00291
0.81167	0.02107	0.05265	0.15277	2.00872
0.81333	0.02101	0.05432	0.153	2.01452
0.815	0.02095	0.05285	0.15253	2.02031
0.81667	0.02089	0.05208	0.15338	2.0261
0.81833	0.02081	0.05236	0.15398	2.03189
0.82	0.02074	0.05159	0.15331	2.03767
0.82167	0.02067	0.05143	0.15312	2.04344
0.82333	0.0206	0.05074	0.1524	2.0492
0.825	0.02054	0.05044	0.15276	2.05496
0.82667	0.02048	0.04986	0.15239	2.06072
0.82833	0.02043	0.04927	0.15221	2.06647
0.83	0.02038	0.04924	0.15369	2.07221
0.83167	0.02033	0.04873	0.15413	2.07795
0.83333	0.02029	0.04809	0.15437	2.08368
0.835	0.02024	0.0487	0.15366	2.0894
0.83667	0.02019	0.04836	0.15355	2.09512
0.83833	0.02013	0.04779	0.15266	2.10084
0.84	0.02008	0.04779	0.15348	2.10655
0.84167	0.02002	0.04806	0.15377	2.11225
0.84333	0.01996	0.04782	0.1541	2.11794
0.845	0.01991	0.04783	0.15511	2.12363
0.84667	0.01986	0.04768	0.1556	2.12932
0.84833	0.0198	0.04724	0.15519	2.135
0.85	0.01974	0.0467	0.15666	2.14067
0.85167	0.01969	0.04552	0.15786	2.14634
0.85333	0.01963	0.04473	0.1589	2.152
0.855	0.01958	0.04488	0.16048	2.15765
0.85667	0.01952	0.04497	0.16035	2.1633
0.85833	0.01947	0.04478	0.16066	2.16894
0.86	0.01942	0.04461	0.16132	2.17458
0.86167	0.01936	0.04464	0.16252	2.18021
0.86333	0.01931	0.04445	0.16248	2.18584
0.865	0.01927	0.04441	0.16157	2.19146
0.86667	0.01922	0.04303	0.16233	2.19707
0.86833	0.01917	0.04407	0.16234	2.20256
0.87	0.01912	0.04467	0.16326	2.20804
0.87167	0.01907	0.04491	0.16272	2.21352
0.87333	0.01903	0.04523	0.16237	2.21899
0.875	0.01898	0.04448	0.16258	2.22446
0.87667	0.01893	0.04388	0.1619	2.22992
0.87833	0.01888	0.04365	0.16236	2.23537
0.88	0.01883	0.04391	0.16295	2.24081
0.88167	0.01878	0.04421	0.16359	2.24625
0.88333	0.01872	0.04287	0.16362	2.25169
0.885	0.01867	0.04284	0.16414	2.25712
0.88667	0.01862	0.04237	0.16378	2.26254
0.88833	0.01858	0.0426	0.16441	2.26795
0.89	0.01854	0.042	0.16493	2.27336
0.89167	0.0185	0.04301	0.16509	2.27876
0.89333	0.01845	0.04302	0.16567	2.28416
0.895	0.01842	0.04233	0.16616	2.28955
0.89667	0.01838	0.04144	0.16738	2.29494
0.89833	0.01835	0.04155	0.16829	2.30032
0.9	0.01832	0.04155	0.16853	2.30569
0.90167	0.01828	0.04192	0.16931	2.31106
0.90333	0.01824	0.04219	0.17055	2.31642
0.905	0.01821	0.04292	0.17218	2.32177
0.90667	0.01816	0.04359	0.17282	2.32712
0.90833	0.01812	0.04424	0.17388	2.33246
0.91	0.01806	0.04525	0.17505	2.3378
0.91167	0.01801	0.04617	0.17522	2.34313
0.91333	0.01796	0.0459	0.17415	2.34846
0.915	0.01791	0.04563	0.17477	2.35378
0.91667	0.01786	0.04546	0.17594	2.35909
0.91833	0.01782	0.04635	0.17745	2.3644
0.92	0.01777	0.04736	0.17859	2.3697
0.92167	0.01773	0.04677	0.18008	2.375
0.92333	0.01769	0.04685	0.18022	2.38029
0.925	0.01766	0.04702	0.18072	2.38557
0.92667	0.01762	0.04724	0.18016	2.39085
0.92833	0.01759	0.04783	0.17964	2.39613
0.93	0.01756	0.04842	0.17997	2.40139
0.93167	0.01753	0.049	0.18059	2.40666
0.93333	0.0175	0.04931	0.18027	2.41191
0.935	0.01746	0.04999	0.17977	2.41716
0.93667	0.01742	0.05028	0.17875	2.42241
0.93833	0.01738	0.05034	0.17811	2.42765
0.94	0.01735	0.05056	0.17832	2.43288
0.94167	0.01732	0.05072	0.17808	2.43811
0.94333	0.01728	0.05207	0.17776	2.44334
0.945	0.01725	0.05244	0.17843	2.44855
0.94667	0.01722	0.05335	0.17878	2.45376
0.94833	0.01719	0.05336	0.18012	2.45897
0.95	0.01716	0.0535	0.18018	2.46417
0.95167	0.01712	0.05335	0.18028	2.46937
0.95333	0.01709	0.05325	0.18016	2.47456
0.955	0.01706	0.0535	0.18032	2.47974
0.95667	0.01702	0.05416	0.18073	2.48492
0.95833	0.01697	0.05509	0.18108	2.49009
0.96	0.01694	0.0564	0.18342	2.49526
0.96167	0.0169	0.05667	0.18431	2.50043
0.96333	0.01686	0.05626	0.18355	2.50558
0.965	0.01682	0.05606	0.18296	2.51074
0.96667	0.01678	0.05583	0.18356	2.51588
0.96833	0.01675	0.05686	0.18401	2.52102
0.97	0.01672	0.05677	0.18563	2.52616
0.97167	0.0167	0.05742	0.18489	2.53129
0.97333	0.01667	0.05854	0.18484	2.53642
0.975	0.01665	0.05767	0.18588	2.54154
0.97667	0.01663	0.0579	0.18639	2.54665
0.97833	0.01661	0.05765	0.18622	2.55176
0.98	0.0166	0.0567	0.18573	2.55687
0.98167	0.01658	0.05681	0.1854	2.56197
0.98333	0.01658	0.05778	0.18505	2.56706
0.985	0.01658	0.05743	0.18483	2.57215
0.98667	0.01657	0.05691	0.18546	2.57723
0.98833	0.01657	0.05575	0.18458	2.58231
0.99	0.01657	0.05565	0.18541	2.58738
0.99167	0.01657	0.05633	0.18445	2.59245
0.99333	0.01657	0.05635	0.18536	2.59752
0.995	0.01656	0.05513	0.18581	2.60257
0.99667	0.01655	0.05624	0.1869	2.60763
0.99833	0.01654	0.05778	0.18597	2.61268
1	0.01654	0.05917	0.18693	2.61772
1.00167	0.01654	0.05905	0.18731	2.62276
1.00333	0.01654	0.05797	0.18717	2.62779
1.005	0.01654	0.05887	0.18778	2.63282
1.00667	0.01653	0.05929	0.1888	2.63784
1.00833	0.01653	0.05892	0.18853	2.64286
1.01	0.01653	0.05895	0.1896	2.64787
1.01167	0.01653	0.05832	0.19019	2.65288
1.01333	0.01653	0.05826	0.19091	2.65788
1.015	0.01653	0.05838	0.19272	2.66288
1.01667	0.01653	0.0582	0.1929	2.66788
1.01833	0.01654	0.05807	0.19388	2.67286
1.02	0.01656	0.05826	0.19436	2.67785
1.02167	0.01657	0.0579	0.19464	2.68283
1.02333	0.01659	0.0573	0.19467	2.6878
1.025	0.0166	0.05772	0.19634	2.69277
1.02667	0.01661	0.05616	0.19695	2.69773
1.02833	0.01663	0.05577	0.19635	2.70269
1.03	0.01664	0.05603	0.19664	2.70765
1.03167	0.01666	0.05659	0.19673	2.7126
1.03333	0.01667	0.05685	0.197	2.71754
1.035	0.01669	0.05664	0.19815	2.72248
1.03667	0.01671	0.05693	0.19794	2.72742
1.03833	0.01673	0.05683	0.19782	2.73235
1.04	0.01675	0.05727	0.19851	2.73727
1.04167	0.01678	0.05712	0.19827	2.74219
1.04333	0.01681	0.05677	0.19673	2.74711
1.045	0.01683	0.05615	0.19681	2.75202
1.04667	0.01686	0.05663	0.1972	2.75693
1.04833	0.01689	0.05753	0.19795	2.76183
1.05	0.01692	0.05806	0.19769	2.76673
1.05167	0.01694	0.05826	0.19775	2.77162
1.05333	0.01697	0.0599	0.19677	2.77651
1.055	0.01699	0.0585	0.19748	2.78139
1.05667	0.01701	0.05788	0.19623	2.78627
1.05833	0.01703	0.05849	0.195	2.79114
1.06	0.01706	0.05946	0.19602	2.79601
1.06167	0.01709	0.05996	0.19585	2.80088
1.06333	0.01711	0.06147	0.1964	2.80574
1.065	0.01714	0.06231	0.1969	2.81059
1.06667	0.01716	0.06296	0.19681	2.81544
1.06833	0.01718	0.06334	0.19687	2.82029
1.07	0.01721	0.06518	0.19561	2.82513
1.07167	0.01723	0.06641	0.19533	2.82997
1.07333	0.01726	0.06677	0.19499	2.8348
1.075	0.01729	0.06705	0.19475	2.83963
1.07667	0.01732	0.06767	0.19366	2.84445
1.07833	0.01736	0.06896	0.19504	2.84927
1.08	0.01741	0.06761	0.19459	2.85408
1.08167	0.01745	0.06691	0.19514	2.85889
1.08333	0.0175	0.06651	0.19428	2.8637
1.085	0.01754	0.06645	0.19436	2.8685
1.08667	0.01758	0.06757	0.19508	2.87329
1.08833	0.01762	0.068	0.19483	2.87809
1.09	0.01765	0.06796	0.19481	2.88287
1.09167	0.01769	0.06931	0.19565	2.88765
1.09333	0.01773	0.06868	0.19574	2.89243
1.095	0.01776	0.0707	0.19596	2.8972
1.09667	0.0178	0.06984	0.19547	2.90197
1.09833	0.01785	0.06977	0.19486	2.90674
1.1	0.01789	0.07067	0.19487	2.9115
1.10167	0.01793	0.07168	0.1943	2.91625
1.10333	0.01797	0.07162	0.19585	2.921
1.105	0.01801	0.07246	0.19468	2.92575
1.10667	0.01806	0.07329	0.19477	2.93049
1.10833	0.0181	0.07339	0.19409	2.93523
1.11	0.01815	0.074	0.19338	2.93996
1.11167	0.01821	0.07449	0.19398	2.94469
1.11333	0.01827	0.07549	0.19382	2.94941
1.115	0.01832	0.07482	0.19428	2.95413
1.11667	0.01838	0.0754	0.19442	2.95885
1.11833	0.01843	0.07574	0.19439	2.96356
1.12	0.01849	0.07541	0.19412	2.96826
1.12167	0.01856	0.07638	0.195	2.97297
1.12333	0.01863	0.07585	0.1952	2.97766
1.125	0.0187	0.07578	0.19412	2.98236
1.12667	0.01877	0.07605	0.1938	2.98705
1.12833	0.01885	0.07682	0.1931	2.99173
1.13	0.01893	0.07616	0.19269	2.99641
1.13167	0.01901	0.07605	0.19193	3.00109
1.13333	0.01909	0.07722	0.1915	3.00576
1.135	0.01918	0.07776	0.19111	3.01042
1.13667	0.01926	0.07681	0.19055	3.01509
1.13833	0.01934	0.07883	0.19044	3.01975
1.14	0.01942	0.07928	0.19054	3.0244
1.14167	0.0195	0.07881	0.19214	3.02905
1.14333	0.01959	0.07788	0.191	3.03369
1.145	0.01969	0.07792	0.19099	3.03834
1.14667	0.01978	0.07785	0.19165	3.04297
1.14833	0.01988	0.07778	0.1929	3.0476
1.15	0.01996	0.07788	0.19261	3.05223
1.15167	0.02004	0.07764	0.19217	3.05686
1.15333	0.02012	0.07655	0.19279	3.06148
1.155	0.0202	0.07635	0.19249	3.06609
1.15667	0.02028	0.07625	0.19203	3.0707
1.15833	0.02036	0.07652	0.19243	3.07531
1.16	0.02044	0.07682	0.1931	3.07991
1.16167	0.02053	0.07646	0.19099	3.08451
1.16333	0.02061	0.07606	0.19088	3.0891
1.165	0.0207	0.07594	0.19011	3.09369
1.16667	0.02079	0.07591	0.18986	3.09828
1.16833	0.02088	0.07578	0.18897	3.10286
1.17	0.02097	0.07485	0.18823	3.10743
1.17167	0.02107	0.07575	0.18813	3.11201
1.17333	0.02118	0.07546	0.18702	3.11657
1.175	0.02128	0.07436	0.18581	3.12114
1.17667	0.0214	0.07563	0.18577	3.1257
1.17833	0.02151	0.07455	0.18585	3.13025
1.18	0.02162	0.07539	0.18536	3.1348
1.18167	0.02172	0.07598	0.18448	3.13935
1.18333	0.02182	0.07568	0.18422	3.14389
1.185	0.02192	0.07591	0.18444	3.14843
1.18667	0.02203	0.07642	0.18267	3.15296
1.18833	0.02213	0.07663	0.18363	3.15749
1.19	0.02223	0.07561	0.18372	3.16202
1.19167	0.02232	0.07525	0.18342	3.16654
1.19333	0.02241	0.07534	0.18387	3.17106
1.195	0.02249	0.07492	0.183	3.17557
1.19667	0.02258	0.07294	0.18289	3.18008
1.19833	0.02267	0.07334	0.18272	3.18458
1.2	0.02277	0.07274	0.18243	3.18908
1.20167	0.02286	0.07257	0.18149	3.19357
1.20333	0.02296	0.072	0.18189	3.19807
1.205	0.02305	0.07203	0.18135	3.20255
1.20667	0.02314	0.07188	0.18107	3.20704
1.20833	0.02323	0.07279	0.18265	3.21151
1.21	0.02332	0.07325	0.18335	3.21599
1.21167	0.02341	0.07284	0.18374	3.22046
1.21333	0.02349	0.07393	0.18452	3.22492
1.215	0.02358	0.07346	0.18479	3.22938
1.21667	0.02365	0.07325	0.18549	3.23384
1.21833	0.02373	0.07224	0.18618	3.23829
1.22	0.0238	0.07261	0.18699	3.24274
1.22167	0.02387	0.07076	0.18717	3.24719
1.22333	0.02394	0.07054	0.18735	3.25163
1.225	0.02401	0.07129	0.18631	3.25606
1.22667	0.02407	0.07183	0.1868	3.26049
1.22833	0.02412	0.0713	0.18742	3.26492
1.23	0.02417	0.07097	0.18629	3.26935
1.23167	0.02422	0.07101	0.18485	3.27376
1.23333	0.02428	0.07065	0.1853	3.27818
1.235	0.02434	0.0703	0.18546	3.28259
1.23667	0.02441	0.07079	0.18507	3.287
1.23833	0.02447	0.07089	0.1858	3.2914
1.24	0.02452	0.07093	0.1869	3.2958
1.24167	0.02458	0.07042	0.18615	3.30019
1.24333	0.02463	0.07026	0.18586	3.30458
1.245	0.02469	0.07077	0.18625	3.30896
1.24667	0.02474	0.07209	0.18753	3.31335
1.24833	0.02478	0.07239	0.1886	3.31772
1.25	0.02482	0.07269	0.1887	3.3221
1.25167	0.02487	0.07199	0.18992	3.32646
1.25333	0.02492	0.07217	0.19043	3.33083
1.255	0.02498	0.07146	0.19037	3.33519
1.25667	0.02503	0.0713	0.19057	3.33954
1.25833	0.02508	0.07203	0.19195	3.3439
1.26	0.02512	0.07213	0.19153	3.34824
1.26167	0.02516	0.07204	0.1917	3.35259
1.26333	0.0252	0.07213	0.19197	3.35693
1.265	0.02524	0.07156	0.19143	3.36126
1.26667	0.02528	0.07122	0.19154	3.36559
1.26833	0.02531	0.07122	0.19191	3.36992
1.27	0.02534	0.07202	0.19219	3.37424
1.27167	0.02536	0.07141	0.19218	3.37856
1.27333	0.02538	0.07107	0.19249	3.38287
1.275	0.02541	0.07185	0.19284	3.38718
1.27667	0.02545	0.07208	0.19266	3.39149
1.27833	0.02548	0.07308	0.19382	3.39579
1.28	0.02551	0.07419	0.19401	3.40009
1.28167	0.02554	0.07401	0.19361	3.40438
1.28333	0.02556	0.07441	0.19357	3.40867
1.285	0.02559	0.0736	0.19418	3.41295
1.28667	0.02561	0.07437	0.19575	3.41723
1.28833	0.02564	0.0739	0.1961	3.42151
1.29	0.02566	0.07415	0.19653	3.42578
1.29167	0.02569	0.07359	0.19557	3.43005
1.29333	0.02571	0.07313	0.19557	3.43431
1.295	0.02573	0.07358	0.19569	3.43857
1.29667	0.02575	0.07272	0.19653	3.44283
1.29833	0.02578	0.07293	0.19677	3.44708
1.3	0.02581	0.07401	0.19692	3.45132
1.30167	0.02584	0.07383	0.1979	3.45557
1.30333	0.02588	0.0733	0.19745	3.4598
1.305	0.02592	0.075	0.19722	3.46404
1.30667	0.02597	0.07573	0.19745	3.46827
1.30833	0.02602	0.07662	0.19792	3.47249
1.31	0.02607	0.07626	0.19719	3.47672
1.31167	0.02612	0.07786	0.19658	3.48093
1.31333	0.02617	0.07841	0.19637	3.48515
1.315	0.02622	0.07774	0.19613	3.48935
1.31667	0.02628	0.07703	0.19551	3.49356
1.31833	0.02634	0.07772	0.1955	3.49776
1.32	0.0264	0.07831	0.19651	3.50195
1.32167	0.02647	0.07936	0.19671	3.50615
1.32333	0.02654	0.0798	0.19623	3.51033
1.325	0.02661	0.08062	0.19728	3.51452
1.32667	0.02668	0.07971	0.1979	3.5187
1.32833	0.02676	0.07919	0.19889	3.52287
1.33	0.02684	0.08017	0.19803	3.52704
1.33167	0.02693	0.08093	0.19802	3.53121
1.33333	0.02701	0.08047	0.19773	3.53537
1.335	0.0271	0.0805	0.19801	3.53953
1.33667	0.02717	0.08069	0.19813	3.54368
1.33833	0.02725	0.08062	0.19944	3.54783
1.34	0.02733	0.08041	0.20001	3.55198
1.34167	0.02741	0.07973	0.19946	3.55612
1.34333	0.0275	0.07948	0.19956	3.56025
1.345	0.0276	0.08058	0.19934	3.56439
1.34667	0.02769	0.08014	0.19909	3.56851
1.34833	0.02779	0.08103	0.19929	3.57264
1.35	0.02789	0.08101	0.19987	3.57676
1.35167	0.02801	0.08099	0.19927	3.58087
1.35333	0.02813	0.08085	0.19871	3.58498
1.355	0.02826	0.08164	0.19854	3.58909
1.35667	0.02839	0.08374	0.199	3.59319
1.35833	0.02852	0.08329	0.19871	3.59729
1.36	0.02864	0.08326	0.19941	3.60138
1.36167	0.02877	0.08264	0.19791	3.60547
1.36333	0.0289	0.08193	0.1982	3.60956
1.365	0.02904	0.08248	0.19967	3.61364
1.36667	0.02917	0.08252	0.2006	3.61772
1.36833	0.02929	0.08453	0.20061	3.62179
1.37	0.02943	0.08413	0.19962	3.62586
1.37167	0.02956	0.08448	0.19947	3.62992
1.37333	0.02969	0.08476	0.19912	3.63398
1.375	0.02983	0.08401	0.19997	3.63804
1.37667	0.02998	0.08459	0.19994	3.64209
1.37833	0.03013	0.08444	0.20045	3.64614
1.38	0.0303	0.08521	0.19988	3.65018
1.38167	0.03046	0.08553	0.20023	3.65422
1.38333	0.03063	0.08431	0.19958	3.65825
1.385	0.03079	0.08622	0.19886	3.66228
1.38667	0.03096	0.08622	0.19915	3.6663
1.38833	0.03111	0.08534	0.19848	3.67033
1.39	0.03127	0.08529	0.19953	3.67434
1.39167	0.03143	0.08497	0.19953	3.67835
1.39333	0.03159	0.08575	0.19968	3.68236
1.395	0.03175	0.08595	0.20055	3.68637
1.39667	0.03192	0.08513	0.2021	3.69037
1.39833	0.03209	0.08605	0.20294	3.69436
1.4	0.03227	0.08681	0.2035	3.69835
1.40167	0.03245	0.08678	0.20338	3.70234
1.40333	0.03263	0.08669	0.20256	3.70632
1.405	0.03281	0.08609	0.20335	3.7103
1.40667	0.03298	0.0853	0.20317	3.71427
1.40833	0.03316	0.08552	0.20277	3.71824
1.41	0.03335	0.08658	0.20255	3.7222
1.41167	0.03353	0.08704	0.20208	3.72616
1.41333	0.03371	0.08656	0.20275	3.73012
1.415	0.03389	0.08646	0.2026	3.73407
1.41667	0.03407	0.08766	0.20246	3.73802
1.41833	0.03426	0.088	0.20215	3.74196
1.42	0.03445	0.08866	0.20182	3.7459
1.42167	0.03464	0.0895	0.20119	3.74983
1.42333	0.03484	0.09044	0.20121	3.75376
1.425	0.03503	0.09063	0.20088	3.75769
1.42667	0.03522	0.09033	0.20254	3.76161
1.42833	0.03541	0.09027	0.20268	3.76552
1.43	0.03561	0.09065	0.20393	3.76943
1.43167	0.03581	0.09023	0.20495	3.77334
1.43333	0.03601	0.09102	0.20465	3.77724
1.435	0.0362	0.09109	0.20574	3.78114
1.43667	0.0364	0.0908	0.20716	3.78504
1.43833	0.0366	0.09147	0.20777	3.78892
1.44	0.03679	0.09131	0.20757	3.79281
1.44167	0.03699	0.09165	0.2071	3.79669
1.44333	0.03718	0.09157	0.20679	3.80057
1.445	0.03738	0.09203	0.20743	3.80444
1.44667	0.03759	0.09286	0.20724	3.80831
1.44833	0.0378	0.09345	0.20676	3.81217
1.45	0.03801	0.09412	0.20625	3.81603
1.45167	0.03822	0.09318	0.20682	3.81988
1.45333	0.03844	0.0944	0.20748	3.82373
1.455	0.03865	0.09427	0.20819	3.82757
1.45667	0.03886	0.09535	0.20836	3.83141
1.45833	0.03907	0.09647	0.2084	3.83525
1.46	0.03928	0.09695	0.20917	3.83908
1.46167	0.03947	0.0977	0.20979	3.84291
1.46333	0.03966	0.09794	0.20924	3.84673
1.465	0.03986	0.09787	0.20999	3.85055
1.46667	0.04005	0.09931	0.21031	3.85436
1.46833	0.04025	0.09839	0.20974	3.85817
1.47	0.04045	0.09913	0.21033	3.86198
1.47167	0.04065	0.10022	0.21152	3.86578
1.47333	0.04085	0.10073	0.21087	3.86957
1.475	0.04104	0.10047	0.21112	3.87336
1.47667	0.04124	0.10098	0.211	3.87715
1.47833	0.04144	0.10113	0.21143	3.88093
1.48	0.04163	0.10224	0.21094	3.88471
1.48167	0.04183	0.10228	0.21083	3.88848
1.48333	0.04202	0.10274	0.21073	3.89225
1.485	0.04221	0.10368	0.21102	3.89602
1.48667	0.0424	0.10425	0.21135	3.89978
1.48833	0.0426	0.10435	0.21154	3.90353
1.49	0.0428	0.10395	0.21087	3.90728
1.49167	0.04299	0.10316	0.21075	3.91103
1.49333	0.04318	0.10375	0.21088	3.91477
1.495	0.04337	0.10381	0.21158	3.9185
1.49667	0.04356	0.10365	0.21113	3.92224
1.49833	0.04375	0.10316	0.21114	3.92596
1.5	0.04395	0.10292	0.21172	3.92969
1.50167	0.04413	0.10374	0.21146	3.93341
1.50333	0.04432	0.10346	0.21166	3.93712
1.505	0.0445	0.10301	0.21233	3.94083
1.50667	0.04468	0.10309	0.2126	3.94453
1.50833	0.04486	0.10315	0.21342	3.94823
1.51	0.04504	0.10419	0.21254	3.95193
1.51167	0.04523	0.10439	0.21281	3.95562
1.51333	0.04541	0.10459	0.21118	3.95931
1.515	0.04559	0.10455	0.21132	3.96299
1.51667	0.04577	0.10385	0.21071	3.96667
1.51833	0.04595	0.10289	0.20999	3.97034
1.52	0.04613	0.10211	0.21002	3.97401
1.52167	0.04632	0.10005	0.2095	3.97767
1.52333	0.04649	0.0992	0.20924	3.98133
1.525	0.04667	0.09953	0.21104	3.98498
1.52667	0.04685	0.09957	0.21138	3.98863
1.52833	0.04702	0.09922	0.21118	3.99228
1.53	0.04717	0.09853	0.21223	3.99592
1.53167	0.04732	0.09782	0.2121	3.99955
1.53333	0.04747	0.09741	0.21163	4.00318
1.535	0.04761	0.09727	0.21166	4.00681
1.53667	0.04775	0.09681	0.2118	4.01043
1.53833	0.04789	0.09724	0.21002	4.01405
1.54	0.04803	0.09638	0.21049	4.01766
1.54167	0.04817	0.097	0.21055	4.02126
1.54333	0.0483	0.09595	0.21057	4.02487
1.545	0.04844	0.0959	0.20957	4.02846
1.54667	0.04857	0.09567	0.21091	4.03206
1.54833	0.04871	0.09597	0.21134	4.03564
1.55	0.04884	0.09549	0.213	4.03923
1.55167	0.04897	0.09444	0.21417	4.0428
1.55333	0.0491	0.09416	0.214	4.04638
1.555	0.04923	0.09324	0.21384	4.04995
1.55667	0.04937	0.09327	0.21463	4.05351
1.55833	0.0495	0.09324	0.21502	4.05707
1.56	0.04964	0.09192	0.21622	4.06062
1.56167	0.04977	0.09079	0.21543	4.06417
1.56333	0.0499	0.09064	0.21502	4.06772
1.565	0.05001	0.08998	0.21533	4.07126
1.56667	0.05012	0.08933	0.21625	4.07479
1.56833	0.05023	0.08831	0.21636	4.07832
1.57	0.05033	0.08796	0.21754	4.08185
1.57167	0.05043	0.08752	0.21826	4.08537
1.57333	0.05052	0.08892	0.22042	4.08888
1.575	0.05062	0.08833	0.22141	4.09239
1.57667	0.05071	0.08746	0.22239	4.0959
1.57833	0.0508	0.08755	0.22239	4.0994
1.58	0.05088	0.08701	0.2232	4.10289
1.58167	0.05095	0.0869	0.22378	4.10638
1.58333	0.05102	0.08783	0.22418	4.10987
1.585	0.05109	0.08743	0.22535	4.11335
1.58667	0.05116	0.08792	0.22607	4.11682
1.58833	0.05123	0.08779	0.22687	4.12029
1.59	0.05131	0.08818	0.22767	4.12376
1.59167	0.05137	0.08778	0.22735	4.12722
1.59333	0.05143	0.08651	0.22699	4.13067
1.595	0.05148	0.086	0.22695	4.13412
1.59667	0.05154	0.08633	0.22869	4.13757
1.59833	0.05159	0.08656	0.2289	4.14101
1.6	0.05164	0.0874	0.2296	4.14444
1.60167	0.05169	0.08841	0.23086	4.14787
1.60333	0.05173	0.08933	0.23043	4.1513
1.605	0.05178	0.09079	0.23236	4.15472
1.60667	0.05183	0.09141	0.23241	4.15813
1.60833	0.05188	0.09193	0.23343	4.16154
1.61	0.05194	0.09161	0.23415	4.16494
1.61167	0.05201	0.09118	0.23509	4.16834
1.61333	0.05209	0.09218	0.23489	4.17174
1.615	0.05217	0.09335	0.2356	4.17512
1.61667	0.05226	0.09334	0.23697	4.17851
1.61833	0.05236	0.09391	0.23738	4.18189
1.62	0.05244	0.09438	0.23767	4.18526
1.62167	0.05252	0.09396	0.23995	4.18863
1.62333	0.05261	0.09306	0.24064	4.19199
1.625	0.0527	0.0919	0.2417	4.19535
1.62667	0.0528	0.09181	0.24113	4.1987
1.62833	0.0529	0.09196	0.24086	4.20204
1.63	0.05301	0.09108	0.24088	4.20538
1.63167	0.05311	0.09129	0.24077	4.20872
1.63333	0.05321	0.09	0.23966	4.21205
1.635	0.05331	0.09121	0.23933	4.21538
1.63667	0.05342	0.09056	0.23985	4.2187
1.63833	0.05352	0.09162	0.24091	4.22201
1.64	0.05363	0.09145	0.24038	4.22532
1.64167	0.05374	0.09218	0.24139	4.22862
1.64333	0.05384	0.0935	0.24094	4.23192
1.645	0.05394	0.09333	0.24156	4.23522
1.64667	0.05404	0.09335	0.24225	4.2385
1.64833	0.05416	0.0938	0.2432	4.24179
1.65	0.05427	0.09397	0.24336	4.24506
1.65167	0.0544	0.09462	0.24463	4.24833
1.65333	0.05453	0.09348	0.24501	4.2516
1.655	0.05466	0.09284	0.24445	4.25486
1.65667	0.05478	0.09315	0.2441	4.25812
1.65833	0.05491	0.09454	0.24395	4.26137
1.66	0.05505	0.09474	0.24323	4.26461
1.66167	0.05519	0.09489	0.2432	4.26785
1.66333	0.05534	0.09558	0.24368	4.27108
1.665	0.0555	0.09637	0.24388	4.27431
1.66667	0.05566	0.09515	0.24463	4.27753
1.66833	0.05582	0.0953	0.24438	4.28075
1.67	0.05597	0.0962	0.24409	4.28396
1.67167	0.05614	0.09611	0.2431	4.28716
1.67333	0.05631	0.09614	0.24267	4.29036
1.675	0.05647	0.09695	0.24326	4.29356
1.67667	0.05665	0.09754	0.2438	4.29675
1.67833	0.05683	0.09818	0.24482	4.29993
1.68	0.05701	0.09751	0.2448	4.30311
1.68167	0.05719	0.09745	0.2448	4.30628
1.68333	0.05737	0.0972	0.24594	4.30944
1.685	0.05755	0.0976	0.24547	4.3126
1.68667	0.05773	0.09751	0.24566	4.31576
1.68833	0.0579	0.09731	0.2455	4.31891
1.69	0.05807	0.0974	0.24641	4.32205
1.69167	0.05824	0.09697	0.24592	4.32519
1.69333	0.05839	0.09814	0.24572	4.32832
1.695	0.05855	0.09843	0.2461	4.33144
1.69667	0.0587	0.09809	0.24571	4.33456
1.69833	0.05884	0.09785	0.24586	4.33768
1.7	0.05899	0.09765	0.24667	4.34079
1.70167	0.05913	0.09737	0.24696	4.34389
1.70333	0.05928	0.09712	0.24642	4.34699
1.705	0.05942	0.09719	0.24614	4.35008
1.70667	0.05955	0.09881	0.24637	4.35316
1.70833	0.05968	0.09985	0.24594	4.35624
1.71	0.0598	0.09954	0.24691	4.35931
1.71167	0.05993	0.09888	0.24816	4.36238
1.71333	0.06005	0.09974	0.2483	4.36544
1.715	0.06016	0.09913	0.2493	4.3685
1.71667	0.06028	0.10106	0.24954	4.37155
1.71833	0.06039	0.10005	0.2505	4.37459
1.72	0.0605	0.10116	0.25131	4.37763
1.72167	0.0606	0.10105	0.25053	4.38066
1.72333	0.0607	0.10122	0.25093	4.38368
1.725	0.06079	0.10097	0.25024	4.3867
1.72667	0.06089	0.10077	0.25053	4.38971
1.72833	0.06099	0.10262	0.25082	4.39272
1.73	0.06108	0.10321	0.25202	4.39572
1.73167	0.06117	0.10373	0.25148	4.39871
1.73333	0.06126	0.10421	0.2514	4.4017
1.735	0.06133	0.10447	0.25117	4.40468
1.73667	0.06141	0.10477	0.25087	4.40766
1.73833	0.06148	0.10608	0.25144	4.41063
1.74	0.06154	0.10612	0.2516	4.41359
1.74167	0.06161	0.10618	0.25192	4.41655
1.74333	0.06166	0.10683	0.25236	4.4195
1.745	0.06171	0.10635	0.25322	4.42244
1.74667	0.06175	0.10742	0.25249	4.42538
1.74833	0.06178	0.10726	0.25266	4.42831
1.75	0.0618	0.10785	0.25269	4.43124
1.75167	0.06183	0.10761	0.25228	4.43415
1.75333	0.06187	0.10688	0.25295	4.43707
1.755	0.06189	0.10762	0.25209	4.43997
1.75667	0.06191	0.10673	0.2526	4.44287
1.75833	0.06193	0.10737	0.2528	4.44576
1.76	0.06194	0.10809	0.25305	4.44865
1.76167	0.06194	0.10811	0.25276	4.45153
1.76333	0.06194	0.10915	0.25315	4.4544
1.765	0.06193	0.11031	0.25348	4.45727
1.76667	0.06192	0.11085	0.25356	4.46013
1.76833	0.06191	0.11085	0.2544	4.46299
1.77	0.0619	0.11174	0.25547	4.46583
1.77167	0.06188	0.11122	0.25567	4.46867
1.77333	0.06187	0.11162	0.25591	4.47151
1.775	0.06186	0.11208	0.25584	4.47433
1.77667	0.06184	0.11195	0.25652	4.47715
1.77833	0.06182	0.11248	0.25683	4.47997
1.78	0.0618	0.11335	0.25768	4.48278
1.78167	0.06177	0.11388	0.25737	4.48558
1.78333	0.06174	0.11475	0.25685	4.48837
1.785	0.0617	0.11493	0.25688	4.49116
1.78667	0.06166	0.1147	0.25702	4.49394
1.78833	0.06162	0.11408	0.25708	4.49671
1.79	0.06158	0.11344	0.25607	4.49948
1.79167	0.06154	0.11297	0.25576	4.50223
1.79333	0.0615	0.11466	0.25586	4.50499
1.795	0.06145	0.11546	0.25487	4.50773
1.79667	0.0614	0.11567	0.25529	4.51047
1.79833	0.06134	0.11549	0.25462	4.5132
1.8	0.06129	0.11402	0.2547	4.51593
1.80167	0.06123	0.11509	0.25455	4.51865
1.80333	0.06117	0.11468	0.25398	4.52136
1.805	0.06111	0.11386	0.25377	4.52406
1.80667	0.06105	0.11428	0.2544	4.52676
1.80833	0.06099	0.11434	0.25485	4.52945
1.81	0.06093	0.11326	0.25442	4.53213
1.81167	0.06087	0.11202	0.25421	4.53481
1.81333	0.06081	0.11216	0.253	4.53748
1.815	0.06074	0.11164	0.25328	4.54014
1.81667	0.06067	0.11133	0.25345	4.54279
1.81833	0.06061	0.11057	0.25322	4.54544
1.82	0.06054	0.11113	0.254	4.54808
1.82167	0.06046	0.11025	0.25311	4.55071
1.82333	0.06039	0.11041	0.25298	4.55334
1.825	0.06033	0.11021	0.2536	4.55595
1.82667	0.06026	0.10977	0.25383	4.55857
1.82833	0.06018	0.10969	0.25349	4.56117
1.83	0.06012	0.10887	0.25395	4.56377
1.83167	0.06007	0.10882	0.25397	4.56636
1.83333	0.06001	0.10809	0.25365	4.56894
1.835	0.05995	0.108	0.25412	4.57151
1.83667	0.05988	0.10796	0.25281	4.57408
1.83833	0.05981	0.10731	0.25404	4.57664
1.84	0.05974	0.10819	0.25407	4.57919
1.84167	0.05967	0.108	0.25536	4.58174
1.84333	0.0596	0.10824	0.25605	4.58427
1.845	0.05953	0.10697	0.25611	4.5868
1.84667	0.05947	0.10694	0.2547	4.58933
1.84833	0.05941	0.10578	0.25492	4.59184
1.85	0.05935	0.10533	0.25491	4.59435
1.85167	0.05928	0.10483	0.25426	4.59685
1.85333	0.05922	0.10442	0.25272	4.59934
1.855	0.05916	0.10371	0.25154	4.60182
1.85667	0.05909	0.10326	0.25095	4.6043
1.85833	0.05903	0.10241	0.25102	4.60677
1.86	0.05895	0.10151	0.25073	4.60923
1.86167	0.05888	0.10167	0.25021	4.61169
1.86333	0.05881	0.10152	0.24965	4.61414
1.865	0.05873	0.1011	0.25034	4.61657
1.86667	0.05866	0.10138	0.24992	4.61901
1.86833	0.05859	0.10101	0.24993	4.62143
1.87	0.05852	0.10082	0.24977	4.62385
1.87167	0.05845	0.10125	0.24988	4.62625
1.87333	0.05838	0.10125	0.25003	4.62865
1.875	0.05831	0.10134	0.25094	4.63105
1.87667	0.05825	0.10058	0.25144	4.63343
1.87833	0.05819	0.10026	0.25177	4.63581
1.88	0.05812	0.10031	0.25202	4.63818
1.88167	0.05805	0.10019	0.25083	4.64054
1.88333	0.05798	0.10172	0.25078	4.6429
1.885	0.05792	0.10162	0.25141	4.64524
1.88667	0.05786	0.10111	0.25151	4.64758
1.88833	0.0578	0.10196	0.25206	4.64991
1.89	0.05773	0.102	0.25155	4.65223
1.89167	0.05767	0.1011	0.25134	4.65455
1.89333	0.0576	0.10154	0.25187	4.65685
1.895	0.05752	0.10132	0.25218	4.65915
1.89667	0.05745	0.10053	0.25206	4.66144
1.89833	0.05739	0.10128	0.25274	4.66373
1.9	0.05732	0.10142	0.2525	4.666
1.90167	0.05726	0.10174	0.25304	4.66827
1.90333	0.05719	0.10204	0.25243	4.67053
1.905	0.05713	0.1024	0.25314	4.67278
1.90667	0.05708	0.1013	0.25279	4.67502
1.90833	0.05702	0.10133	0.25293	4.67725
1.91	0.05697	0.10162	0.25284	4.67948
1.91167	0.05692	0.10203	0.2531	4.6817
1.91333	0.05686	0.1023	0.25334	4.68391
1.915	0.0568	0.1018	0.25366	4.68611
1.91667	0.05673	0.10254	0.25389	4.68831
1.91833	0.05667	0.10284	0.25488	4.69049
1.92	0.05661	0.10308	0.25598	4.69267
1.92167	0.05654	0.10366	0.25611	4.69484
1.92333	0.05648	0.10259	0.25632	4.697
1.925	0.05642	0.10268	0.25532	4.69915
1.92667	0.05636	0.10182	0.25484	4.7013
1.92833	0.05631	0.10354	0.25491	4.70343
1.93	0.05626	0.1034	0.25602	4.70556
1.93167	0.0562	0.10458	0.25662	4.70768
1.93333	0.05614	0.10529	0.25756	4.70979
1.935	0.05608	0.10579	0.25852	4.7119
1.93667	0.05602	0.10487	0.26067	4.71399
1.93833	0.05597	0.10592	0.26063	4.71608
1.94	0.05591	0.10625	0.26116	4.71815
1.94167	0.05585	0.1069	0.2612	4.72022
1.94333	0.05579	0.10711	0.26206	4.72229
1.945	0.05573	0.10735	0.26202	4.72434
1.94667	0.05567	0.10601	0.26264	4.72638
1.94833	0.05562	0.10613	0.26201	4.72842
1.95	0.05556	0.10589	0.26246	4.73045
1.95167	0.05551	0.10685	0.26225	4.73247
1.95333	0.05546	0.10782	0.26294	4.73448
1.955	0.05541	0.10838	0.26274	4.73648
1.95667	0.05537	0.10952	0.26441	4.73847
1.95833	0.05532	0.11027	0.265	4.74046
1.96	0.05526	0.11041	0.26434	4.74243
1.96167	0.05521	0.11023	0.26521	4.7444
1.96333	0.05517	0.11164	0.26523	4.74636
1.965	0.05513	0.11303	0.26747	4.74831
1.96667	0.0551	0.11098	0.2683	4.75025
1.96833	0.05507	0.11064	0.26815	4.75219
1.97	0.05503	0.11127	0.26941	4.75411
1.97167	0.05499	0.11182	0.27148	4.75603
1.97333	0.05496	0.11174	0.27246	4.75793
1.975	0.05493	0.11282	0.27365	4.75983
1.97667	0.0549	0.11317	0.2744	4.76172
1.97833	0.05488	0.11473	0.27546	4.7636
1.98	0.05485	0.11548	0.27604	4.76548
1.98167	0.05481	0.11579	0.2766	4.76734
1.98333	0.05478	0.11604	0.27845	4.76919
1.985	0.05474	0.11652	0.27859	4.77104
1.98667	0.05471	0.11761	0.27935	4.77288
1.98833	0.05468	0.11821	0.28006	4.77471
1.99	0.05465	0.119	0.28084	4.77653
1.99167	0.05461	0.11988	0.28212	4.77834
1.99333	0.05457	0.12036	0.283	4.78014
1.995	0.05453	0.12077	0.28309	4.78193
1.99667	0.0545	0.11992	0.28307	4.78372
1.99833	0.05446	0.12015	0.28308	4.78549
2	0.05443	0.12013	0.28306	4.78726
2.00167	0.05439	0.12069	0.2822	4.78901
2.00333	0.05436	0.12162	0.28258	4.79076
2.005	0.05433	0.12247	0.28295	4.7925
2.00667	0.0543	0.12449	0.28259	4.79423
2.00833	0.05426	0.12394	0.28264	4.79595
2.01	0.05422	0.12589	0.28316	4.79767
2.01167	0.05418	0.12561	0.28303	4.79937
2.01333	0.05413	0.12626	0.28312	4.80106
2.015	0.05409	0.12632	0.28384	4.80275
2.01667	0.05405	0.12578	0.28268	4.80442
2.01833	0.05402	0.1255	0.28314	4.80609
2.02	0.05398	0.12667	0.2834	4.80775
2.02167	0.05394	0.12725	0.28425	4.8094
2.02333	0.05391	0.12776	0.2836	4.81104
2.025	0.05388	0.12717	0.28353	4.81267
2.02667	0.05385	0.12836	0.28238	4.81429
2.02833	0.05382	0.12857	0.28309	4.8159
2.03	0.05379	0.13021	0.28373	4.8175
2.03167	0.05376	0.1304	0.28488	4.8191
2.03333	0.05372	0.13099	0.28583	4.82068
2.035	0.05369	0.13147	0.28569	4.82226
2.03667	0.05367	0.13147	0.28584	4.82382
2.03833	0.05364	0.13164	0.28686	4.82538
2.04	0.05361	0.13113	0.28578	4.82693
2.04167	0.05357	0.13019	0.2858	4.82847
2.04333	0.05354	0.13121	0.28682	4.82999
2.045	0.0535	0.13182	0.28714	4.83151
2.04667	0.05345	0.13045	0.28702	4.83302
2.04833	0.0534	0.13103	0.28699	4.83453
2.05	0.05334	0.13205	0.28706	4.83602
2.05167	0.05328	0.13341	0.28671	4.8375
2.05333	0.05322	0.13319	0.28575	4.83897
2.055	0.05317	0.13293	0.28505	4.84044
2.05667	0.05311	0.13262	0.28495	4.84189
2.05833	0.05306	0.13194	0.28379	4.84333
2.06	0.05299	0.13217	0.28312	4.84477
2.06167	0.05292	0.13139	0.28268	4.8462
2.06333	0.05286	0.13103	0.28338	4.84761
2.065	0.0528	0.13096	0.28304	4.84902
2.06667	0.05274	0.13167	0.2825	4.85042
2.06833	0.05269	0.13159	0.28231	4.8518
2.07	0.05263	0.13176	0.28309	4.85318
2.07167	0.05258	0.13178	0.28379	4.85455
2.07333	0.05252	0.13177	0.28563	4.85591
2.075	0.05248	0.13123	0.28516	4.85726
2.07667	0.05244	0.1306	0.28598	4.8586
2.07833	0.05239	0.13012	0.28627	4.85993
2.08	0.05236	0.13074	0.287	4.86125
2.08167	0.05232	0.13184	0.28723	4.86257
2.08333	0.05228	0.13152	0.28752	4.86387
2.085	0.05224	0.1308	0.28806	4.86516
2.08667	0.05221	0.13009	0.28817	4.86644
2.08833	0.05218	0.13001	0.28881	4.86772
2.09	0.05215	0.12953	0.29013	4.86898
2.09167	0.05214	0.13038	0.29097	4.87024
2.09333	0.05213	0.12945	0.29111	4.87148
2.095	0.05213	0.12942	0.29324	4.87272
2.09667	0.05213	0.12894	0.29356	4.87394
2.09833	0.05214	0.12837	0.2939	4.87516
2.1	0.05215	0.12877	0.29478	4.87636
2.10167	0.05215	0.12826	0.29441	4.87756
2.10333	0.05217	0.12827	0.29304	4.87875
2.105	0.05219	0.12798	0.29394	4.87992
2.10667	0.05221	0.12683	0.2953	4.88109
2.10833	0.05223	0.12857	0.29671	4.88225
2.11	0.05226	0.12825	0.29743	4.8834
2.11167	0.05229	0.12857	0.29777	4.88454
2.11333	0.05234	0.12778	0.29773	4.88566
2.115	0.05238	0.12767	0.29773	4.88678
2.11667	0.05242	0.12713	0.29826	4.88789
2.11833	0.05247	0.12672	0.29891	4.88899
2.12	0.05252	0.12606	0.2999	4.89008
2.12167	0.05257	0.12558	0.29987	4.89116
2.12333	0.05263	0.12623	0.30126	4.89223
2.125	0.0527	0.12764	0.30138	4.89329
2.12667	0.05279	0.12679	0.30147	4.89434
2.12833	0.05288	0.12615	0.3021	4.89538
2.13	0.05298	0.12656	0.30249	4.89641
2.13167	0.0531	0.12615	0.30185	4.89743
2.13333	0.05322	0.12645	0.3027	4.89844
2.135	0.05334	0.12566	0.30321	4.89944
2.13667	0.05347	0.12625	0.30311	4.90043
2.13833	0.0536	0.12621	0.30258	4.90141
2.14	0.05375	0.12602	0.30279	4.90238
2.14167	0.0539	0.12659	0.30376	4.90334
2.14333	0.05406	0.12793	0.30417	4.90429
2.145	0.05422	0.12732	0.3041	4.90523
2.14667	0.05439	0.12805	0.30381	4.90617
2.14833	0.05457	0.12824	0.30348	4.90709
2.15	0.05475	0.1273	0.30325	4.908
2.15167	0.05494	0.12752	0.30423	4.9089
2.15333	0.05512	0.12636	0.30471	4.90979
2.155	0.05531	0.1272	0.30344	4.91067
2.15667	0.0555	0.12781	0.30278	4.91154
2.15833	0.05569	0.12725	0.30277	4.9124
2.16	0.05588	0.12744	0.30182	4.91325
2.16167	0.05608	0.1286	0.30182	4.91409
2.16333	0.05629	0.12878	0.30208	4.91492
2.165	0.0565	0.12918	0.30269	4.91574
2.16667	0.05672	0.12952	0.30356	4.91655
2.16833	0.05693	0.12997	0.30539	4.91735
2.17	0.05715	0.12908	0.30607	4.91814
2.17167	0.05736	0.12802	0.3054	4.91892
2.17333	0.05756	0.12737	0.3058	4.91969
2.175	0.05777	0.12652	0.30628	4.92045
2.17667	0.05796	0.12558	0.30664	4.9212
2.17833	0.05816	0.12512	0.3055	4.92194
2.18	0.05835	0.12481	0.30684	4.92267
2.18167	0.05855	0.12478	0.30624	4.92339
2.18333	0.05875	0.12456	0.30708	4.9241
2.185	0.05895	0.12473	0.3081	4.9248
2.18667	0.05914	0.12495	0.31102	4.92549
2.18833	0.05932	0.12567	0.31148	4.92616
2.19	0.05951	0.12733	0.31216	4.92683
2.19167	0.05969	0.12598	0.31235	4.92749
2.19333	0.05988	0.12603	0.31308	4.92814
2.195	0.06007	0.1259	0.31274	4.92877
2.19667	0.06026	0.12606	0.31313	4.9294
2.19833	0.06046	0.12733	0.31458	4.93002
2.2	0.06066	0.12811	0.31545	4.93062
2.20167	0.06085	0.12706	0.31769	4.93122
2.20333	0.06105	0.12829	0.31863	4.9318
2.205	0.06125	0.12912	0.32009	4.93238
2.20667	0.06145	0.12854	0.32092	4.93294
2.20833	0.06165	0.12656	0.32255	4.9335
2.21	0.06184	0.12663	0.3233	4.93404
2.21167	0.06203	0.12732	0.32371	4.93457
2.21333	0.06223	0.12749	0.32463	4.9351
2.215	0.06242	0.12776	0.32638	4.93561
2.21667	0.06262	0.12772	0.32625	4.93611
2.21833	0.06281	0.12772	0.32707	4.9366
2.22	0.06301	0.1264	0.32865	4.93709
2.22167	0.06321	0.12718	0.32989	4.93756
2.22333	0.0634	0.12752	0.33029	4.93802
2.225	0.06358	0.12703	0.33096	4.93847
2.22667	0.06376	0.12566	0.33226	4.93891
2.22833	0.06395	0.12573	0.33281	4.93934
2.23	0.06413	0.12564	0.33503	4.93975
2.23167	0.06431	0.12524	0.33732	4.94016
2.23333	0.06449	0.12538	0.33823	4.94056
2.235	0.06466	0.125	0.33839	4.94095
2.23667	0.06484	0.12434	0.3375	4.94132
2.23833	0.06502	0.12363	0.33855	4.94169
2.24	0.06519	0.12267	0.33914	4.94204
2.24167	0.06537	0.12352	0.33963	4.94239
2.24333	0.06555	0.12349	0.34114	4.94272
2.245	0.06573	0.12335	0.34247	4.94304
2.24667	0.0659	0.1243	0.34276	4.94336
2.24833	0.06607	0.12404	0.343	4.94366
2.25	0.06625	0.12401	0.34442	4.94395
2.25167	0.06643	0.12378	0.34419	4.94423
2.25333	0.06661	0.12422	0.3449	4.9445
2.255	0.06679	0.12454	0.34641	4.94476
2.25667	0.06699	0.12349	0.34629	4.94501
2.25833	0.06718	0.12325	0.34714	4.94524
2.26	0.06737	0.12367	0.34743	4.94547
2.26167	0.06757	0.12408	0.34896	4.94569
2.26333	0.06776	0.12536	0.3492	4.94589
2.265	0.06796	0.12544	0.35051	4.94609
2.26667	0.06816	0.12442	0.35063	4.94627
2.26833	0.06836	0.12478	0.35076	4.94644
2.27	0.06858	0.12469	0.35057	4.94661
2.27167	0.0688	0.12435	0.35096	4.94676
2.27333	0.06903	0.12363	0.35089	4.9469
2.275	0.06926	0.12384	0.35039	4.94703
2.27667	0.06949	0.12365	0.35051	4.94715
2.27833	0.06973	0.12322	0.35266	4.94726
2.28	0.06996	0.12413	0.35331	4.94736
2.28167	0.07019	0.12294	0.35238	4.94744
2.28333	0.07042	0.12196	0.35177	4.94752
2.285	0.07065	0.12376	0.35069	4.94758
2.28667	0.07088	0.12295	0.35152	4.94764
2.28833	0.07111	0.12387	0.35141	4.94768
2.29	0.07135	0.12306	0.35104	4.94771
2.29167	0.07157	0.12508	0.34967	4.94774
2.29333	0.0718	0.12445	0.35031	4.94775
2.295	0.07203	0.1244	0.35061	4.94775
2.29667	0.07226	0.12432	0.35063	4.94774
2.29833	0.07249	0.12422	0.35054	4.94772
2.3	0.07272	0.12447	0.35063	4.94768
2.30167	0.07295	0.1244	0.35124	4.94764
2.30333	0.07318	0.12574	0.35167	4.94758
2.305	0.07341	0.12476	0.35065	4.94752
2.30667	0.07365	0.12527	0.35089	4.94744
2.30833	0.0739	0.12557	0.35111	4.94736
2.31	0.07414	0.1256	0.35158	4.94726
2.31167	0.07438	0.12631	0.3527	4.94715
2.31333	0.07463	0.12672	0.35143	4.94703
2.315	0.07487	0.1266	0.35026	4.9469
2.31667	0.07512	0.12696	0.35071	4.94676
2.31833	0.07538	0.12731	0.35114	4.9466
2.32	0.07563	0.12827	0.35173	4.94644
2.32167	0.07588	0.1286	0.35249	4.94626
2.32333	0.07613	0.12898	0.35226	4.94608
2.325	0.07638	0.12817	0.35218	4.94588
2.32667	0.07663	0.1285	0.35222	4.94567
2.32833	0.07689	0.12844	0.35267	4.94545
2.33	0.07714	0.12825	0.35345	4.94523
2.33167	0.07739	0.12806	0.35488	4.94498
2.33333	0.07764	0.12847	0.35308	4.94473
2.335	0.07789	0.12863	0.35267	4.94447
2.33667	0.07814	0.12852	0.3527	4.9442
2.33833	0.07839	0.1286	0.35259	4.94391
2.34	0.07864	0.12967	0.35453	4.94361
2.34167	0.07889	0.13083	0.35556	4.94331
2.34333	0.07915	0.1305	0.35781	4.94299
2.345	0.07941	0.13109	0.35824	4.94266
2.34667	0.07966	0.13086	0.3591	4.94232
2.34833	0.07992	0.13109	0.35935	4.94197
2.35	0.08017	0.133	0.36002	4.94161
2.35167	0.08043	0.13392	0.3605	4.94123
2.35333	0.08068	0.13463	0.36032	4.94085
2.355	0.08093	0.13436	0.36117	4.94045
2.35667	0.08118	0.13361	0.36295	4.94005
2.35833	0.08143	0.13412	0.36414	4.93963
2.36	0.08168	0.13483	0.36543	4.9392
2.36167	0.08192	0.13518	0.36511	4.93876
2.36333	0.08218	0.13536	0.36613	4.93831
2.365	0.08243	0.13484	0.36718	4.93785
2.36667	0.08268	0.13557	0.36771	4.93737
2.36833	0.08293	0.13486	0.36986	4.93689
2.37	0.08318	0.13505	0.36905	4.93639
2.37167	0.08342	0.13445	0.36952	4.93589
2.37333	0.08366	0.1362	0.37021	4.93537
2.375	0.0839	0.13504	0.37204	4.93484
2.37667	0.08414	0.13489	0.37259	4.9343
2.37833	0.08438	0.13513	0.37344	4.93375
2.38	0.08461	0.13439	0.37412	4.93319
2.38167	0.08485	0.13439	0.37474	4.93261
2.38333	0.08509	0.13456	0.37542	4.93203
2.385	0.08532	0.13477	0.37621	4.93143
2.38667	0.08555	0.13477	0.37707	4.93083
2.38833	0.08578	0.13501	0.37927	4.93021
2.39	0.08601	0.13474	0.3813	4.92958
2.39167	0.08624	0.13521	0.38254	4.92894
2.39333	0.08647	0.13566	0.38361	4.92829
2.395	0.08669	0.13514	0.38332	4.92762
2.39667	0.08692	0.13541	0.38348	4.92695
2.39833	0.08715	0.1359	0.3854	4.92627
2.4	0.08738	0.13632	0.38666	4.92557
2.40167	0.0876	0.13667	0.38741	4.92486
2.40333	0.08783	0.13691	0.38852	4.92414
2.405	0.08806	0.13722	0.38914	4.92341
2.40667	0.08828	0.13779	0.3904	4.92267
2.40833	0.08851	0.13825	0.39163	4.92192
2.41	0.08874	0.13837	0.39265	4.92116
2.41167	0.08896	0.13886	0.39429	4.92038
2.41333	0.08919	0.13841	0.39591	4.9196
2.415	0.08942	0.13731	0.39589	4.9188
2.41667	0.08965	0.13766	0.39898	4.91799
2.41833	0.08988	0.13735	0.40101	4.91717
2.42	0.09011	0.13777	0.40185	4.91634
2.42167	0.09035	0.1388	0.40294	4.9155
2.42333	0.09059	0.13973	0.40298	4.91465
2.425	0.09083	0.13847	0.40245	4.91378
2.42667	0.09107	0.13913	0.4026	4.91291
2.42833	0.0913	0.13884	0.40253	4.91202
2.43	0.09154	0.1388	0.4033	4.91112
2.43167	0.09178	0.13908	0.40464	4.91022
2.43333	0.092	0.13967	0.40547	4.90929
2.435	0.09223	0.13956	0.40608	4.90836
2.43667	0.09245	0.1391	0.40713	4.90742
2.43833	0.09268	0.14032	0.40692	4.90647
2.44	0.0929	0.14085	0.40731	4.9055
2.44167	0.09313	0.14061	0.4084	4.90453
2.44333	0.09336	0.14045	0.40962	4.90354
2.445	0.09358	0.14065	0.41147	4.90254
2.44667	0.0938	0.13951	0.41234	4.90153
2.44833	0.09401	0.14051	0.41308	4.90051
2.45	0.09422	0.14024	0.41551	4.89948
2.45167	0.09443	0.14143	0.41601	4.89843
2.45333	0.09464	0.1421	0.41765	4.89738
2.455	0.09486	0.14223	0.41808	4.89631
2.45667	0.09507	0.14172	0.42007	4.89523
2.45833	0.09529	0.14318	0.42038	4.89415
2.46	0.0955	0.1448	0.42164	4.89305
2.46167	0.09571	0.14481	0.42324	4.89194
2.46333	0.09592	0.14503	0.42399	4.89081
2.465	0.09613	0.1457	0.4246	4.88968
2.46667	0.09634	0.14627	0.42671	4.88854
2.46833	0.09654	0.14704	0.42733	4.88738
2.47	0.09673	0.14811	0.42764	4.88622
2.47167	0.09692	0.14924	0.42981	4.88505
2.47333	0.09711	0.14961	0.43035	4.88387
2.475	0.09729	0.14913	0.43123	4.88268
2.47667	0.09748	0.14888	0.43189	4.88148
2.47833	0.09766	0.15079	0.43417	4.88027
2.48	0.09784	0.1503	0.43629	4.87905
2.48167	0.09801	0.1514	0.43631	4.87783
2.48333	0.09818	0.15114	0.43758	4.87659
2.485	0.09835	0.15138	0.4389	4.87535
2.48667	0.09852	0.1522	0.43972	4.8741
2.48833	0.09867	0.15251	0.44082	4.87284
2.49	0.09883	0.15281	0.44309	4.87157
2.49167	0.09898	0.15417	0.44464	4.87029
2.49333	0.09913	0.15466	0.44581	4.869
2.495	0.09928	0.1548	0.44714	4.8677
2.49667	0.09943	0.15543	0.44847	4.8664
2.49833	0.09958	0.1556	0.45002	4.86508
2.5	0.09972	0.15584	0.45031	4.86376
2.50167	0.09986	0.1564	0.45183	4.86243
2.50333	0.1	0.15666	0.45412	4.86109
2.505	0.10013	0.15663	0.45637	4.85974
2.50667	0.10027	0.15727	0.45761	4.85838
2.50833	0.1004	0.15889	0.46021	4.85701
2.51	0.10052	0.1593	0.46098	4.85564
2.51167	0.10064	0.15908	0.4634	4.85425
2.51333	0.10076	0.15923	0.46541	4.85286
2.515	0.10088	0.16045	0.46626	4.85146
2.51667	0.101	0.1597	0.46799	4.85005
2.51833	0.1011	0.15909	0.47086	4.84863
2.52	0.10122	0.15997	0.47388	4.84721
2.52167	0.10132	0.16032	0.47668	4.84577
2.52333	0.10141	0.16066	0.47792	4.84433
2.525	0.1015	0.16192	0.48009	4.84288
2.52667	0.10159	0.16257	0.48211	4.84141
2.52833	0.10167	0.16344	0.48416	4.83995
2.53	0.10175	0.16504	0.48615	4.83847
2.53167	0.10184	0.16498	0.48792	4.83698
2.53333	0.10192	0.16467	0.48913	4.83549
2.535	0.102	0.16519	0.49098	4.83399
2.53667	0.10207	0.16459	0.49312	4.83248
2.53833	0.10214	0.16436	0.49622	4.83096
2.54	0.1022	0.16434	0.49656	4.82943
2.54167	0.10228	0.16501	0.49959	4.8279
2.54333	0.10236	0.16584	0.50118	4.82635
2.545	0.10244	0.16692	0.50203	4.8248
2.54667	0.10251	0.16904	0.50444	4.82324
2.54833	0.10258	0.16934	0.5071	4.82168
2.55	0.10265	0.16923	0.5091	4.8201
2.55167	0.10274	0.16977	0.51195	4.81852
2.55333	0.10282	0.1691	0.51429	4.81692
2.555	0.1029	0.16974	0.51448	4.81532
2.55667	0.10297	0.16995	0.51594	4.81372
2.55833	0.10304	0.17005	0.51753	4.8121
2.56	0.10311	0.17095	0.52004	4.81048
2.56167	0.10318	0.17033	0.5215	4.80884
2.56333	0.10325	0.17064	0.52345	4.8072
2.565	0.10332	0.171	0.52603	4.80556
2.56667	0.10339	0.17197	0.5272	4.8039
2.56833	0.10346	0.17243	0.52929	4.80224
2.57	0.10352	0.17233	0.53083	4.80056
2.57167	0.10359	0.17203	0.53358	4.79888
2.57333	0.10366	0.17244	0.53456	4.7972
2.575	0.10372	0.17205	0.53615	4.7955
2.57667	0.10378	0.17235	0.53785	4.7938
2.57833	0.10383	0.17148	0.53868	4.79209
2.58	0.10388	0.17091	0.54002	4.79037
2.58167	0.10391	0.17198	0.54078	4.78864
2.58333	0.10395	0.17198	0.54297	4.78691
2.585	0.10398	0.17268	0.54382	4.78516
2.58667	0.10402	0.17394	0.54555	4.78341
2.58833	0.10405	0.17387	0.54678	4.78166
2.59	0.10408	0.17414	0.54816	4.77989
2.59167	0.10411	0.17369	0.54897	4.77812
2.59333	0.10413	0.17333	0.55154	4.77634
2.595	0.10415	0.17372	0.55283	4.77455
2.59667	0.10417	0.17441	0.55351	4.77275
2.59833	0.10418	0.17414	0.5556	4.77095
2.6	0.1042	0.17416	0.55773	4.76914
2.60167	0.10421	0.17481	0.55829	4.76732
2.60333	0.10422	0.17458	0.55867	4.76549
2.605	0.10423	0.17424	0.56091	4.76366
2.60667	0.10425	0.17406	0.56353	4.76182
2.60833	0.10427	0.17342	0.56447	4.75997
2.61	0.10429	0.17333	0.56561	4.75812
2.61167	0.10431	0.17372	0.56664	4.75625
2.61333	0.10433	0.17354	0.56765	4.75438
2.615	0.10434	0.17413	0.56885	4.7525
2.61667	0.10436	0.17437	0.57038	4.75062
2.61833	0.10438	0.17352	0.57054	4.74873
2.62	0.1044	0.17442	0.57102	4.74683
2.62167	0.10442	0.17504	0.57204	4.74492
2.62333	0.10445	0.17486	0.57413	4.743
2.625	0.10447	0.17389	0.57512	4.74108
2.62667	0.10449	0.17386	0.5758	4.73915
2.62833	0.10452	0.1739	0.57735	4.73722
2.63	0.10453	0.1732	0.57834	4.73527
2.63167	0.10455	0.17314	0.57883	4.73332
2.63333	0.10456	0.1734	0.57998	4.73136
2.635	0.10456	0.17309	0.58226	4.7294
2.63667	0.10456	0.1739	0.58352	4.72743
2.63833	0.10456	0.17344	0.58611	4.72545
2.64	0.10458	0.17309	0.58765	4.72346
2.64167	0.10459	0.17454	0.58892	4.72147
2.64333	0.1046	0.17501	0.5884	4.71947
2.645	0.10463	0.17476	0.58907	4.71746
2.64667	0.10465	0.17452	0.59122	4.71544
2.64833	0.10467	0.17451	0.59247	4.71342
2.65	0.10469	0.17443	0.59385	4.71139
2.65167	0.10472	0.17475	0.5947	4.70936
2.65333	0.10475	0.17472	0.59674	4.70732
2.655	0.10477	0.17564	0.5965	4.70527
2.65667	0.10479	0.17599	0.59879	4.70321
2.65833	0.10481	0.17608	0.60062	4.70115
2.66	0.10484	0.17618	0.60255	4.69908
2.66167	0.10486	0.17675	0.60437	4.697
2.66333	0.1049	0.17735	0.60628	4.69492
2.665	0.10494	0.17735	0.60841	4.69283
2.66667	0.10498	0.17764	0.60988	4.69074
2.66833	0.10501	0.17761	0.61193	4.68863
2.67	0.10505	0.17697	0.61252	4.68652
2.67167	0.10508	0.17758	0.61374	4.68441
2.67333	0.10512	0.17764	0.61462	4.68228
2.675	0.10517	0.17778	0.61643	4.68015
2.67667	0.1052	0.17755	0.61765	4.67802
2.67833	0.10524	0.17851	0.6179	4.67588
2.68	0.10528	0.17813	0.61923	4.67373
2.68167	0.10532	0.17829	0.62017	4.67157
2.68333	0.10537	0.17891	0.62045	4.66941
2.685	0.10542	0.17863	0.6219	4.66724
2.68667	0.10546	0.17925	0.62396	4.66507
2.68833	0.10551	0.17945	0.62481	4.66289
2.69	0.10555	0.18113	0.62577	4.6607
2.69167	0.1056	0.18153	0.62711	4.6585
2.69333	0.10565	0.18161	0.62871	4.6563
2.695	0.1057	0.18055	0.62998	4.6541
2.69667	0.10576	0.17978	0.63072	4.65189
2.69833	0.10581	0.17936	0.63291	4.64967
2.7	0.10587	0.18185	0.63382	4.64744
2.70167	0.10592	0.18244	0.63552	4.64521
2.70333	0.10597	0.18252	0.63693	4.64297
2.705	0.10602	0.18259	0.63873	4.64073
2.70667	0.10607	0.1836	0.63942	4.63848
2.70833	0.10611	0.18405	0.64115	4.63623
2.71	0.10614	0.18418	0.64289	4.63396
2.71167	0.10617	0.18381	0.64412	4.6317
2.71333	0.1062	0.18399	0.64574	4.62942
2.715	0.10623	0.18487	0.6479	4.62714
2.71667	0.10628	0.18474	0.64959	4.62486
2.71833	0.10632	0.18562	0.64902	4.62257
2.72	0.10636	0.18612	0.65072	4.62027
2.72167	0.10641	0.18635	0.6517	4.61796
2.72333	0.10644	0.18746	0.65321	4.61565
2.725	0.10648	0.1878	0.65546	4.61334
2.72667	0.10651	0.18776	0.65845	4.61102
2.72833	0.10654	0.18892	0.66039	4.60869
2.73	0.10657	0.18957	0.66081	4.60636
2.73167	0.10661	0.18997	0.66165	4.60402
2.73333	0.10665	0.19038	0.66343	4.60167
2.735	0.10669	0.19044	0.66502	4.59932
2.73667	0.10674	0.19096	0.66643	4.59697
2.73833	0.1068	0.19071	0.67095	4.59461
2.74	0.10686	0.19093	0.67137	4.59224
2.74167	0.10692	0.19135	0.67449	4.58987
2.74333	0.10699	0.1916	0.67645	4.58749
2.745	0.10706	0.19288	0.67873	4.5851
2.74667	0.10714	0.19383	0.68004	4.58271
2.74833	0.10723	0.19448	0.68232	4.58032
2.75	0.10733	0.19479	0.68417	4.57792
2.75167	0.10743	0.19588	0.68515	4.57551
2.75333	0.10753	0.19689	0.68703	4.5731
2.755	0.10764	0.19775	0.68866	4.57068
2.75667	0.10775	0.19761	0.69038	4.56826
2.75833	0.10787	0.19927	0.69204	4.56583
2.76	0.108	0.20107	0.69276	4.56339
2.76167	0.10812	0.20187	0.69503	4.56095
2.76333	0.10824	0.20263	0.69728	4.55851
2.765	0.10837	0.20279	0.69837	4.55606
2.76667	0.1085	0.20298	0.70014	4.5536
2.76833	0.10864	0.2043	0.70155	4.55114
2.77	0.10879	0.2046	0.70263	4.54867
2.77167	0.10894	0.20447	0.70464	4.5462
2.77333	0.10909	0.20496	0.70592	4.54372
2.775	0.10923	0.20589	0.70699	4.54124
2.77667	0.10938	0.2069	0.70778	4.53875
2.77833	0.10953	0.20732	0.70927	4.53626
2.78	0.10968	0.2088	0.71091	4.53376
2.78167	0.10983	0.21063	0.71245	4.53126
2.78333	0.10999	0.20991	0.7142	4.52875
2.785	0.11015	0.21024	0.71606	4.52624
2.78667	0.11031	0.21117	0.71751	4.52372
2.78833	0.11048	0.21218	0.71987	4.52119
2.79	0.11065	0.21258	0.72183	4.51866
2.79167	0.11083	0.21388	0.72231	4.51613
2.79333	0.11101	0.21377	0.72398	4.51359
2.795	0.11121	0.21466	0.72651	4.51105
2.79667	0.11141	0.21569	0.72824	4.5085
2.79833	0.1116	0.21566	0.72939	4.50594
2.8	0.1118	0.21715	0.73031	4.50338
2.80167	0.11199	0.2177	0.73236	4.50082
2.80333	0.11218	0.21809	0.73429	4.49825
2.805	0.11238	0.21821	0.73583	4.49568
2.80667	0.11259	0.21776	0.73735	4.4931
2.80833	0.1128	0.21725	0.73863	4.49051
2.81	0.11301	0.21763	0.73972	4.48792
2.81167	0.11323	0.21784	0.74266	4.48533
2.81333	0.11344	0.21921	0.745	4.48273
2.815	0.11365	0.21949	0.7485	4.48013
2.81667	0.11386	0.22075	0.75035	4.47752
2.81833	0.11407	0.22125	0.75214	4.47491
2.82	0.11428	0.22221	0.75287	4.47229
2.82167	0.11449	0.22316	0.75182	4.46967
2.82333	0.11471	0.22349	0.75341	4.46705
2.825	0.11492	0.22502	0.7533	4.46442
2.82667	0.11513	0.22441	0.75402	4.46178
2.82833	0.11533	0.22439	0.75555	4.45914
2.83	0.11554	0.22502	0.75689	4.4565
2.83167	0.11573	0.22605	0.75824	4.45385
2.83333	0.11592	0.22694	0.76005	4.45119
2.835	0.1161	0.22793	0.76238	4.44854
2.83667	0.11628	0.22771	0.76485	4.44587
2.83833	0.11646	0.22683	0.76703	4.44321
2.84	0.11663	0.22754	0.76898	4.44053
2.84167	0.11681	0.2276	0.77026	4.43786
2.84333	0.11699	0.22798	0.77307	4.43518
2.845	0.11717	0.2274	0.77447	4.43249
2.84667	0.11735	0.22752	0.77552	4.42981
2.84833	0.11753	0.22785	0.77756	4.42711
2.85	0.1177	0.22917	0.77912	4.42441
2.85167	0.11788	0.23045	0.78074	4.42171
2.85333	0.11805	0.23061	0.78236	4.41901
2.855	0.11823	0.2308	0.78289	4.4163
2.85667	0.1184	0.23027	0.78438	4.41358
2.85833	0.11859	0.23022	0.78673	4.41086
2.86	0.11877	0.23118	0.78983	4.40814
2.86167	0.11896	0.23265	0.79104	4.40541
2.86333	0.11914	0.23347	0.79404	4.40268
2.865	0.11933	0.23285	0.79609	4.39995
2.86667	0.11952	0.23317	0.79797	4.39721
2.86833	0.1197	0.23364	0.79956	4.39447
2.87	0.11989	0.23364	0.80214	4.39172
2.87167	0.12007	0.23374	0.80393	4.38897
2.87333	0.12025	0.23486	0.80606	4.38621
2.875	0.12043	0.23425	0.80842	4.38346
2.87667	0.1206	0.23527	0.81153	4.38069
2.87833	0.12078	0.23555	0.81275	4.37793
2.88	0.12096	0.2356	0.81434	4.37516
2.88167	0.12114	0.23644	0.81603	4.37238
2.88333	0.12132	0.23705	0.81898	4.3696
2.885	0.1215	0.23691	0.82082	4.36682
2.88667	0.12168	0.23816	0.8229	4.36403
2.88833	0.12187	0.23883	0.82427	4.36125
2.89	0.12206	0.2396	0.82628	4.35845
2.89167	0.12225	0.24084	0.82859	4.35566
2.89333	0.12244	0.2415	0.83128	4.35285
2.895	0.12262	0.24281	0.8321	4.35005
2.89667	0.12281	0.24346	0.83495	4.34724
2.89833	0.12299	0.24457	0.83539	4.34443
2.9	0.12318	0.24448	0.8371	4.34162
2.90167	0.12337	0.2453	0.8392	4.3388
2.90333	0.12356	0.2455	0.84351	4.33597
2.905	0.12376	0.24649	0.84497	4.33315
2.90667	0.12394	0.24751	0.8475	4.33032
2.90833	0.12412	0.24682	0.84923	4.32749
2.91	0.12431	0.24915	0.85205	4.32465
2.91167	0.1245	0.24995	0.85303	4.32181
2.91333	0.12469	0.25023	0.85443	4.31897
2.915	0.12489	0.25095	0.85575	4.31612
2.91667	0.12509	0.25115	0.85718	4.31327
2.91833	0.12529	0.2517	0.85844	4.31042
2.92	0.1255	0.25286	0.85957	4.30756
2.92167	0.12571	0.25432	0.86109	4.3047
2.92333	0.12592	0.25565	0.86349	4.30184
2.925	0.12613	0.25657	0.86574	4.29898
2.92667	0.12634	0.25785	0.86749	4.29611
2.92833	0.12655	0.25976	0.86951	4.29324
2.93	0.12676	0.26064	0.87203	4.29036
2.93167	0.12698	0.26199	0.87518	4.28748
2.93333	0.1272	0.26218	0.87814	4.2846
2.935	0.12743	0.26251	0.88171	4.28172
2.93667	0.12766	0.26245	0.88403	4.27883
2.93833	0.12789	0.26498	0.88709	4.27594
2.94	0.12813	0.26701	0.88873	4.27304
2.94167	0.12837	0.26767	0.89099	4.27015
2.94333	0.12861	0.26666	0.89179	4.26725
2.945	0.12886	0.2664	0.89378	4.26435
2.94667	0.12912	0.26733	0.89616	4.26144
2.94833	0.12938	0.2688	0.8971	4.25853
2.95	0.12965	0.27022	0.89851	4.25562
2.95167	0.12992	0.27172	0.90079	4.25271
2.95333	0.13019	0.27369	0.90243	4.24979
2.955	0.13047	0.27505	0.90417	4.24687
2.95667	0.13076	0.27617	0.90601	4.24395
2.95833	0.13105	0.278	0.90887	4.24103
2.96	0.13134	0.27893	0.91078	4.2381
2.96167	0.13164	0.27987	0.91329	4.23517
2.96333	0.13195	0.28071	0.91594	4.23224
2.965	0.13226	0.28104	0.91889	4.2293
2.96667	0.13258	0.28108	0.92081	4.22636
2.96833	0.1329	0.28239	0.92297	4.22342
2.97	0.13323	0.28313	0.92466	4.22048
2.97167	0.13356	0.28466	0.92685	4.21753
2.97333	0.13389	0.28519	0.92968	4.21458
2.975	0.13422	0.28596	0.93117	4.21163
2.97667	0.13455	0.28688	0.93327	4.20868
2.97833	0.13488	0.28657	0.93602	4.20572
2.98	0.13522	0.28738	0.93765	4.20276
2.98167	0.13557	0.28796	0.93927	4.1998
2.98333	0.13591	0.28827	0.94178	4.19684
2.985	0.13626	0.28882	0.94374	4.19387
2.98667	0.1366	0.28993	0.9442	4.19091
2.98833	0.13696	0.29034	0.94704	4.18794
2.99	0.13731	0.29079	0.94809	4.18496
2.99167	0.13767	0.29152	0.95037	4.18199
2.99333	0.13803	0.29127	0.95134	4.17901
2.995	0.1384	0.29217	0.95335	4.17603
2.99667	0.13877	0.29334	0.95454	4.17305
2.99833	0.13914	0.29426	0.95606	4.17007
3	0.13951	0.29515	0.95674	4.16708
3.00167	0.13989	0.296	0.9579	4.16409
3.00333	0.14027	0.29678	0.95903	4.1611
3.005	0.14065	0.29813	0.96027	4.15811
3.00667	0.14103	0.2992	0.96165	4.15512
3.00833	0.14142	0.30056	0.96294	4.15212
3.01	0.14181	0.30183	0.96367	4.14912
3.01167	0.14221	0.30209	0.96513	4.14612
3.01333	0.14261	0.30319	0.96595	4.14312
3.015	0.143	0.30374	0.96677	4.14012
3.01667	0.1434	0.30462	0.96779	4.13711
3.01833	0.14379	0.30456	0.9689	4.1341
3.02	0.14418	0.30604	0.96872	4.13109
3.02167	0.14457	0.30552	0.96977	4.12808
3.02333	0.14497	0.30538	0.97238	4.12507
3.025	0.14536	0.30632	0.97396	4.12205
3.02667	0.14576	0.30838	0.97644	4.11903
3.02833	0.14615	0.30936	0.97783	4.11601
3.03	0.14654	0.30974	0.9781	4.11299
3.03167	0.14694	0.30981	0.98042	4.10997
3.03333	0.14733	0.30952	0.98205	4.10695
3.035	0.14772	0.30974	0.98375	4.10392
3.03667	0.14811	0.30927	0.98552	4.10089
3.03833	0.1485	0.30931	0.98559	4.09786
3.04	0.14889	0.31008	0.98798	4.09483
3.04167	0.14929	0.31023	0.98821	4.0918
3.04333	0.14969	0.31054	0.98872	4.08876
3.045	0.15009	0.31143	0.98921	4.08573
3.04667	0.15048	0.31211	0.98962	4.08269
3.04833	0.15088	0.31374	0.98921	4.07965
3.05	0.15128	0.31432	0.98917	4.07661
3.05167	0.15167	0.31529	0.99038	4.07357
3.05333	0.15208	0.31467	0.99055	4.07052
3.055	0.15247	0.31501	0.99227	4.06748
3.05667	0.15289	0.31586	0.99284	4.06443
3.05833	0.1533	0.31618	0.99364	4.06139
3.06	0.15371	0.31712	0.99373	4.05834
3.06167	0.15412	0.31764	0.99346	4.05529
3.06333	0.15452	0.31744	0.99339	4.05223
3.065	0.15494	0.31778	0.99459	4.04918
3.06667	0.15535	0.31904	0.995	4.04613
3.06833	0.15575	0.31963	0.99584	4.04307
3.07	0.15616	0.3208	0.99564	4.04001
3.07167	0.15657	0.32064	0.99661	4.03696
3.07333	0.15698	0.32185	0.99787	4.0339
3.075	0.15738	0.32302	0.9994	4.03084
3.07667	0.15779	0.32391	1.00137	4.02778
3.07833	0.1582	0.32438	1.00242	4.02471
3.08	0.15861	0.32479	1.00461	4.02165
3.08167	0.15902	0.32493	1.00634	4.01858
3.08333	0.15943	0.32532	1.00884	4.01552
3.085	0.15985	0.32482	1.01075	4.01245
3.08667	0.16026	0.32488	1.01283	4.00938
3.08833	0.16068	0.32478	1.01478	4.00631
3.09	0.16109	0.32363	1.01575	4.00324
3.09167	0.1615	0.323	1.01761	4.00017
3.09333	0.16191	0.3216	1.01925	3.9971
3.095	0.16232	0.32143	1.02147	3.99402
3.09667	0.16273	0.32195	1.02215	3.99095
3.09833	0.16315	0.32141	1.02314	3.98787
3.1	0.16356	0.32142	1.02471	3.9848
3.10167	0.16398	0.32163	1.02548	3.98172
3.10333	0.16439	0.3219	1.02755	3.97864
3.105	0.1648	0.32246	1.02886	3.97556
3.10667	0.1652	0.32274	1.02909	3.97248
3.10833	0.16561	0.32321	1.03059	3.9694
3.11	0.16601	0.32292	1.03114	3.96632
3.11167	0.16641	0.32417	1.03346	3.96324
3.11333	0.16681	0.32394	1.03499	3.96016
3.115	0.1672	0.32451	1.03671	3.95708
3.11667	0.16759	0.32581	1.03854	3.95399
3.11833	0.168	0.32625	1.03938	3.95091
3.12	0.1684	0.32649	1.0403	3.94782
3.12167	0.1688	0.32648	1.04196	3.94474
3.12333	0.1692	0.32604	1.04226	3.94165
3.125	0.16961	0.32573	1.04251	3.93856
3.12667	0.17	0.32625	1.04363	3.93548
3.12833	0.17039	0.32593	1.04519	3.93239
3.13	0.17078	0.32617	1.04711	3.9293
3.13167	0.17116	0.32492	1.05011	3.92621
3.13333	0.17154	0.32513	1.05256	3.92312
3.135	0.17192	0.32493	1.054	3.92003
3.13667	0.17229	0.3257	1.05611	3.91694
3.13833	0.17266	0.32472	1.05727	3.91385
3.14	0.17302	0.32433	1.05889	3.91076
3.14167	0.17338	0.32549	1.06026	3.90767
3.14333	0.17375	0.32594	1.0623	3.90458
3.145	0.17412	0.32765	1.06495	3.90149
3.14667	0.17448	0.32873	1.0663	3.8984
3.14833	0.17484	0.32847	1.06891	3.89531
3.15	0.1752	0.32829	1.06982	3.89221
3.15167	0.17557	0.32895	1.07215	3.88912
3.15333	0.17594	0.32826	1.07523	3.88603
3.155	0.17631	0.32952	1.07724	3.88294
3.15667	0.17668	0.33006	1.07968	3.87984
3.15833	0.17706	0.3301	1.08182	3.87675
3.16	0.17743	0.33008	1.0824	3.87366
3.16167	0.17779	0.3305	1.08316	3.87056
3.16333	0.17815	0.33016	1.08519	3.86747
3.165	0.17851	0.3297	1.08769	3.86438
3.16667	0.17886	0.32984	1.08947	3.86129
3.16833	0.17921	0.33106	1.09126	3.85819
3.17	0.17956	0.33148	1.09222	3.8551
3.17167	0.17991	0.33248	1.09343	3.85201
3.17333	0.18027	0.3344	1.09606	3.84891
3.175	0.18063	0.33463	1.09749	3.84582
3.17667	0.18099	0.33602	1.09864	3.84273
3.17833	0.18134	0.33682	1.10135	3.83963
3.18	0.1817	0.33658	1.10369	3.83654
3.18167	0.18205	0.33845	1.10576	3.83345
3.18333	0.18241	0.33898	1.10704	3.83036
3.185	0.18276	0.34032	1.10956	3.82727
3.18667	0.18312	0.3412	1.112	3.82417
3.18833	0.18347	0.34247	1.11414	3.82108
3.19	0.18383	0.34344	1.11725	3.81799
3.19167	0.18418	0.34392	1.11843	3.8149
3.19333	0.18453	0.34512	1.12061	3.81181
3.195	0.18489	0.34519	1.12232	3.80872
3.19667	0.18524	0.34539	1.12481	3.80563
3.19833	0.18559	0.34566	1.12661	3.80254
3.2	0.18595	0.3458	1.12922	3.79945
3.20167	0.1863	0.34562	1.13164	3.79636
3.20333	0.18664	0.34638	1.13444	3.79327
3.205	0.18699	0.34836	1.13683	3.79018
3.20667	0.18733	0.34908	1.13966	3.78709
3.20833	0.18767	0.35104	1.14299	3.784
3.21	0.18802	0.35062	1.14608	3.78091
3.21167	0.18837	0.35173	1.14746	3.77783
3.21333	0.18872	0.352	1.14973	3.77474
3.215	0.18907	0.3529	1.15201	3.77165
3.21667	0.18943	0.3539	1.15307	3.76857
3.21833	0.18979	0.35446	1.15416	3.76548
3.22	0.19016	0.35527	1.15723	3.76239
3.22167	0.19053	0.35686	1.15924	3.75931
3.22333	0.19089	0.35878	1.16149	3.75622
3.225	0.19127	0.35853	1.16403	3.75314
3.22667	0.19164	0.35874	1.16642	3.75005
3.22833	0.19201	0.35811	1.16844	3.74697
3.23	0.19239	0.35849	1.1712	3.74389
3.23167	0.19278	0.35979	1.17208	3.7408
3.23333	0.19316	0.36062	1.17458	3.73772
3.235	0.19354	0.36064	1.17616	3.73464
3.23667	0.19392	0.36082	1.17762	3.73156
3.23833	0.1943	0.36058	1.17998	3.72848
3.24	0.19468	0.36081	1.18185	3.7254
3.24167	0.19506	0.36094	1.18288	3.72232
3.24333	0.19544	0.36213	1.18654	3.71924
3.245	0.19582	0.36284	1.18955	3.71616
3.24667	0.1962	0.36306	1.1917	3.71308
3.24833	0.19658	0.36521	1.1938	3.71001
3.25	0.19696	0.36588	1.19524	3.70693
3.25167	0.19734	0.36658	1.19765	3.70385
3.25333	0.19772	0.36761	1.20015	3.70078
3.255	0.19808	0.36725	1.20267	3.6977
3.25667	0.19845	0.36707	1.20363	3.69463
3.25833	0.1988	0.36801	1.20556	3.69156
3.26	0.19917	0.36755	1.20779	3.68848
3.26167	0.19953	0.36784	1.20902	3.68541
3.26333	0.19989	0.369	1.21145	3.68234
3.265	0.20024	0.36895	1.21339	3.67927
3.26667	0.2006	0.36994	1.2166	3.6762
3.26833	0.20096	0.37	1.21819	3.67313
3.27	0.20132	0.37093	1.22046	3.67006
3.27167	0.20169	0.37134	1.22187	3.66699
3.27333	0.20206	0.37181	1.22346	3.66392
3.275	0.20243	0.37278	1.22526	3.66086
3.27667	0.2028	0.37284	1.22677	3.65779
3.27833	0.20317	0.37394	1.22838	3.65473
3.28	0.20353	0.37549	1.22931	3.65166
3.28167	0.2039	0.37683	1.23046	3.6486
3.28333	0.20427	0.37762	1.23148	3.64554
3.285	0.20465	0.37881	1.23443	3.64248
3.28667	0.20503	0.37873	1.23622	3.63941
3.28833	0.20541	0.37915	1.23818	3.63635
3.29	0.20579	0.37932	1.24036	3.6333
3.29167	0.20617	0.37877	1.2418	3.63024
3.29333	0.20654	0.37955	1.24278	3.62718
3.295	0.2069	0.37959	1.24492	3.62412
3.29667	0.20727	0.38011	1.24624	3.62107
3.29833	0.20763	0.38079	1.24747	3.61801
3.3	0.20798	0.38116	1.24995	3.61496
3.30167	0.20834	0.38163	1.25208	3.61191
3.30333	0.20869	0.38197	1.25245	3.60886
3.305	0.20903	0.38259	1.25402	3.60581
3.30667	0.20937	0.38279	1.25441	3.60276
3.30833	0.20972	0.38441	1.25596	3.59971
3.31	0.21006	0.38623	1.25743	3.59666
3.31167	0.2104	0.38692	1.25876	3.59361
3.31333	0.21073	0.38648	1.25924	3.59057
3.315	0.21106	0.3875	1.26098	3.58752
3.31667	0.21138	0.38698	1.26203	3.58448
3.31833	0.2117	0.38771	1.2626	3.58144
3.32	0.21202	0.38779	1.2639	3.5784
3.32167	0.21233	0.38794	1.26573	3.57536
3.32333	0.21265	0.38673	1.26632	3.57232
3.325	0.21296	0.38678	1.26822	3.56928
3.32667	0.21328	0.38666	1.26956	3.56624
3.32833	0.21359	0.38616	1.27225	3.56321
[truncated: 26,571 more rows]

## Sheet: Source Data Figure EV4 C
	LPS 50 µg/mL
	(θ × 10-3 deg cm2 dmol-1)
Wavelength (nm)	HBP-5	R10	R14	ΔCPC’
260	-0.13567	0.75924	0.15654	0.11845
259	-0.24416	0.64027	0.23543	0.06851
258	-0.27701	0.48742	0.25282	0.02492
257	-0.27633	0.29753	0.20309	-0.01231
256	-0.30547	0.1467	0.11847	-0.04319
255	-0.3284	0.00812	0.04095	-0.06772
254	-0.2829	-0.0539	0.03101	-0.09299
253	-0.22807	-0.10094	-0.01909	-0.10514
252	-0.18	-0.09056	-0.06549	-0.1022
251	-0.1216	0.01878	-0.06144	-0.09016
250	-0.09211	0.0703	-0.05014	-0.07561
249	-0.07907	0.09416	-0.04055	-0.06306
248	-0.11576	0.16558	-0.01391	-0.06185
247	-0.26125	0.15181	-0.06099	-0.08153
246	-0.44176	0.12327	-0.15766	-0.11515
245	-0.59681	0.07516	-0.19858	-0.16734
244	-0.70531	-0.01968	-0.28422	-0.24981
243	-0.8442	-0.13547	-0.37	-0.34408
242	-0.96436	-0.31492	-0.50162	-0.45911
241	-1.08791	-0.55474	-0.59663	-0.57698
240	-1.22675	-0.7142	-0.63796	-0.6812
239	-1.46062	-0.92646	-0.77178	-0.783
238	-1.71616	-1.16741	-0.93897	-0.88114
237	-2.0462	-1.43684	-1.07523	-0.97565
236	-2.46161	-1.74175	-1.26545	-1.07556
235	-2.92412	-2.05022	-1.48157	-1.19125
234	-3.4827	-2.43093	-1.67935	-1.3369
233	-4.13844	-2.85897	-2.03817	-1.50937
232	-4.6746	-3.26132	-2.46498	-1.71973
231	-5.21505	-3.66774	-2.84179	-1.95965
230	-5.76781	-4.04926	-3.18164	-2.22332
229	-6.21293	-4.49025	-3.63155	-2.50996
228	-6.54273	-4.97638	-4.1304	-2.78893
227	-6.95205	-5.36931	-4.56043	-3.02245
226	-7.38998	-5.56842	-5.02727	-3.21669
225	-7.67788	-5.66083	-5.55942	-3.37031
224	-7.91928	-5.73449	-6.04966	-3.48175
223	-8.16563	-5.78422	-6.31168	-3.55986
222	-8.16698	-5.80167	-6.4295	-3.6222
221	-8.09149	-5.8084	-6.50406	-3.68869
220	-8.11303	-5.92609	-6.54178	-3.76944
219	-8.11352	-6.12644	-6.52568	-3.85808
218	-7.98494	-6.42269	-6.58053	-3.95235
217	-7.90277	-6.54471	-6.47688	-4.0534
216	-7.92619	-6.71754	-6.4267	-4.18716
215	-7.89248	-7.13211	-6.48701	-4.33516
214	-7.80501	-7.50696	-6.73694	-4.49709
213	-8.04036	-7.75197	-6.88989	-4.67008
212	-8.32106	-7.91662	-7.21628	-4.85367
211	-8.47323	-8.10576	-7.74574	-5.04965
210	-8.74025	-8.36524	-7.99992	-5.2227
209	-8.68692	-8.72174	-8.17309	-5.33019
208	-8.34551	-9.01822	-8.35481	-5.35865
207	-7.67372	-9.18063	-8.37368	-5.31658
206	-6.68215	-9.28179	-8.06392	-5.1596
205	-5.33941	-9.04301	-7.37926	-4.82729
204	-3.5596	-8.08506	-6.65261	-4.32361
203	-2.46099	-6.96524	-5.39179	-3.62833
202	-1.16203	-5.78886	-3.83027	-2.79343
201	0.36652	-4.48819	-2.05526	-1.87145
200	2.21258	-2.91379	-0.18268	-0.89616
199	4.11058	-1.30052	1.9372	0.07777
198	5.66291	0.54637	3.78184	0.94049
197	7.12545	2.14568	5.3702	1.6006
196	8.23143	3.23984	6.64319	2.03963
195	8.94747	3.77373	7.23138	2.27119
194	9.44357	3.907	7.32505	2.41385
193	9.61971	3.71134	7.12189	2.4031
192	9.64689	3.29212	6.6279	2.23893
191	9.45826	2.92211	5.86976	1.92135
190	9.08966	2.52982	4.94082	1.45036

## Sheet: Source Data Figure EV4 D
	Heparin 20 µg/mL
	(θ × 10-3 deg cm2 dmol-1)
Wavelength (nm)	HBP-5	R10	R14	ΔCPC’
260	-0.02253	1.24081	0.51864	-0.05342
259	-0.02023	1.25313	0.50569	-0.03714
258	-0.01889	1.24861	0.47583	-0.0261
257	-0.01736	1.25763	0.43443	0.0078
256	-0.02756	1.24343	0.40247	0.03949
255	-0.0536	1.19604	0.35609	0.04552
254	-0.08289	1.21053	0.25246	0.02269
253	-0.11242	1.18533	0.21709	-0.00673
252	-0.13826	1.15918	0.22809	-0.0251
251	-0.1573	1.21501	0.21334	-0.01059
250	-0.18584	1.23915	0.27125	-0.01315
249	-0.23426	1.21583	0.32254	-0.03916
248	-0.30794	1.195	0.33313	-0.03692
247	-0.39156	1.1527	0.33405	-0.045
246	-0.48557	1.10646	0.33674	-0.10652
245	-0.59991	1.08231	0.3086	-0.22031
244	-0.73384	1.0651	0.2722	-0.29103
243	-0.90408	1.01678	0.25109	-0.36326
242	-1.10729	0.91086	0.15343	-0.43188
241	-1.35342	0.79452	-0.03613	-0.52048
240	-1.63186	0.61469	-0.25421	-0.60982
239	-1.94705	0.37638	-0.41194	-0.72734
238	-2.30891	0.17743	-0.67328	-0.85135
237	-2.72841	-0.05625	-0.92543	-0.9699
236	-3.21685	-0.28205	-1.10763	-1.10802
235	-3.77461	-0.52635	-1.38875	-1.32824
234	-4.38034	-0.83587	-1.79916	-1.63172
233	-5.00344	-1.16149	-2.14495	-1.95117
232	-5.6361	-1.51591	-2.53169	-2.3275
231	-6.23736	-1.89596	-2.93033	-2.70817
230	-6.80492	-2.21735	-3.29674	-3.05625
229	-7.33493	-2.46637	-3.67531	-3.40198
228	-7.80402	-2.7141	-4.06883	-3.67706
227	-8.20009	-2.9474	-4.37052	-3.91243
226	-8.47945	-3.16634	-4.55136	-4.12756
225	-8.6601	-3.37837	-4.73498	-4.34672
224	-8.75741	-3.58845	-5.002	-4.46174
223	-8.78095	-3.75465	-5.12836	-4.53914
222	-8.7498	-3.83983	-5.25064	-4.62413
221	-8.69474	-3.82259	-5.3064	-4.74408
220	-8.60951	-3.80971	-5.28738	-4.77297
219	-8.50973	-3.83853	-5.1867	-4.70378
218	-8.38226	-3.82626	-5.15145	-4.68505
217	-8.27584	-3.8154	-5.03173	-4.70633
216	-8.21968	-3.82673	-4.88835	-4.74805
215	-8.22193	-3.84274	-4.85054	-4.78167
214	-8.27546	-3.92551	-4.88709	-4.77199
213	-8.30833	-3.979	-4.95353	-4.74406
212	-8.28052	-4.09475	-5.05146	-4.76455
211	-8.13984	-4.20705	-5.31168	-4.75547
210	-7.78538	-4.22513	-5.57252	-4.72531
209	-7.16493	-4.20978	-5.59809	-4.65461
208	-6.20472	-4.15577	-5.58463	-4.44677
207	-4.90862	-3.76136	-5.33493	-4.1033
206	-3.21933	-3.02403	-4.72951	-3.49436
205	-1.13594	-1.97266	-3.72228	-2.65531
204	1.32432	-0.75183	-2.4553	-1.69726
203	3.94704	0.74922	-0.59665	-0.48602
202	6.64529	2.45381	1.52354	0.95444
201	9.2297	4.31273	3.6819	2.57132
200	11.5719	6.28522	6.06296	4.22172
199	13.4925	8.1397	8.26304	5.56162
198	14.8936	9.83916	9.80146	6.76783
197	15.7416	11.1072	11.0078	7.76254
196	15.9904	11.8409	11.9112	8.40501
195	15.7277	12.1517	12.4577	8.77944
194	15.0968	12.0674	12.5264	8.88616
193	14.2074	11.5434	12.3528	8.73946
192	13.2473	10.7606	12.106	8.49893
191	12.3504	9.99075	11.8231	8.19442
190	11.6077	9.15364	11.5077	7.87682
