# Supplementary material for: Mining the heparinome for cryptic antimicrobial peptides that selectively kill Gram-negative bacteria
Source: Mol Syst Biol. 2025 May 23;21(7):889–910. doi: 10.1038/s44320-025-00120-6 (PMC12223310; doi:10.1038/s44320-025-00120-6)
Supplement: Supplementary file 8 — EV Figure Source Data [file 44320_2025_120_MOESM8_ESM.zip › SD EV figures/Source Data_Figure EV 5.xlsx]

## Sheet: Source Data Figure EV5 A
	HBP-5
	Intensity (mAU)
Time (min)	720	480	240	120	60	30	10	0
0	0	0	0	0	0	0	0	0
0.00267	0	0	0	0	0	0	0	0
0.00533	0	0	0	0	0	0	0	0
0.008	0	0	0	0	0	0	0	0
0.01067	0	0	0	0	0	0	0	-3
0.01333	0	0	0	0	0	0	0	-4
0.016	-1	0	0	-1	3	0	0	-2
0.01867	-3	2	0	-1	2	-1	2	0
0.02133	-4	7	-1	1	6	-5	3	-1
0.024	-5	11	1	1	7	-11	2	0
0.02667	-3	11	2	4	8	-13	3	3
0.02933	-3	15	2	3	9	-15	2	4
0.032	-1	16	2	2	10	-15	0	4
0.03467	0	18	4	2	7	-17	0	5
0.03733	1	22	4	4	6	-16	2	6
0.04	-1	27	1	3	8	-14	1	6
0.04267	-2	28	2	5	7	-15	0	6
0.04533	-3	31	0	8	4	-12	1	4
0.048	-1	37	1	6	6	-11	1	4
0.05067	-1	42	2	7	4	-10	3	5
0.05333	1	41	1	8	3	-12	4	10
0.056	1	43	2	7	1	-16	2	9
0.05867	0	48	4	3	1	-16	4	8
0.06133	0	52	6	5	0	-17	4	7
0.064	1	53	4	5	1	-18	2	9
0.06667	4	55	5	7	-1	-18	3	8
0.06933	3	59	5	7	-2	-20	1	8
0.072	3	63	6	5	-1	-20	1	11
0.07467	3	63	7	4	-4	-19	3	9
0.07733	3	67	9	4	-4	-19	5	10
0.08	1	69	8	6	-3	-19	4	13
0.08267	2	73	7	7	-1	-19	4	15
0.08533	4	78	7	6	-4	-21	3	17
0.088	6	81	7	7	1	-20	3	15
0.09067	6	82	9	8	4	-18	4	16
0.09333	6	85	8	7	4	-20	4	18
0.096	2	89	9	7	3	-20	3	20
0.09867	1	94	11	10	1	-19	5	16
0.10133	2	96	10	11	0	-19	4	13
0.104	3	96	9	11	2	-18	3	16
0.10667	2	103	8	12	5	-19	2	14
0.10933	1	110	7	10	4	-20	1	12
0.112	1	112	7	11	4	-22	-1	13
0.11467	2	115	10	11	3	-22	-1	16
0.11733	2	119	11	12	4	-24	-1	19
0.12	1	123	12	11	4	-23	0	21
0.12267	2	129	11	11	6	-23	1	24
0.12533	5	132	12	10	5	-24	-1	26
0.128	5	138	12	11	6	-22	0	27
0.13067	7	144	12	11	5	-21	0	27
0.13333	8	150	11	13	2	-20	-2	29
0.136	7	154	11	14	2	-22	2	29
0.13867	8	154	11	15	4	-20	3	29
0.14133	6	158	11	18	3	-22	1	29
0.144	6	162	10	18	5	-24	-1	31
0.14667	4	163	8	17	7	-23	0	29
0.14933	4	168	7	16	6	-21	-2	29
0.152	6	172	8	18	9	-22	-4	27
0.15467	6	175	11	20	10	-21	-1	26
0.15733	5	177	12	22	8	-19	-2	26
0.16	8	180	10	19	6	-19	-2	28
0.16267	9	182	8	20	9	-22	-3	28
0.16533	10	188	8	19	11	-21	-4	28
0.168	12	193	9	21	10	-18	-5	27
0.17067	12	194	8	21	9	-19	-3	28
0.17333	9	196	6	24	11	-20	-2	29
0.176	10	197	5	25	14	-18	-2	29
0.17867	9	200	5	24	15	-17	-3	30
0.18133	8	203	5	24	17	-19	-1	31
0.184	8	206	5	25	20	-20	-1	34
0.18667	8	206	5	26	20	-18	-1	32
0.18933	7	207	4	28	22	-19	-2	33
0.192	8	209	3	27	19	-19	-2	31
0.19467	6	211	2	27	16	-18	-2	33
0.19733	7	212	4	26	17	-20	-1	34
0.2	7	213	4	25	15	-18	-3	36
0.20267	7	211	3	26	16	-18	-6	36
0.20533	9	214	5	26	15	-19	-8	39
0.208	5	212	7	25	16	-19	-6	38
0.21067	6	217	7	26	17	-19	-5	39
0.21333	2	218	7	25	19	-19	-6	39
0.216	3	219	7	24	21	-18	-10	37
0.21867	6	220	7	27	19	-20	-10	36
0.22133	7	222	6	28	20	-19	-11	36
0.224	8	223	7	26	21	-18	-9	37
0.22667	6	222	9	23	23	-13	-9	37
0.22933	5	224	8	23	24	-11	-8	39
0.232	7	224	5	23	25	-11	-7	37
0.23467	6	228	4	23	24	-9	-10	40
0.23733	7	228	4	21	25	-8	-10	38
0.24	6	225	6	23	26	-9	-11	36
0.24267	6	223	8	24	25	-7	-10	34
0.24533	8	225	7	26	27	-6	-11	35
0.248	7	225	5	26	28	-7	-11	37
0.25067	5	226	6	26	27	-5	-10	39
0.25333	6	227	6	25	28	-5	-10	38
0.256	6	224	8	24	27	-6	-12	38
0.25867	4	223	10	23	28	-5	-11	39
0.26133	3	221	10	22	26	-6	-13	40
0.264	3	221	9	22	27	-5	-14	41
0.26667	1	223	10	21	28	-5	-12	42
0.26933	4	224	8	20	26	-3	-10	37
0.272	3	225	7	21	27	0	-10	38
0.27467	2	221	8	21	27	1	-10	38
0.27733	2	219	7	19	24	2	-11	39
0.28	4	219	5	23	25	3	-12	39
0.28267	1	214	6	23	27	0	-12	39
0.28533	2	212	5	23	27	3	-12	40
0.288	3	213	5	21	26	4	-10	41
0.29067	2	212	4	23	27	5	-10	41
0.29333	4	211	6	22	27	5	-8	42
0.296	5	207	5	20	26	6	-6	42
0.29867	0	205	7	20	25	4	-5	41
0.30133	1	208	9	19	26	1	-6	38
0.304	0	208	8	21	27	1	-4	39
0.30667	0	205	9	19	29	2	-4	39
0.30933	0	204	6	20	30	4	-3	41
0.312	0	206	7	20	31	5	-4	42
0.31467	0	205	9	20	29	7	-5	41
0.31733	2	203	7	21	27	7	-5	41
0.32	2	201	8	23	28	8	-3	40
0.32267	2	199	12	24	28	8	-5	40
0.32533	3	196	9	24	27	9	-3	38
0.328	4	194	9	22	27	8	-1	43
0.33067	4	195	5	20	25	8	3	44
0.33333	1	196	6	22	23	10	4	42
0.336	-2	193	4	22	24	12	5	42
0.33867	-4	191	5	21	24	12	4	43
0.34133	-3	190	9	23	23	12	6	45
0.344	-2	187	10	22	23	12	4	45
0.34667	-2	188	9	23	25	15	3	46
0.34933	-3	187	7	22	22	14	5	45
0.352	-3	188	11	23	18	14	5	44
0.35467	-4	188	18	21	16	14	6	44
0.35733	-5	190	17	20	15	15	6	43
0.36	-2	185	13	22	17	17	5	45
0.36267	1	182	14	23	16	15	6	43
0.36533	0	183	15	20	15	14	6	40
0.368	-1	186	13	19	12	13	7	42
0.37067	-2	188	9	20	12	12	6	42
0.37333	1	189	9	21	11	13	7	40
0.376	4	193	9	23	11	11	5	38
0.37867	5	195	9	25	11	12	4	39
0.38133	2	190	10	23	8	16	6	38
0.384	2	189	13	23	9	16	7	40
0.38667	4	189	14	23	7	18	8	40
0.38933	1	188	14	23	6	18	6	41
0.392	2	187	12	20	6	17	10	40
0.39467	2	186	11	22	4	19	11	41
0.39733	1	187	14	22	3	19	10	42
0.4	3	187	16	22	3	17	10	44
0.40267	5	184	14	21	4	14	10	43
0.40533	5	187	9	20	3	14	10	40
0.408	7	186	9	21	4	14	9	41
0.41067	6	187	11	20	3	16	11	41
0.41333	7	187	12	18	2	16	12	41
0.416	8	187	10	18	1	17	12	43
0.41867	9	187	13	18	1	16	9	40
0.42133	8	187	13	18	2	19	8	41
0.424	7	186	13	17	0	19	10	42
0.42667	6	186	13	18	1	19	10	41
0.42933	11	187	13	20	2	20	10	43
0.432	12	187	12	20	0	21	7	41
0.43467	10	186	13	20	1	21	7	40
0.43733	10	189	15	21	0	23	9	40
0.44	12	188	16	20	2	22	11	38
0.44267	10	188	16	18	5	18	11	36
0.44533	14	187	19	18	2	17	13	35
0.448	16	188	19	17	3	14	13	34
0.45067	17	188	19	15	4	17	14	35
0.45333	20	186	18	15	1	18	17	35
0.456	17	187	20	15	-2	17	17	34
0.45867	17	188	19	13	0	19	15	33
0.46133	18	185	22	13	0	21	14	36
0.464	19	182	20	12	1	17	15	36
0.46667	17	177	21	12	0	17	16	37
0.46933	17	171	23	8	-1	17	19	38
0.472	21	175	22	8	-3	15	18	38
0.47467	22	175	21	6	-4	14	17	39
0.47733	21	173	19	4	-3	15	15	37
0.48	21	175	18	3	-1	17	15	35
0.48267	20	176	17	2	0	17	15	34
0.48533	19	175	17	3	0	15	12	35
0.488	25	176	19	2	-2	16	9	35
0.49067	22	176	19	3	-2	14	8	35
0.49333	25	174	21	6	-4	14	9	35
0.496	24	169	21	5	-6	15	6	38
0.49867	25	169	23	4	-7	14	10	39
0.50133	26	171	24	4	-7	15	10	40
0.504	25	171	25	6	-7	17	9	41
0.50667	25	169	22	7	-5	17	11	39
0.50933	26	167	25	7	-5	16	11	38
0.512	31	165	25	6	-3	14	12	40
0.51467	30	165	24	6	-5	14	13	40
0.51733	31	166	23	5	-5	16	13	38
0.52	33	166	22	3	-4	15	12	40
0.52267	35	166	24	1	-3	16	11	38
0.52533	35	165	26	-2	-2	14	10	37
0.528	36	164	27	-4	-3	12	9	35
0.53067	38	161	30	-3	-1	14	9	37
0.53333	41	161	31	-3	-2	15	7	37
0.536	40	159	30	-4	-1	14	10	36
0.53867	41	156	32	-5	0	13	11	39
0.54133	41	154	31	-5	2	12	11	38
0.544	41	155	33	-6	2	13	12	36
0.54667	39	155	34	-5	3	11	14	38
0.54933	38	153	36	-7	2	11	15	40
0.552	40	152	33	-7	4	11	13	41
0.55467	40	151	34	-8	7	12	12	44
0.55733	36	150	34	-7	7	12	12	39
0.56	36	148	33	-5	6	13	12	39
0.56267	37	145	34	-6	3	11	11	39
0.56533	40	144	34	-8	4	10	10	40
0.568	38	145	33	-7	7	8	11	35
0.57067	40	146	33	-8	6	9	9	33
0.57333	39	143	34	-6	10	10	7	33
0.576	41	140	35	-5	11	8	6	32
0.57867	40	138	33	-5	12	5	6	32
0.58133	38	140	32	-4	12	5	9	35
0.584	38	138	32	-4	14	5	10	36
0.58667	42	136	34	-5	17	2	10	36
0.58933	44	132	33	-7	16	2	8	36
0.592	47	130	34	-10	16	2	11	33
0.59467	46	131	34	-11	16	5	11	33
0.59733	47	132	34	-9	13	7	11	32
0.6	48	132	32	-9	14	6	10	32
0.60267	46	131	33	-11	16	5	10	30
0.60533	44	130	33	-10	16	5	8	31
0.608	45	129	32	-10	16	6	7	32
0.61067	44	129	32	-10	17	6	7	32
0.61333	44	127	32	-11	19	7	9	31
0.616	48	127	31	-14	21	6	10	28
0.61867	49	125	32	-13	21	5	9	28
0.62133	49	125	34	-12	23	4	10	30
0.624	52	128	32	-13	24	2	10	31
0.62667	51	127	32	-13	23	0	5	30
0.62933	51	126	30	-13	23	1	8	29
0.632	52	125	30	-14	23	0	9	30
0.63467	54	123	33	-16	24	-1	8	26
0.63733	54	122	36	-17	25	-3	6	26
0.64	51	121	35	-15	26	-5	6	27
0.64267	53	121	35	-15	28	-3	5	29
0.64533	57	125	34	-15	30	-3	6	31
0.648	55	126	32	-14	31	-2	4	29
0.65067	58	127	33	-13	31	-3	1	29
0.65333	56	126	32	-13	31	-5	1	30
0.656	56	125	31	-12	30	-7	-1	28
0.65867	53	126	30	-10	29	-7	2	27
0.66133	53	127	30	-9	29	-8	7	26
0.664	54	128	30	-8	31	-7	6	24
0.66667	53	130	29	-9	31	-6	6	25
0.66933	56	132	29	-8	34	-6	6	26
0.672	55	130	28	-9	35	-7	5	24
0.67467	56	131	30	-10	35	-6	6	21
0.67733	60	129	30	-6	37	-6	1	21
0.68	61	128	26	-4	34	-5	0	22
0.68267	64	128	25	-7	35	-6	0	24
0.68533	67	125	21	-7	36	-6	0	22
0.688	66	124	21	-8	36	-6	1	24
0.69067	70	124	20	-8	37	-4	0	21
0.69333	70	123	19	-9	39	-7	0	22
0.696	70	125	19	-9	40	-7	2	20
0.69867	73	129	18	-8	39	-9	-1	19
0.70133	75	130	20	-7	40	-11	-3	19
0.704	80	133	19	-10	42	-10	-2	18
0.70667	81	135	16	-9	41	-13	-1	17
0.70933	82	135	15	-10	42	-13	-1	18
0.712	84	134	13	-10	46	-13	2	19
0.71467	87	133	12	-8	46	-13	3	18
0.71733	87	136	14	-6	46	-11	1	18
0.72	89	135	16	-6	43	-11	1	19
0.72267	90	138	15	-6	46	-8	-1	20
0.72533	90	137	11	-5	48	-9	-1	22
0.728	90	142	9	-8	47	-7	-1	19
0.73067	92	142	10	-10	46	-7	-2	15
0.73333	97	142	12	-8	45	-4	-3	16
0.736	98	145	12	-7	44	-4	-2	17
0.73867	101	146	12	-5	43	-4	-3	18
0.74133	104	150	11	-6	44	-5	-3	19
0.744	105	151	11	-5	45	-6	-1	17
0.74667	105	151	10	-4	48	-3	4	15
0.74933	105	150	11	-3	50	-1	2	15
0.752	108	149	11	-3	51	-2	2	16
0.75467	110	152	10	-5	52	-2	2	16
0.75733	111	154	10	-5	55	-1	1	15
0.76	112	155	9	-5	54	-4	1	13
0.76267	114	158	9	-4	55	-4	2	12
0.76533	117	158	8	-3	57	-3	3	13
0.768	120	158	6	-3	56	-4	2	13
0.77067	120	162	4	0	59	-6	2	12
0.77333	122	166	3	2	58	-9	2	13
0.776	125	168	4	3	60	-10	1	14
0.77867	129	168	3	4	61	-10	3	15
0.78133	130	168	1	3	62	-10	4	14
0.784	133	169	0	3	62	-11	3	11
0.78667	132	171	0	2	63	-11	2	12
0.78933	134	176	0	2	65	-8	3	11
0.792	135	174	-3	2	63	-6	3	10
0.79467	136	175	-2	0	61	-4	3	12
0.79733	138	175	1	2	62	-4	1	13
0.8	140	174	-3	1	64	-6	2	12
0.80267	142	177	-4	1	67	-5	3	11
0.80533	140	179	-5	2	64	-4	2	9
0.808	143	182	-5	4	63	-4	5	10
0.81067	140	183	-6	7	63	-2	7	11
0.81333	138	185	-8	5	64	-1	6	12
0.816	140	186	-6	7	67	-2	8	14
0.81867	140	186	-5	5	69	0	6	14
0.82133	143	188	-4	5	70	0	6	13
0.824	147	189	-3	5	70	0	7	13
0.82667	149	192	-3	5	69	-1	9	12
0.82933	152	193	-5	6	69	0	8	12
0.832	152	190	-7	5	71	3	9	12
0.83467	152	192	-8	8	70	3	11	10
0.83733	153	193	-8	7	68	4	10	8
0.84	151	191	-3	6	68	4	11	8
0.84267	152	190	1	4	68	4	12	10
0.84533	152	192	-2	5	69	4	13	10
0.848	150	194	-7	7	71	3	12	10
0.85067	150	195	-9	10	70	3	8	10
0.85333	146	198	-10	11	69	5	8	9
0.856	142	196	-9	12	71	4	8	13
0.85867	144	194	-9	13	71	5	5	12
0.86133	142	196	-10	13	72	9	4	12
0.864	143	197	-11	15	72	10	5	10
0.86667	142	201	-10	15	72	11	8	11
0.86933	143	203	-10	15	71	10	11	12
0.872	145	205	-11	11	71	10	10	12
0.87467	143	204	-13	12	72	9	12	11
0.87733	142	205	-13	10	74	12	15	12
0.88	141	205	-17	9	74	14	15	11
0.88267	141	207	-17	10	73	14	14	10
0.88533	140	209	-19	11	72	18	11	11
0.888	139	207	-19	11	71	19	11	9
0.89067	138	208	-18	12	68	19	11	9
0.89333	136	209	-19	12	67	21	13	13
0.896	132	208	-17	11	68	21	14	13
0.89867	130	207	-15	12	67	21	14	13
0.90133	128	207	-18	13	67	19	14	13
0.904	125	209	-19	16	68	19	17	14
0.90667	122	210	-19	15	67	20	18	14
0.90933	119	213	-21	14	66	18	17	12
0.912	118	214	-17	15	66	19	18	13
0.91467	113	215	-18	16	68	21	16	11
0.91733	110	217	-18	13	68	22	17	9
0.92	110	216	-16	18	69	23	15	10
0.92267	108	214	-15	19	71	24	15	10
0.92533	109	213	-13	20	71	25	17	9
0.928	105	214	-14	19	72	25	16	9
0.93067	104	214	-16	19	70	24	14	9
0.93333	101	214	-12	21	69	23	15	12
0.936	97	219	-10	18	68	24	14	12
0.93867	93	218	-10	16	69	24	13	11
0.94133	94	219	-11	14	67	25	12	9
0.944	94	223	-10	13	67	25	12	8
0.94667	90	226	-9	14	67	23	16	7
0.94933	86	225	-6	15	65	25	17	5
0.952	81	226	-6	12	63	24	14	5
0.95467	79	224	-2	8	62	26	12	3
0.95733	78	225	-1	10	60	25	13	5
0.96	75	225	-3	10	58	25	16	6
0.96267	71	224	1	9	55	23	20	4
0.96533	71	223	2	8	53	22	17	4
0.968	67	228	5	6	53	22	17	3
0.97067	66	228	7	5	52	23	18	1
0.97333	63	228	9	3	48	22	17	-1
0.976	58	225	12	5	47	23	19	-4
0.97867	58	223	15	5	43	24	19	-6
0.98133	56	223	19	-1	37	22	19	-10
0.984	56	223	24	-4	32	21	22	-14
0.98667	52	222	29	-7	27	22	23	-15
0.98933	46	221	33	-8	20	23	27	-15
0.992	41	218	42	-8	13	20	30	-18
0.99467	34	213	43	-12	7	17	32	-21
0.99733	27	211	48	-14	1	17	32	-22
1	22	208	53	-13	-5	16	34	-24
1.00267	17	207	55	-14	-10	15	37	-25
1.00533	11	201	56	-15	-13	13	38	-27
1.008	3	195	57	-17	-13	13	39	-29
1.01067	0	191	58	-17	-16	12	43	-28
1.01333	-6	188	57	-14	-14	10	46	-23
1.016	-10	183	59	-12	-13	11	46	-21
1.01867	-15	178	59	-12	-13	10	47	-21
1.02133	-17	176	61	-11	-13	13	49	-19
1.024	-17	172	58	-8	-9	12	49	-17
1.02667	-14	170	54	-6	-5	14	51	-15
1.02933	-10	166	51	-3	0	14	51	-13
1.032	-6	169	49	1	4	15	52	-12
1.03467	1	168	48	6	9	20	51	-12
1.03733	5	164	48	9	13	22	50	-9
1.04	13	161	48	11	19	23	52	-7
1.04267	20	165	44	16	23	23	51	-4
1.04533	26	167	42	20	27	24	47	-1
1.048	32	166	42	22	27	23	47	3
1.05067	42	167	44	22	28	22	47	6
1.05333	50	167	45	25	29	24	45	6
1.056	59	169	44	28	30	24	43	10
1.05867	66	171	44	31	34	26	39	12
1.06133	69	169	44	30	36	26	43	16
1.064	77	170	40	31	38	27	42	20
1.06667	84	170	40	34	41	28	41	23
1.06933	88	169	37	38	44	27	43	25
1.072	92	166	37	40	47	26	42	25
1.07467	97	167	36	40	48	25	39	25
1.07733	101	167	35	42	52	24	38	27
1.08	106	168	35	40	53	23	39	28
1.08267	112	169	34	41	51	23	37	32
1.08533	116	171	35	41	50	22	37	32
1.088	122	174	35	41	51	20	37	34
1.09067	125	175	34	40	51	24	35	34
1.09333	130	176	33	38	51	23	37	35
1.096	134	176	32	40	50	27	36	34
1.09867	136	178	33	42	51	26	34	32
1.10133	136	180	34	42	51	25	34	33
1.104	139	184	35	41	52	27	35	37
1.10667	142	185	35	41	51	28	33	37
1.10933	141	184	34	39	52	28	31	37
1.112	141	185	34	41	47	30	30	38
1.11467	144	187	34	43	48	29	29	40
1.11733	144	189	36	42	48	28	29	41
1.12	144	193	34	43	46	28	30	42
1.12267	144	194	34	43	48	25	29	40
1.12533	144	192	35	41	48	23	28	42
1.128	144	190	35	41	50	23	28	44
1.13067	140	196	34	42	51	23	27	41
1.13333	143	196	33	40	52	24	25	39
1.136	141	197	33	41	53	23	26	40
1.13867	136	200	33	40	52	23	25	39
1.14133	134	200	31	39	49	21	23	40
1.144	132	199	32	40	47	21	21	43
1.14667	128	195	32	38	45	22	23	45
1.14933	124	196	32	38	48	22	21	46
1.152	125	195	30	38	48	22	21	47
1.15467	123	195	30	38	47	21	19	48
1.15733	118	196	29	39	45	20	17	49
1.16	113	199	29	39	46	21	16	51
1.16267	109	198	27	39	49	23	14	53
1.16533	106	197	30	39	50	23	13	53
1.168	102	197	31	39	49	23	14	51
1.17067	97	196	29	41	49	23	12	49
1.17333	95	200	29	42	51	23	9	49
1.176	90	200	31	43	51	25	8	49
1.17867	85	203	32	42	52	25	7	49
1.18133	83	206	30	41	51	24	6	50
1.184	83	207	31	47	49	24	7	49
1.18667	80	205	31	53	48	24	7	47
1.18933	78	206	30	54	49	25	5	46
1.192	73	209	29	47	48	25	5	47
1.19467	70	207	28	46	49	26	5	48
1.19733	67	209	27	42	52	26	6	48
1.2	64	209	25	42	50	25	5	49
1.20267	60	208	25	40	49	26	5	47
1.20533	59	209	28	38	48	26	5	48
1.208	55	207	29	37	52	29	6	46
1.21067	49	206	27	38	51	29	5	45
1.21333	44	204	27	38	48	33	5	45
1.216	44	207	27	38	48	34	5	43
1.21867	41	207	25	39	49	34	6	41
1.22133	39	209	25	37	51	35	8	44
1.224	39	213	25	40	52	34	7	43
1.22667	41	216	24	43	52	33	5	44
1.22933	37	218	23	42	52	32	5	44
1.232	35	220	25	39	52	34	5	45
1.23467	37	223	25	40	51	37	5	45
1.23733	36	224	27	39	53	38	7	45
1.24	37	225	29	38	55	40	7	43
1.24267	33	226	25	37	56	41	6	44
1.24533	31	225	23	37	56	40	5	45
1.248	33	226	22	37	54	42	4	42
1.25067	34	227	23	38	56	41	3	42
1.25333	34	228	23	37	55	42	3	40
1.256	35	228	23	37	54	42	3	40
1.25867	34	229	23	37	55	43	2	40
1.26133	34	230	19	37	55	44	2	40
1.264	35	230	18	36	55	46	2	40
1.26667	34	231	17	38	56	46	4	40
1.26933	37	234	17	38	55	47	2	43
1.272	38	235	15	39	55	47	1	42
1.27467	40	235	14	40	53	47	2	40
1.27733	38	238	11	38	52	47	2	37
1.28	39	241	5	36	49	45	-1	33
1.28267	43	242	-4	32	42	43	-8	27
1.28533	44	239	-17	25	31	35	-15	17
1.288	44	240	-34	12	16	19	-31	3
1.29067	46	242	-66	-7	-9	-4	-55	-21
1.29333	45	245	-110	-37	-45	-39	-93	-56
1.296	49	248	-172	-79	-100	-90	-147	-109
1.29867	51	249	-255	-139	-174	-156	-223	-179
1.30133	54	255	-357	-219	-271	-244	-322	-275
1.304	61	257	-479	-321	-394	-355	-450	-393
1.30667	65	264	-614	-447	-544	-494	-605	-536
1.30933	74	271	-749	-596	-714	-655	-784	-699
1.312	87	284	-872	-759	-903	-833	-984	-879
1.31467	106	309	-957	-930	-1101	-1022	-1197	-1070
1.31733	150	350	-974	-1090	-1288	-1208	-1412	-1253
1.32	235	431	-899	-1227	-1452	-1376	-1610	-1419
1.32267	374	562	-698	-1322	-1572	-1511	-1774	-1546
1.32533	603	765	-340	-1348	-1628	-1587	-1875	-1617
1.328	945	1063	204	-1285	-1597	-1588	-1896	-1600
1.33067	1441	1488	957	-1106	-1458	-1484	-1808	-1478
1.33333	2134	2072	1946	-788	-1181	-1248	-1581	-1212
1.336	3052	2830	3185	-305	-744	-856	-1186	-782
1.33867	4244	3802	4680	361	-122	-278	-596	-167
1.34133	5753	5000	6433	1230	705	499	221	650
1.344	7586	6453	8442	2310	1740	1488	1269	1684
1.34667	9795	8189	10691	3610	2986	2695	2553	2934
1.34933	12374	10193	13174	5119	4443	4115	4064	4396
1.352	15357	12499	15866	6830	6109	5740	5797	6057
1.35467	18759	15106	18763	8732	7977	7554	7741	7900
1.35733	22539	18005	21864	10817	10035	9547	9873	9915
1.36	26732	21210	25192	13087	12293	11710	12193	12108
1.36267	31317	24677	28773	15538	14761	14049	14704	14480
1.36533	36272	28445	32651	18184	17460	16588	17433	17045
1.368	41616	32507	36885	21039	20435	19338	20422	19819
1.37067	47267	36800	41524	24120	23703	22312	23719	22818
1.37333	53277	41360	46592	27437	27278	25529	27351	26039
1.376	59631	46146	52073	30972	31137	28983	31324	29458
1.37867	66243	51172	57815	34635	35202	32631	35590	32976
1.38133	73153	56430	63609	38309	39334	36354	40035	36456
1.384	80276	61851	69551	41824	43451	39999	44618	39775
1.38667	87599	67463	78441	45285	49044	43533	51055	43544
1.38933	95076	73214	103459	51256	64622	48463	68859	53060
1.392	102524	78993	173489	71299	114061	63147	123731	86038
1.39467	109864	84734	323911	132883	235634	110793	254752	175126
1.39733	116869	90250	575819	273059	456042	226394	489182	354066
1.4	123301	95415	955599	516105	784835	438184	839948	638238
1.40267	128912	100006	1539050	882514	1313170	755358	1410840	1075950
1.40533	133452	103839	2113840	1445040	1911730	1253120	2014140	1665750
1.408	136760	106789	2605790	2023920	2442050	1831140	2544060	2218700
1.41067	138725	108800	3030080	2525720	2898290	2355920	2984520	2680540
1.41333	139495	110057	3360490	2958850	3258420	2785140	3328890	3059770
1.416	139917	112070	3622020	3303810	3538600	3129380	3596120	3359460
1.41867	144118	120331	3750310	3573400	3738020	3395880	3771860	3578410
1.42133	163134	148420	3765250	3712860	3783130	3586860	3825980	3669850
1.424	218542	217906	3760620	3737000	3781950	3647400	3837580	3686300
1.42667	329366	346576	3749350	3736490	3772450	3660490	3826160	3690150
1.42933	511647	546796	3734200	3728540	3756840	3666150	3805100	3687800
1.432	761586	806421	3717320	3716660	3739630	3666080	3781990	3681060
1.43467	1063370	1112980	3699610	3702330	3721410	3662040	3758280	3671510
1.43733	1414930	1457830	3681840	3686950	3702420	3654860	3734870	3660080
1.44	1770190	1796540	3664230	3670880	3683400	3645710	3711870	3647160
1.44267	2072680	2086590	3618910	3636320	3662870	3611220	3689830	3601840
1.44533	2319150	2318760	3571980	3590230	3612360	3571700	3660730	3558550
1.448	2507270	2497440	3529260	3546770	3566460	3533710	3609560	3518540
1.45067	2644180	2630240	3490590	3506940	3524450	3498100	3563030	3481970
1.45333	2735210	2720570	3455380	3470560	3486520	3465220	3521000	3448590
1.456	2764090	2752030	3422940	3437420	3452100	3435080	3483190	3410580
1.45867	2773740	2765510	3360510	3388990	3413890	3398330	3448910	3350220
1.46133	2753850	2757600	3304450	3329810	3353720	3340370	3407650	3295950
1.464	2715730	2725250	3254230	3276440	3299440	3287830	3347850	3247020
1.46667	2671170	2687030	3209290	3228830	3250800	3240920	3294210	3203090
1.46933	2624770	2645350	3152490	3184310	3207540	3198920	3246340	3142320
1.472	2571300	2603360	3085450	3112840	3155790	3142580	3203620	3076340
1.47467	2501450	2550890	3025210	3048700	3089610	3078280	3147600	3017170
1.47733	2434090	2487190	2971340	2991310	3029760	3020310	3082290	2964600
1.48	2370380	2426890	2911580	2934760	2976430	2968260	3023980	2906130
1.48267	2310060	2369660	2836400	2856440	2928690	2918900	2971890	2831100
1.48533	2252500	2315850	2769190	2785620	2854170	2844070	2923050	2763910
1.488	2198040	2264370	2709110	2722130	2786220	2777430	2848190	2703870
1.49067	2145930	2215630	2654710	2664990	2724900	2717400	2781100	2649720
1.49333	2095560	2169260	2595860	2600970	2669900	2663430	2720590	2589520
1.496	2047100	2125110	2529610	2532800	2617710	2613600	2666430	2523530
1.49867	1999650	2082560	2469570	2471070	2550560	2546760	2617480	2463880
1.50133	1953220	2041420	2414700	2415230	2489750	2486240	2552660	2409540
1.504	1907640	2001350	2364370	2363950	2434220	2431170	2491840	2359680
1.50667	1862640	1962060	2318020	2316690	2383560	2381140	2436390	2313720
1.50933	1818660	1924020	2274420	2272190	2337250	2335230	2385680	2270550
1.512	1775080	1886470	2233640	2230630	2294050	2292450	2339630	2230150
1.51467	1732010	1849510	2195100	2191680	2253060	2252140	2296580	2192180
1.51733	1689810	1813160	2158740	2154740	2214860	2214350	2255840	2156000
1.52	1648270	1777180	2124060	2119450	2178850	2178810	2217580	2121690
1.52267	1607660	1741900	2090890	2085650	2144420	2145090	2181600	2088700
1.52533	1567950	1707100	2058830	2053150	2111610	2112790	2147500	2056790
1.528	1529140	1672730	2027770	2021620	2079950	2081630	2114690	2025870
1.53067	1491530	1639050	1997350	1990810	2049220	2051520	2083350	1995610
1.53333	1454910	1605950	1967630	1960850	2019410	2022240	2053040	1965970
1.536	1419330	1573650	1938470	1931350	1990320	1993500	2023480	1936800
1.53867	1385000	1541860	1909750	1902340	1961860	1965330	1994640	1908140
1.54133	1351690	1510690	1881450	1873670	1933850	1937710	1966350	1879970
1.544	1319630	1480260	1853540	1845430	1906340	1910420	1938660	1852110
1.54667	1288530	1450400	1825870	1817610	1879200	1883510	1911380	1824460
1.54933	1258420	1421210	1798480	1790210	1852240	1856970	1884340	1797160
1.552	1229430	1392640	1771440	1763090	1825640	1830700	1857610	1770160
1.55467	1201280	1364560	1744740	1736260	1799380	1804830	1831220	1743530
1.55733	1174080	1337190	1718270	1709750	1773370	1779150	1805020	1717120
1.56	1147730	1310280	1692110	1683470	1747620	1753760	1779170	1691100
1.56267	1122130	1283780	1666280	1657470	1722130	1728460	1753620	1665330
1.56533	1097400	1257910	1640710	1631620	1696840	1703410	1728300	1639810
1.568	1073290	1232420	1615390	1605930	1671790	1678660	1703280	1614580
1.57067	1049800	1207460	1590330	1580310	1646950	1654000	1678580	1589450
1.57333	1027040	1182910	1565420	1554780	1622160	1629370	1654150	1564450
1.576	1004800	1158730	1540660	1529330	1597370	1604700	1629890	1539470
1.57867	983206	1135150	1515930	1503950	1572590	1580050	1605770	1514580
1.58133	962100	1111890	1491300	1478710	1547830	1555390	1581690	1489750
1.584	941431	1089040	1466700	1453550	1523100	1530660	1557680	1464930
1.58667	921358	1066650	1442100	1428560	1498380	1506000	1533640	1440170
1.58933	901692	1044590	1417630	1403770	1473720	1481310	1509590	1415530
1.592	882466	1023050	1393300	1379200	1449090	1456740	1485510	1391060
1.59467	863678	1001830	1369130	1354880	1424590	1432330	1461380	1366770
1.59733	845253	980917	1345140	1330790	1400260	1408030	1437330	1342710
1.6	827326	960476	1321330	1306960	1376140	1383940	1413320	1318810
1.60267	809712	940355	1297780	1283420	1352180	1359940	1389400	1295190
1.60533	792423	920635	1274470	1260180	1328390	1336200	1365610	1271860
1.608	775570	901243	1251420	1237220	1304820	1312680	1342000	1248810
1.61067	759008	882146	1228620	1214570	1281480	1289370	1318600	1226010
1.61333	742833	863467	1206020	1192170	1258380	1266330	1295370	1203420
1.616	726943	845062	1183680	1170030	1235510	1243440	1272370	1181110
1.61867	711290	826924	1161570	1148190	1212820	1220760	1249590	1159080
1.62133	696012	809120	1139700	1126590	1190340	1198310	1226970	1137280
1.624	680962	791534	1118040	1105240	1168040	1176070	1204540	1115720
1.62667	666174	774309	1096550	1084100	1145940	1154000	1182350	1094350
1.62933	651663	757274	1075240	1063190	1124030	1132080	1160340	1073160
1.632	637333	740394	1054080	1042460	1102260	1110290	1138510	1052150
1.63467	623300	723840	1033080	1021930	1080610	1088660	1116770	1031310
1.63733	609425	707439	1012220	1001570	1059070	1067170	1095210	1010640
1.64	595689	691274	991420	981288	1037660	1045770	1073770	990034
1.64267	582206	675281	970663	961088	1016330	1024460	1052420	969516
1.64533	568859	659423	949982	940988	995071	1003160	1031150	949076
1.648	555714	643825	929330	920947	973789	981895	1009910	928690
1.65067	542690	628325	908697	900948	952539	960661	988702	908336
1.65333	529756	612941	888056	880937	931293	939438	967514	887984
1.656	517017	597733	867312	860894	910040	918189	946342	867551
1.65867	504345	582596	846537	840832	888747	896827	925153	847110
1.66133	491772	567654	825704	820724	867366	875426	903886	826628
1.664	479307	552746	804815	800567	845908	853963	882542	806111
1.66667	466871	537876	783847	780350	824400	832451	861135	785531
1.66933	454568	523173	762747	760004	802833	810867	839666	764823
1.672	442282	508491	741585	739576	781206	789173	818110	744061
1.67467	429990	493898	720360	719076	759501	767385	796476	723244
1.67733	417808	479363	699085	698517	737697	745537	774709	702375
1.68	405614	464834	677777	677897	715867	723649	752874	681467
1.68267	393493	450448	656418	657168	694015	701738	730983	660501
1.68533	381386	436076	635042	636419	672161	679775	709059	639507
1.688	369276	421750	613713	615681	650295	657807	687115	618549
1.69067	357273	407546	592463	594979	628461	635894	665110	597647
1.69333	345274	393383	571322	574338	606728	614058	643150	576831
1.696	333313	379388	550294	553764	585120	592347	621263	556103
1.69867	321447	365455	529431	533298	563679	570782	599484	535510
1.70133	309613	351602	508803	513014	542444	549358	577848	515117
1.704	297932	337964	488450	492946	521396	528178	556367	494968
1.70667	286321	324448	468415	473147	500649	507274	535084	475101
1.70933	274783	311135	448738	453622	480245	486701	514075	455559
1.712	263449	298028	429406	434416	460209	466482	493383	436315
1.71467	252239	285102	410513	415601	440585	446614	473046	417473
1.71733	241229	272480	392093	397211	421356	427182	453077	399068
1.72	230412	260084	374177	379276	402618	408220	433516	381122
1.72267	219776	247936	356784	361830	384387	389761	414428	363674
1.72533	209427	236129	339897	344857	366701	371832	395844	346695
1.728	199302	224603	323588	328424	349576	354433	377795	330269
1.73067	189429	213452	307870	312554	333003	337582	360297	314405
1.73333	179864	202613	292752	297265	317014	321330	343332	299115
1.736	170566	192098	278245	282561	301633	305688	326961	284406
1.73867	161616	181997	264330	268417	286868	290658	311198	270272
1.74133	152947	172239	251008	254877	272721	276220	296057	256715
1.744	144582	162861	238300	241944	259173	262390	281532	243763
1.74667	136583	153870	226195	229611	246222	249180	267594	231403
1.74933	128895	145240	214685	217867	233885	236583	254279	219627
1.752	121552	137028	203748	206689	222150	224591	241581	208413
1.75467	114542	129174	193368	196076	211000	213188	229490	197752
1.75733	107841	121677	183547	186026	200426	202339	217997	187652
1.76	101504	114574	174268	176518	190381	192059	207073	178090
1.76267	95473	107814	165501	167536	180883	182333	196711	169053
1.76533	89754	101433	157237	159051	171910	173145	186902	160515
1.768	84356	95380	149434	151043	163441	164465	177631	152447
1.77067	79248	89649	142095	143508	155455	156261	168877	144847
1.77333	74454	84268	135195	136423	147914	148532	160607	137696
1.776	69929	79186	128718	129768	140818	141258	152807	130971
1.77867	65668	74407	122636	123522	134150	134419	145466	124650
1.78133	61686	69919	116917	117647	127880	127990	138560	118700
1.784	57947	65694	111556	112139	121991	121941	132069	113119
1.78667	54451	61751	106533	106978	116460	116261	125971	107886
1.78933	51179	58048	101821	102146	111262	110933	120231	102980
1.792	48115	54575	97411	97623	106387	105937	114846	98384
1.79467	45270	51338	93275	93381	101817	101251	109796	94076
1.79733	42612	48307	89398	89410	97532	96853	105059	90036
1.8	40133	45484	85768	85693	93510	92727	100617	86254
1.80267	37831	42846	82367	82213	89736	88864	96445	82711
1.80533	35682	40378	79182	78958	86195	85246	92533	79395
1.808	33694	38087	76195	75904	82881	81854	88863	76286
1.81067	31841	35949	73389	73045	79770	78671	85427	73370
1.81333	30117	33961	70761	70371	76853	75684	82202	70640
1.816	28522	32109	68298	67862	74109	72880	79176	68078
1.81867	27040	30382	65989	65511	71534	70254	76329	65676
1.82133	25670	28782	63820	63302	69112	67785	73660	63421
1.824	24399	27290	61776	61228	66838	65470	71152	61299
1.82667	23215	25898	59861	59281	64700	63290	68794	59310
1.82933	22126	24606	58058	57451	62682	61236	66573	57439
1.832	21113	23404	56361	55729	60782	59303	64480	55679
1.83467	20172	22289	54762	54105	58991	57484	62508	54020
1.83733	19300	21246	53250	52576	57299	55771	60652	52454
1.84	18491	20274	51824	51132	55700	54150	58898	50977
1.84267	17743	19373	50478	49768	54184	52618	57244	49585
1.84533	17050	18530	49204	48478	52746	51170	55674	48267
1.848	16405	17747	47998	47258	51384	49797	54188	47018
1.85067	15809	17018	46849	46100	50091	48500	52782	45835
1.85333	15257	16335	45758	45001	48865	47264	51448	44715
1.856	14740	15700	44722	43956	47694	46089	50182	43651
1.85867	14265	15105	43734	42960	46578	44975	48972	42637
1.86133	13821	14549	42795	42015	45512	43911	47825	41674
1.864	13411	14031	41896	41110	44494	42900	46726	40755
1.86667	13028	13544	41037	40246	43522	41931	45679	39876
1.86933	12669	13090	40213	39419	42591	41002	44678	39037
1.872	12335	12663	39423	38628	41696	40115	43718	38232
1.87467	12025	12262	38666	37873	40840	39264	42799	37465
1.87733	11739	11886	37938	37147	40014	38448	41917	36730
1.88	11468	11532	37236	36446	39221	37662	41067	36020
1.88267	11215	11200	36562	35775	38456	36906	40252	35338
1.88533	10980	10888	35910	35127	37717	36179	39466	34686
1.888	10759	10591	35281	34503	37007	35479	38711	34055
1.89067	10550	10311	34677	33898	36321	34804	37981	33449
1.89333	10356	10046	34089	33316	35655	34152	37278	32862
1.896	10176	9797	33519	32754	35013	33521	36599	32298
1.89867	10007	9561	32969	32210	34392	32911	35942	31751
1.90133	9849	9336	32436	31683	33790	32323	35302	31222
1.904	9701	9125	31922	31172	33205	31755	34686	30710
1.90667	9561	8924	31420	30675	32636	31199	34087	30212
1.90933	9429	8732	30930	30193	32085	30661	33508	29728
1.912	9303	8549	30455	29727	31551	30139	32946	29258
1.91467	9187	8376	29991	29271	31030	29631	32400	28804
1.91733	9078	8207	29540	28829	30524	29138	31868	28361
1.92	8977	8049	29103	28399	30032	28661	31351	27930
1.92267	8882	7899	28678	27979	29551	28197	30845	27511
1.92533	8791	7756	28261	27570	29084	27743	30354	27104
1.928	8705	7616	27854	27172	28628	27304	29878	26708
1.93067	8626	7484	27462	26785	28186	26871	29412	26321
1.93333	8550	7357	27077	26406	27754	26454	28963	25942
1.936	8478	7236	26702	26034	27335	26048	28519	25573
1.93867	8409	7121	26332	25673	26921	25650	28089	25216
1.94133	8347	7011	25972	25320	26519	25256	27668	24867
1.944	8289	6906	25620	24975	26127	24876	27258	24525
1.94667	8229	6805	25276	24639	25740	24506	26857	24190
1.94933	8177	6704	24937	24310	25368	24146	26467	23864
1.952	8133	6609	24610	23988	25004	23793	26086	23545
1.95467	8089	6519	24291	23675	24645	23446	25714	23234
1.95733	8046	6432	23977	23367	24296	23108	25347	22933
1.96	8007	6349	23668	23066	23955	22777	24989	22637
1.96267	7974	6266	23366	22772	23623	22454	24640	22345
1.96533	7944	6188	23072	22486	23295	22136	24299	22059
1.968	7913	6114	22783	22203	22979	21827	23966	21782
1.97067	7886	6042	22500	21926	22666	21527	23642	21508
1.97333	7858	5973	22225	21656	22358	21232	23321	21240
1.976	7835	5908	21957	21392	22060	20942	23007	20981
1.97867	7817	5849	21695	21135	21767	20659	22699	20729
1.98133	7796	5789	21436	20882	21486	20379	22399	20478
1.984	7782	5727	21184	20635	21205	20108	22106	20235
1.98667	7766	5671	20935	20392	20928	19844	21816	19995
1.98933	7752	5618	20693	20154	20659	19583	21534	19762
1.992	7740	5564	20457	19922	20394	19324	21254	19530
1.99467	7729	5511	20225	19691	20134	19072	20981	19305
1.99733	7722	5458	19995	19466	19877	18827	20717	19084
2	7714	5411	19768	19247	19626	18586	20456	18867
2.00267	7708	5366	19549	19032	19382	18348	20201	18652
2.00533	7704	5319	19334	18818	19145	18118	19951	18443
2.008	7699	5277	19123	18610	18908	17888	19704	18240
2.01067	7695	5235	18915	18406	18674	17665	19460	18041
2.01333	7696	5194	18711	18205	18447	17447	19221	17842
2.016	7698	5154	18513	18013	18222	17230	18989	17650
2.01867	7696	5114	18320	17821	18001	17021	18760	17462
2.02133	7695	5072	18126	17631	17787	16812	18536	17275
2.024	7694	5031	17935	17445	17575	16606	18318	17094
2.02667	7692	4995	17749	17264	17367	16403	18099	16914
2.02933	7692	4956	17567	17083	17162	16206	17884	16739
2.032	7687	4919	17386	16909	16964	16011	17672	16566
2.03467	7679	4885	17209	16734	16767	15820	17469	16395
2.03733	7675	4847	17033	16564	16571	15634	17266	16227
2.04	7669	4806	16862	16397	16379	15450	17063	16061
2.04267	7660	4773	16693	16231	16189	15267	16869	15900
2.04533	7648	4736	16529	16065	16005	15088	16678	15743
2.048	7634	4699	16365	15903	15821	14908	16489	15585
2.05067	7620	4661	16201	15747	15643	14735	16300	15428
2.05333	7600	4623	16039	15594	15465	14564	16113	15276
2.056	7578	4583	15883	15440	15290	14393	15930	15125
2.05867	7556	4538	15727	15288	15120	14228	15751	14977
2.06133	7526	4497	15571	15138	14948	14066	15575	14834
2.064	7494	4456	15417	14990	14780	13903	15400	14688
2.06667	7460	4418	15267	14845	14614	13741	15229	14544
2.06933	7421	4379	15117	14702	14450	13584	15060	14403
2.072	7378	4336	14972	14562	14288	13425	14891	14264
2.07467	7332	4290	14826	14422	14128	13270	14726	14123
2.07733	7282	4244	14681	14281	13970	13115	14563	13989
2.08	7229	4199	14538	14144	13815	12964	14403	13857
2.08267	7170	4158	14398	14010	13661	12815	14244	13722
2.08533	7107	4113	14259	13873	13508	12669	14085	13591
2.088	7041	4066	14120	13741	13356	12522	13930	13459
2.09067	6974	4020	13986	13609	13208	12378	13778	13330
2.09333	6900	3976	13851	13480	13062	12238	13626	13204
2.096	6822	3930	13718	13351	12915	12102	13474	13078
2.09867	6738	3883	13586	13224	12770	11964	13324	12952
2.10133	6649	3839	13457	13099	12632	11826	13177	12829
2.104	6558	3793	13327	12975	12491	11690	13033	12708
2.10667	6469	3746	13197	12850	12351	11555	12889	12588
2.10933	6374	3699	13069	12726	12213	11424	12748	12470
2.112	6277	3652	12943	12605	12079	11292	12609	12352
2.11467	6178	3608	12819	12485	11949	11161	12469	12234
2.11733	6076	3567	12692	12369	11817	11036	12331	12118
2.12	5969	3523	12572	12251	11685	10911	12197	12006
2.12267	5863	3478	12453	12136	11558	10786	12063	11892
2.12533	5758	3435	12335	12020	11431	10666	11933	11780
2.128	5649	3391	12220	11905	11308	10547	11801	11672
2.13067	5543	3350	12100	11792	11183	10432	11671	11563
2.13333	5439	3308	11985	11680	11062	10313	11544	11453
2.136	5336	3266	11873	11569	10942	10200	11421	11347
2.13867	5231	3230	11763	11460	10825	10086	11297	11243
2.14133	5128	3196	11652	11348	10709	9974	11178	11140
2.144	5026	3160	11545	11241	10595	9865	11059	11034
2.14667	4931	3125	11437	11136	10486	9755	10938	10933
2.14933	4837	3089	11329	11032	10377	9650	10821	10835
2.152	4746	3059	11225	10930	10273	9546	10705	10737
2.15467	4659	3031	11125	10830	10171	9445	10595	10638
2.15733	4579	3003	11025	10731	10071	9346	10485	10543
2.16	4507	2978	10927	10635	9971	9247	10377	10447
2.16267	4440	2954	10833	10541	9871	9153	10271	10355
2.16533	4380	2934	10739	10450	9775	9059	10166	10262
2.168	4331	2919	10642	10359	9682	8967	10063	10175
2.17067	4289	2908	10546	10268	9593	8878	9962	10089
2.17333	4259	2900	10455	10178	9502	8789	9869	10001
2.176	4243	2898	10367	10091	9414	8705	9774	9916
2.17867	4242	2905	10280	10003	9328	8623	9682	9832
2.18133	4251	2918	10194	9919	9245	8541	9588	9752
2.184	4273	2941	10109	9840	9164	8462	9499	9675
2.18667	4314	2972	10028	9756	9087	8384	9417	9597
2.18933	4363	3015	9948	9674	9011	8309	9334	9520
2.192	4429	3069	9872	9598	8939	8238	9252	9445
2.19467	4506	3138	9798	9522	8866	8167	9172	9373
2.19733	4593	3219	9720	9444	8795	8100	9088	9298
2.2	4693	3313	9646	9369	8727	8035	9004	9225
2.20267	4806	3421	9572	9297	8659	7967	8923	9154
2.20533	4922	3547	9497	9227	8595	7901	8848	9084
2.208	5047	3682	9431	9158	8530	7840	8774	9015
2.21067	5176	3828	9361	9088	8467	7780	8704	8950
2.21333	5311	3986	9292	9022	8407	7725	8633	8881
2.216	5448	4154	9224	8954	8347	7669	8562	8817
2.21867	5584	4329	9157	8888	8291	7615	8490	8752
2.22133	5721	4511	9090	8823	8235	7565	8423	8689
2.224	5858	4697	9022	8761	8180	7514	8355	8626
2.22667	5995	4886	8955	8698	8127	7466	8286	8563
2.22933	6129	5074	8891	8636	8070	7418	8219	8500
2.232	6261	5261	8828	8575	8016	7371	8154	8440
2.23467	6390	5452	8769	8513	7965	7325	8091	8384
2.23733	6516	5638	8710	8455	7916	7279	8030	8324
2.24	6634	5823	8648	8395	7864	7233	7966	8263
2.24267	6750	6005	8588	8335	7813	7191	7905	8204
2.24533	6859	6178	8529	8276	7766	7151	7842	8145
2.248	6966	6349	8473	8218	7719	7108	7785	8087
2.25067	7066	6511	8417	8163	7675	7067	7725	8029
2.25333	7164	6667	8359	8105	7630	7026	7667	7972
2.256	7256	6816	8305	8049	7585	6991	7611	7917
2.25867	7344	6961	8252	7995	7541	6953	7556	7864
2.26133	7426	7101	8198	7941	7501	6913	7502	7808
2.264	7509	7232	8147	7886	7457	6874	7447	7758
2.26667	7585	7360	8093	7834	7417	6834	7392	7706
2.26933	7658	7476	8040	7781	7374	6800	7339	7654
2.272	7727	7588	7989	7730	7334	6764	7287	7602
2.27467	7793	7691	7938	7678	7297	6727	7236	7550
2.27733	7855	7794	7887	7630	7260	6692	7185	7501
2.28	7914	7892	7840	7581	7223	6656	7136	7450
2.28267	7973	7981	7793	7533	7184	6620	7085	7405
2.28533	8027	8069	7745	7487	7148	6586	7036	7357
2.288	8078	8149	7699	7440	7111	6550	6987	7308
2.29067	8128	8225	7651	7392	7077	6513	6937	7259
2.29333	8175	8297	7605	7346	7040	6477	6890	7213
2.296	8220	8364	7562	7299	7004	6444	6845	7168
2.29867	8261	8425	7519	7255	6970	6409	6800	7121
2.30133	8301	8484	7477	7213	6933	6375	6754	7077
2.304	8338	8546	7435	7171	6896	6342	6710	7034
2.30667	8377	8603	7396	7127	6863	6306	6666	6991
2.30933	8413	8653	7353	7084	6828	6275	6621	6946
2.312	8447	8703	7312	7043	6794	6244	6580	6904
2.31467	8478	8747	7271	7002	6762	6210	6542	6863
2.31733	8511	8789	7229	6959	6730	6177	6502	6824
2.32	8543	8832	7191	6917	6698	6145	6463	6785
2.32267	8572	8869	7154	6878	6664	6113	6421	6745
2.32533	8595	8907	7117	6841	6631	6080	6384	6704
2.328	8619	8945	7081	6800	6601	6048	6349	6667
2.33067	8644	8977	7045	6759	6567	6015	6312	6627
2.33333	8671	9008	7010	6722	6537	5982	6272	6591
2.336	8696	9037	6974	6687	6505	5948	6234	6556
2.33867	8718	9065	6940	6652	6472	5915	6198	6520
2.34133	8742	9094	6908	6617	6436	5881	6164	6482
2.344	8762	9119	6875	6583	6406	5845	6132	6446
2.34667	8781	9147	6841	6547	6379	5814	6099	6409
2.34933	8798	9173	6807	6511	6347	5784	6064	6375
2.352	8819	9195	6773	6478	6314	5751	6032	6341
2.35467	8839	9217	6739	6446	6282	5721	5999	6309
2.35733	8860	9235	6709	6420	6250	5687	5966	6277
2.36	8878	9253	6679	6389	6222	5656	5935	6244
2.36267	8896	9272	6648	6358	6189	5624	5905	6212
2.36533	8915	9287	6617	6326	6158	5592	5874	6178
2.368	8930	9308	6590	6299	6126	5560	5840	6147
2.37067	8945	9324	6561	6268	6092	5527	5811	6116
2.37333	8960	9339	6536	6238	6062	5494	5783	6087
2.376	8976	9350	6508	6207	6031	5462	5756	6059
2.37867	8993	9362	6481	6177	6000	5431	5724	6030
2.38133	9007	9373	6453	6150	5970	5399	5697	6000
2.384	9021	9385	6427	6121	5939	5367	5669	5969
2.38667	9029	9393	6402	6094	5911	5337	5644	5939
2.38933	9042	9404	6378	6070	5878	5306	5616	5911
2.392	9054	9415	6352	6045	5844	5278	5588	5881
2.39467	9065	9423	6328	6018	5815	5248	5562	5855
2.39733	9074	9435	6301	5993	5783	5216	5536	5830
2.4	9084	9442	6276	5967	5753	5187	5511	5804
2.40267	9095	9447	6249	5943	5721	5159	5487	5780
2.40533	9107	9450	6224	5922	5691	5124	5460	5755
2.408	9111	9453	6202	5896	5663	5096	5435	5729
2.41067	9115	9453	6180	5873	5633	5066	5411	5705
2.41333	9120	9451	6157	5849	5604	5036	5388	5683
2.416	9127	9451	6135	5827	5572	5007	5367	5663
2.41867	9134	9450	6114	5807	5543	4974	5345	5640
2.42133	9138	9449	6093	5784	5516	4946	5320	5620
2.424	9141	9447	6072	5764	5486	4918	5296	5598
2.42667	9142	9440	6052	5745	5459	4889	5273	5575
2.42933	9146	9432	6034	5724	5429	4863	5251	5550
2.432	9146	9426	6015	5703	5402	4835	5228	5529
2.43467	9143	9420	5995	5683	5375	4807	5209	5507
2.43733	9142	9410	5976	5662	5347	4780	5188	5487
2.44	9140	9402	5958	5645	5319	4752	5168	5466
2.44267	9135	9390	5938	5627	5290	4724	5149	5444
2.44533	9128	9376	5921	5607	5262	4696	5130	5425
2.448	9122	9365	5904	5589	5236	4668	5106	5405
2.45067	9118	9350	5887	5571	5209	4641	5085	5384
2.45333	9111	9335	5869	5549	5186	4619	5063	5364
2.456	9106	9318	5850	5532	5160	4594	5043	5346
2.45867	9095	9298	5833	5516	5131	4567	5023	5328
2.46133	9083	9278	5818	5500	5103	4545	5003	5314
2.464	9071	9256	5804	5481	5076	4517	4987	5295
2.46667	9060	9232	5788	5464	5050	4491	4969	5276
2.46933	9046	9209	5772	5446	5025	4466	4948	5259
2.472	9030	9183	5757	5430	4998	4444	4929	5240
2.47467	9015	9155	5741	5416	4972	4419	4911	5223
2.47733	9002	9127	5725	5401	4948	4394	4892	5206
2.48	8984	9102	5710	5387	4923	4373	4874	5192
2.48267	8965	9071	5695	5371	4899	4352	4854	5176
2.48533	8945	9040	5679	5354	4874	4327	4833	5158
2.488	8929	9005	5665	5341	4849	4302	4815	5141
2.49067	8911	8969	5659	5324	4827	4277	4794	5127
2.49333	8888	8931	5656	5306	4806	4253	4779	5110
2.496	8863	8892	5647	5289	4786	4230	4762	5097
2.49867	8837	8851	5630	5274	4760	4208	4743	5085
2.50133	8811	8808	5616	5261	4736	4188	4724	5072
2.504	8786	8767	5604	5247	4714	4171	4706	5055
2.50667	8758	8726	5590	5233	4692	4146	4688	5043
2.50933	8731	8682	5576	5216	4669	4123	4670	5028
2.512	8703	8636	5565	5203	4647	4102	4655	5012
2.51467	8673	8589	5552	5192	4623	4082	4638	4999
2.51733	8641	8539	5543	5177	4602	4062	4622	4984
2.52	8609	8487	5530	5161	4582	4046	4604	4971
2.52267	8572	8434	5517	5146	4559	4026	4585	4960
2.52533	8536	8381	5507	5133	4538	4004	4568	4945
2.528	8498	8327	5498	5119	4517	3985	4549	4934
2.53067	8460	8271	5489	5106	4496	3969	4530	4923
2.53333	8419	8215	5480	5093	4478	3949	4515	4908
2.536	8379	8156	5470	5079	4457	3930	4500	4894
2.53867	8335	8096	5462	5067	4438	3912	4481	4882
2.54133	8294	8034	5454	5055	4421	3896	4464	4869
2.544	8248	7973	5444	5041	4401	3880	4450	4854
2.54667	8201	7911	5435	5031	4384	3863	4435	4842
2.54933	8156	7847	5427	5015	4364	3844	4418	4829
2.552	8110	7786	5417	5002	4345	3827	4403	4817
2.55467	8061	7723	5411	4989	4329	3811	4388	4806
2.55733	8011	7656	5404	4976	4313	3795	4367	4793
2.56	7961	7589	5395	4965	4297	3778	4353	4780
2.56267	7913	7526	5388	4953	4278	3764	4341	4768
2.56533	7862	7463	5380	4940	4260	3749	4325	4757
2.568	7810	7399	5373	4927	4245	3734	4307	4744
2.57067	7756	7336	5367	4915	4228	3718	4289	4730
2.57333	7705	7276	5365	4904	4211	3704	4276	4718
2.576	7649	7212	5361	4890	4193	3689	4260	4706
2.57867	7596	7148	5353	4877	4175	3676	4245	4693
2.58133	7541	7085	5344	4861	4161	3660	4232	4682
2.584	7487	7024	5338	4850	4146	3646	4218	4672
2.58667	7438	6968	5331	4836	4130	3632	4203	4659
2.58933	7387	6912	5327	4825	4115	3616	4189	4647
2.592	7335	6856	5322	4812	4099	3603	4171	4637
2.59467	7285	6797	5316	4797	4082	3592	4157	4628
2.59733	7236	6739	5310	4783	4068	3578	4147	4619
2.6	7189	6688	5307	4771	4051	3568	4134	4609
2.60267	7143	6636	5301	4759	4035	3552	4119	4597
2.60533	7099	6588	5294	4747	4022	3539	4105	4584
2.608	7056	6543	5291	4737	4004	3527	4089	4572
2.61067	7015	6498	5285	4725	3992	3515	4074	4562
2.61333	6977	6454	5276	4714	3977	3501	4059	4551
2.616	6939	6414	5267	4702	3961	3489	4045	4541
2.61867	6904	6376	5263	4690	3947	3476	4036	4529
2.62133	6871	6339	5258	4680	3935	3464	4023	4518
2.624	6839	6304	5253	4666	3924	3453	4008	4507
2.62667	6808	6265	5249	4656	3912	3440	3993	4497
2.62933	6780	6232	5243	4643	3896	3432	3979	4483
2.632	6755	6201	5235	4634	3882	3422	3965	4471
2.63467	6736	6172	5230	4623	3872	3411	3954	4459
2.63733	6719	6147	5227	4612	3857	3399	3942	4447
2.64	6705	6121	5219	4598	3844	3391	3928	4436
2.64267	6691	6094	5213	4589	3832	3383	3916	4424
2.64533	6683	6069	5208	4575	3819	3373	3905	4414
2.648	6674	6044	5203	4563	3807	3361	3892	4404
2.65067	6668	6018	5195	4553	3795	3350	3878	4393
2.65333	6664	5994	5187	4542	3783	3341	3868	4384
2.656	6662	5968	5182	4534	3770	3328	3858	4373
2.65867	6663	5945	5176	4523	3760	3319	3848	4365
2.66133	6667	5919	5171	4512	3754	3310	3836	4358
2.664	6674	5897	5167	4500	3743	3302	3826	4346
2.66667	6680	5876	5158	4491	3732	3293	3814	4336
2.66933	6688	5852	5152	4482	3721	3284	3804	4328
2.672	6700	5829	5147	4473	3710	3276	3795	4322
2.67467	6714	5805	5139	4460	3701	3268	3785	4313
2.67733	6722	5781	5131	4450	3693	3261	3775	4301
2.68	6734	5754	5123	4441	3686	3254	3765	4296
2.68267	6751	5726	5115	4434	3680	3244	3761	4288
2.68533	6769	5698	5107	4425	3671	3236	3753	4279
2.688	6784	5672	5100	4415	3664	3230	3743	4269
2.69067	6803	5645	5093	4407	3655	3226	3733	4261
2.69333	6822	5613	5084	4400	3647	3218	3725	4255
2.696	6838	5583	5073	4392	3641	3212	3715	4246
2.69867	6857	5552	5061	4383	3635	3204	3708	4239
2.70133	6878	5520	5051	4377	3630	3200	3701	4230
2.704	6894	5486	5039	4370	3620	3192	3691	4221
2.70667	6910	5452	5028	4361	3613	3187	3683	4214
2.70933	6929	5415	5017	4353	3607	3181	3674	4208
2.712	6946	5380	5006	4347	3601	3177	3668	4204
2.71467	6962	5340	4993	4341	3594	3175	3659	4198
2.71733	6978	5300	4980	4334	3589	3171	3650	4196
2.72	6993	5265	4971	4325	3587	3169	3644	4190
2.72267	7002	5227	4958	4317	3581	3166	3639	4184
2.72533	7015	5190	4944	4308	3574	3162	3637	4179
2.728	7031	5154	4931	4300	3570	3156	3632	4172
2.73067	7045	5118	4921	4294	3568	3152	3624	4164
2.73333	7056	5077	4908	4288	3564	3150	3618	4160
2.736	7064	5037	4896	4280	3559	3145	3612	4155
2.73867	7073	4999	4882	4273	3556	3143	3609	4150
2.74133	7078	4960	4869	4264	3549	3142	3602	4146
2.744	7084	4922	4854	4257	3546	3138	3599	4143
2.74667	7092	4888	4841	4248	3540	3133	3596	4138
2.74933	7097	4852	4827	4241	3536	3130	3590	4134
2.752	7101	4816	4814	4233	3534	3129	3587	4127
2.75467	7107	4783	4801	4227	3530	3126	3584	4124
2.75733	7110	4750	4788	4219	3529	3126	3583	4119
2.76	7110	4718	4778	4215	3526	3123	3580	4115
2.76267	7110	4685	4768	4209	3523	3122	3577	4111
2.76533	7114	4654	4754	4203	3521	3122	3575	4108
2.768	7115	4623	4745	4196	3518	3123	3571	4104
2.77067	7119	4595	4735	4193	3518	3122	3568	4097
2.77333	7116	4569	4726	4187	3514	3121	3566	4094
2.776	7113	4544	4718	4183	3511	3119	3563	4091
2.77867	7111	4520	4713	4177	3508	3118	3560	4088
2.78133	7113	4496	4704	4172	3504	3117	3560	4086
2.784	7114	4474	4699	4166	3502	3118	3557	4084
2.78667	7116	4452	4691	4160	3501	3120	3554	4080
2.78933	7116	4431	4682	4157	3498	3119	3554	4077
2.792	7115	4414	4673	4151	3495	3119	3553	4074
2.79467	7119	4397	4665	4146	3491	3116	3550	4072
2.79733	7121	4379	4660	4145	3490	3115	3549	4068
2.8	7125	4363	4653	4144	3490	3115	3548	4063
2.80267	7129	4346	4649	4138	3490	3118	3546	4063
2.80533	7134	4333	4644	4132	3489	3116	3546	4061
2.808	7142	4319	4639	4129	3485	3118	3543	4058
2.81067	7146	4307	4634	4123	3485	3120	3548	4056
2.81333	7149	4296	4627	4122	3486	3122	3542	4054
2.816	7156	4283	4624	4121	3485	3120	3538	4050
2.81867	7165	4270	4621	4115	3484	3120	3536	4045
2.82133	7177	4260	4617	4113	3484	3118	3534	4041
2.824	7188	4250	4614	4112	3485	3120	3531	4038
2.82667	7201	4240	4610	4111	3482	3120	3528	4037
2.82933	7211	4226	4606	4105	3485	3119	3526	4034
2.832	7221	4212	4603	4101	3482	3121	3526	4033
2.83467	7232	4198	4600	4095	3480	3122	3529	4028
2.83733	7243	4188	4595	4091	3482	3123	3527	4024
2.84	7257	4173	4590	4090	3482	3124	3527	4019
2.84267	7266	4161	4590	4087	3480	3126	3525	4016
2.84533	7278	4146	4584	4083	3482	3128	3525	4012
2.848	7289	4135	4580	4081	3481	3129	3525	4008
2.85067	7299	4121	4576	4080	3480	3130	3523	4003
2.85333	7311	4105	4574	4077	3478	3132	3523	4000
2.856	7326	4087	4570	4074	3478	3133	3522	3995
2.85867	7337	4068	4565	4070	3478	3136	3520	3993
2.86133	7345	4046	4562	4064	3476	3136	3518	3988
2.864	7351	4025	4555	4061	3474	3136	3517	3985
2.86667	7353	4002	4551	4058	3473	3138	3517	3983
2.86933	7352	3981	4549	4055	3472	3137	3515	3981
2.872	7352	3954	4541	4054	3472	3138	3514	3978
2.87467	7351	3926	4535	4052	3471	3137	3512	3972
2.87733	7342	3895	4532	4049	3468	3137	3511	3969
2.88	7335	3868	4528	4044	3467	3139	3511	3964
2.88267	7324	3834	4522	4040	3464	3140	3508	3960
2.88533	7310	3800	4517	4038	3459	3139	3507	3956
2.888	7292	3768	4508	4032	3457	3140	3506	3950
2.89067	7269	3733	4498	4027	3457	3137	3503	3944
2.89333	7242	3699	4491	4024	3455	3136	3499	3941
2.896	7210	3665	4480	4019	3454	3135	3497	3937
2.89867	7178	3628	4471	4017	3452	3134	3496	3932
2.90133	7142	3590	4460	4009	3447	3136	3493	3924
2.904	7100	3552	4449	4003	3444	3135	3489	3918
2.90667	7050	3509	4441	3999	3444	3133	3487	3914
2.90933	7000	3468	4428	3993	3440	3132	3485	3912
2.912	6944	3429	4420	3987	3437	3134	3483	3908
2.91467	6883	3387	4409	3981	3433	3132	3481	3903
2.91733	6817	3345	4397	3976	3427	3130	3478	3896
2.92	6747	3303	4387	3971	3423	3129	3474	3888
2.92267	6675	3257	4374	3963	3420	3128	3468	3881
2.92533	6600	3214	4362	3951	3417	3129	3464	3878
2.928	6520	3173	4349	3943	3411	3129	3461	3872
2.93067	6438	3132	4337	3937	3407	3129	3456	3866
2.93333	6347	3095	4322	3931	3405	3127	3449	3862
2.936	6256	3055	4311	3921	3398	3126	3444	3856
2.93867	6163	3015	4297	3914	3393	3124	3439	3849
2.94133	6067	2978	4286	3906	3387	3122	3434	3843
2.944	5970	2938	4273	3896	3385	3119	3431	3837
2.94667	5869	2902	4262	3887	3386	3118	3425	3832
2.94933	5765	2866	4251	3881	3382	3116	3421	3827
2.952	5662	2831	4237	3873	3375	3113	3415	3821
2.95467	5553	2796	4226	3867	3370	3112	3412	3817
2.95733	5445	2761	4213	3858	3364	3110	3407	3814
2.96	5337	2730	4201	3850	3359	3115	3402	3809
2.96267	5228	2698	4186	3841	3355	3112	3397	3801
2.96533	5121	2667	4175	3833	3353	3110	3392	3797
2.968	5013	2638	4163	3826	3349	3106	3386	3794
2.97067	4908	2611	4154	3820	3342	3102	3376	3789
2.97333	4801	2586	4144	3813	3338	3100	3370	3785
2.976	4696	2566	4134	3805	3332	3103	3365	3783
2.97867	4591	2546	4126	3799	3329	3099	3359	3779
2.98133	4490	2523	4118	3792	3326	3096	3353	3778
2.984	4393	2502	4109	3787	3321	3097	3349	3773
2.98667	4295	2482	4100	3779	3316	3097	3346	3769
2.98933	4204	2463	4093	3772	3312	3097	3341	3766
2.992	4113	2448	4085	3764	3310	3093	3334	3762
2.99467	4022	2435	4080	3759	3308	3093	3327	3756
2.99733	3938	2418	4074	3752	3304	3094	3322	3753
3	3857	2403	4065	3748	3299	3095	3319	3751
3.00267	3779	2392	4056	3742	3295	3093	3314	3749
3.00533	3706	2381	4053	3736	3293	3094	3310	3746
3.008	3634	2372	4046	3730	3290	3091	3305	3744
3.01067	3566	2362	4042	3724	3285	3092	3302	3741
3.01333	3502	2353	4038	3720	3280	3092	3298	3738
3.016	3435	2346	4035	3715	3281	3092	3292	3735
3.01867	3376	2339	4031	3711	3276	3094	3286	3734
3.02133	3315	2333	4026	3708	3275	3094	3282	3734
3.024	3264	2329	4022	3703	3274	3094	3278	3731
3.02667	3216	2325	4018	3701	3272	3094	3276	3731
3.02933	3168	2321	4012	3700	3272	3097	3274	3730
3.032	3128	2317	4011	3696	3270	3100	3269	3732
3.03467	3087	2310	4003	3691	3267	3100	3265	3729
3.03733	3049	2311	4004	3690	3268	3105	3263	3729
3.04	3013	2309	4002	3689	3267	3107	3260	3730
3.04267	2982	2308	4001	3687	3265	3105	3260	3732
3.04533	2950	2308	4000	3682	3266	3110	3257	3733
3.048	2925	2308	3996	3678	3265	3111	3256	3736
3.05067	2902	2308	3997	3675	3263	3112	3253	3736
3.05333	2876	2309	3995	3673	3262	3115	3249	3737
3.056	2854	2309	3994	3672	3263	3117	3248	3738
3.05867	2831	2311	3992	3673	3264	3118	3247	3742
3.06133	2815	2310	3994	3672	3267	3119	3246	3746
3.064	2801	2310	3990	3672	3267	3125	3246	3748
3.06667	2790	2313	3993	3672	3267	3126	3245	3751
3.06933	2778	2317	3992	3668	3266	3130	3242	3754
3.072	2770	2318	3991	3666	3263	3134	3239	3760
3.07467	2763	2323	3991	3665	3266	3137	3240	3762
3.07733	2755	2325	3991	3662	3268	3141	3241	3767
3.08	2746	2327	3994	3662	3269	3145	3242	3769
3.08267	2742	2331	3997	3662	3272	3148	3244	3774
3.08533	2739	2336	4000	3662	3275	3154	3243	3779
3.088	2736	2342	4001	3662	3278	3156	3244	3782
3.09067	2731	2345	4003	3663	3279	3157	3245	3785
3.09333	2733	2349	4004	3662	3279	3160	3244	3788
3.096	2734	2353	4006	3661	3280	3166	3246	3792
3.09867	2736	2359	4006	3659	3281	3171	3247	3795
3.10133	2739	2364	4009	3659	3283	3176	3246	3797
3.104	2742	2366	4010	3660	3282	3182	3247	3799
3.10667	2744	2374	4009	3660	3282	3190	3250	3801
3.10933	2749	2377	4009	3662	3281	3196	3249	3801
3.112	2753	2381	4009	3662	3285	3201	3252	3805
3.11467	2757	2387	4011	3659	3288	3205	3252	3808
3.11733	2756	2391	4014	3658	3290	3209	3252	3809
3.12	2764	2394	4013	3659	3290	3212	3253	3809
3.12267	2773	2400	4013	3660	3291	3219	3252	3809
3.12533	2782	2405	4014	3660	3290	3225	3253	3806
3.128	2789	2414	4013	3657	3292	3228	3254	3806
3.13067	2799	2422	4014	3656	3291	3234	3255	3804
3.13333	2804	2426	4015	3656	3294	3239	3254	3804
3.136	2813	2431	4016	3656	3293	3245	3257	3803
3.13867	2822	2441	4016	3655	3294	3253	3256	3802
3.14133	2835	2450	4017	3654	3294	3257	3255	3800
3.144	2844	2459	4020	3650	3293	3263	3255	3799
3.14667	2856	2468	4018	3650	3296	3269	3254	3798
3.14933	2866	2474	4019	3646	3296	3274	3254	3795
3.152	2877	2478	4020	3647	3295	3280	3255	3795
3.15467	2890	2485	4016	3646	3296	3286	3253	3792
3.15733	2903	2489	4016	3642	3297	3291	3251	3786
3.16	2914	2499	4015	3643	3296	3297	3249	3783
3.16267	2927	2507	4015	3643	3297	3299	3250	3779
3.16533	2939	2515	4015	3644	3293	3302	3249	3775
3.168	2949	2520	4015	3644	3294	3304	3248	3771
3.17067	2958	2526	4014	3642	3297	3311	3248	3768
3.17333	2966	2533	4012	3641	3297	3314	3249	3765
3.176	2981	2540	4011	3639	3297	3315	3250	3759
3.17867	2995	2544	4012	3635	3297	3318	3252	3757
3.18133	3007	2550	4016	3634	3296	3322	3250	3754
3.184	3017	2558	4015	3634	3295	3326	3249	3751
3.18667	3029	2566	4017	3633	3293	3328	3250	3749
3.18933	3040	2572	4017	3631	3292	3329	3248	3746
3.192	3052	2579	4018	3631	3295	3334	3246	3745
3.19467	3064	2588	4018	3631	3294	3335	3248	3745
3.19733	3078	2596	4023	3630	3293	3336	3250	3744
3.2	3089	2602	4024	3628	3290	3339	3250	3740
3.20267	3100	2607	4023	3627	3288	3342	3252	3735
3.20533	3114	2613	4024	3625	3289	3344	3250	3733
3.208	3127	2623	4026	3623	3290	3346	3250	3730
3.21067	3139	2632	4028	3621	3286	3347	3249	3727
3.21333	3152	2641	4030	3619	3285	3350	3250	3724
3.216	3164	2647	4029	3617	3289	3352	3251	3722
3.21867	3175	2652	4032	3616	3289	3352	3253	3719
3.22133	3188	2657	4030	3617	3292	3354	3254	3717
3.224	3200	2666	4031	3618	3293	3358	3254	3715
3.22667	3207	2673	4033	3617	3293	3361	3254	3713
3.22933	3220	2678	4033	3618	3292	3362	3254	3710
3.232	3231	2685	4033	3618	3293	3362	3251	3708
3.23467	3239	2690	4034	3618	3294	3364	3250	3705
3.23733	3249	2694	4032	3618	3297	3365	3250	3702
3.24	3260	2699	4033	3616	3299	3367	3252	3700
3.24267	3272	2701	4033	3617	3299	3369	3253	3700
3.24533	3284	2709	4032	3617	3300	3370	3255	3700
3.248	3293	2716	4031	3618	3300	3371	3256	3696
3.25067	3304	2720	4030	3617	3299	3375	3259	3699
3.25333	3314	2723	4030	3613	3300	3378	3260	3698
3.256	3326	2729	4031	3614	3299	3378	3260	3698
3.25867	3336	2734	4030	3616	3301	3380	3259	3697
3.26133	3343	2741	4027	3616	3302	3383	3260	3692
3.264	3351	2746	4024	3617	3304	3386	3259	3690
3.26667	3362	2750	4022	3616	3302	3387	3261	3687
3.26933	3371	2753	4021	3615	3302	3389	3261	3689
3.272	3379	2756	4020	3615	3303	3389	3261	3689
3.27467	3389	2760	4017	3615	3301	3389	3261	3688
3.27733	3400	2764	4018	3613	3301	3394	3265	3688
3.28	3411	2769	4015	3613	3303	3398	3266	3686
3.28267	3420	2772	4013	3613	3306	3399	3269	3686
3.28533	3433	2773	4010	3612	3308	3401	3269	3685
3.288	3446	2776	4007	3611	3309	3401	3268	3685
3.29067	3457	2782	4004	3611	3306	3402	3272	3682
3.29333	3469	2789	4001	3610	3306	3405	3270	3682
3.296	3482	2793	3997	3608	3306	3407	3275	3682
3.29867	3492	2794	3993	3609	3307	3409	3277	3682
3.30133	3502	2794	3990	3608	3309	3410	3277	3680
3.304	3510	2798	3988	3604	3309	3410	3280	3679
3.30667	3519	2798	3984	3602	3309	3414	3281	3679
3.30933	3530	2800	3983	3600	3310	3417	3282	3676
3.312	3537	2799	3982	3599	3309	3416	3284	3674
3.31467	3546	2798	3978	3599	3307	3420	3284	3672
3.31733	3554	2797	3977	3596	3308	3423	3286	3672
3.32	3561	2795	3976	3594	3309	3425	3290	3671
3.32267	3569	2795	3974	3592	3312	3427	3291	3667
3.32533	3576	2794	3972	3592	3312	3428	3293	3667
3.328	3582	2794	3970	3591	3312	3427	3293	3668
3.33067	3590	2793	3968	3589	3314	3429	3296	3667
3.33333	3598	2791	3966	3587	3313	3431	3299	3668
3.336	3597	2788	3965	3590	3314	3432	3301	3665
3.33867	3602	2786	3965	3589	3312	3435	3301	3664
3.34133	3604	2782	3962	3587	3313	3435	3301	3662
3.344	3607	2776	3962	3585	3311	3435	3303	3658
3.34667	3610	2769	3962	3584	3313	3437	3305	3656
3.34933	3610	2765	3960	3581	3313	3438	3308	3656
3.352	3611	2762	3959	3580	3312	3440	3310	3656
3.35467	3609	2759	3959	3579	3312	3444	3309	3654
3.35733	3605	2754	3960	3582	3314	3446	3313	3657
3.36	3601	2748	3960	3580	3314	3448	3311	3657
3.36267	3594	2742	3961	3576	3314	3451	3310	3655
3.36533	3586	2736	3961	3572	3314	3452	3313	3651
3.368	3580	2730	3961	3570	3315	3453	3311	3651
3.37067	3570	2727	3963	3571	3313	3453	3313	3651
3.37333	3560	2722	3959	3570	3313	3458	3317	3648
3.376	3551	2715	3958	3570	3313	3459	3316	3647
3.37867	3544	2707	3960	3567	3316	3461	3315	3645
3.38133	3535	2703	3957	3566	3316	3463	3316	3645
3.384	3524	2697	3952	3567	3315	3464	3319	3643
3.38667	3512	2692	3951	3567	3312	3465	3319	3639
3.38933	3498	2687	3949	3563	3316	3466	3318	3637
3.392	3483	2681	3950	3564	3319	3469	3320	3635
3.39467	3468	2677	3948	3561	3321	3472	3320	3631
3.39733	3454	2676	3949	3561	3321	3469	3324	3629
3.4	3442	2672	3947	3560	3323	3472	3325	3628
3.40267	3428	2668	3944	3556	3325	3476	3326	3628
3.40533	3414	2666	3941	3555	3325	3478	3329	3629
3.408	3396	2657	3939	3554	3326	3481	3328	3625
3.41067	3381	2651	3937	3554	3328	3482	3325	3620
3.41333	3366	2649	3932	3554	3330	3484	3329	3616
3.416	3352	2645	3927	3554	3330	3485	3332	3612
3.41867	3339	2641	3923	3551	3331	3484	3333	3609
3.42133	3326	2636	3921	3550	3331	3483	3334	3610
3.424	3317	2635	3915	3546	3328	3486	3336	3606
3.42667	3303	2631	3914	3547	3327	3490	3335	3604
3.42933	3293	2624	3908	3546	3330	3491	3336	3600
3.432	3282	2618	3903	3544	3331	3491	3338	3597
3.43467	3268	2613	3903	3541	3328	3492	3339	3594
3.43733	3257	2612	3901	3540	3330	3492	3338	3593
3.44	3243	2607	3897	3536	3328	3495	3340	3592
3.44267	3229	2604	3892	3531	3327	3496	3343	3590
3.44533	3220	2601	3889	3532	3328	3497	3342	3589
3.448	3213	2601	3885	3529	3329	3500	3341	3586
3.45067	3202	2603	3881	3526	3328	3500	3340	3583
3.45333	3192	2602	3879	3524	3330	3499	3338	3581
3.456	3182	2601	3874	3523	3330	3499	3338	3579
3.45867	3176	2600	3869	3520	3331	3499	3337	3578
3.46133	3168	2599	3865	3515	3330	3500	3336	3574
3.464	3162	2599	3864	3513	3331	3501	3335	3571
3.46667	3157	2601	3863	3508	3334	3499	3337	3569
3.46933	3149	2603	3860	3503	3332	3500	3337	3566
3.472	3144	2604	3855	3500	3333	3499	3337	3565
3.47467	3137	2606	3853	3499	3334	3498	3338	3564
3.47733	3132	2606	3849	3498	3332	3501	3335	3561
3.48	3128	2605	3846	3495	3332	3501	3336	3559
3.48267	3122	2604	3844	3496	3333	3502	3340	3555
3.48533	3115	2607	3840	3494	3333	3504	3339	3552
3.488	3110	2611	3839	3492	3332	3503	3339	3550
3.49067	3103	2614	3834	3487	3329	3504	3337	3548
3.49333	3101	2616	3832	3483	3327	3505	3336	3546
3.496	3095	2618	3828	3480	3328	3507	3337	3542
3.49867	3091	2622	3824	3476	3329	3511	3336	3535
3.50133	3089	2625	3822	3471	3329	3512	3338	3532
3.504	3086	2628	3816	3469	3327	3511	3337	3529
3.50667	3080	2633	3815	3464	3328	3509	3339	3528
3.50933	3077	2637	3813	3464	3327	3510	3339	3525
3.512	3076	2640	3809	3460	3328	3512	3337	3519
3.51467	3071	2644	3806	3457	3327	3513	3334	3516
3.51733	3068	2649	3805	3453	3328	3512	3332	3510
3.52	3063	2654	3800	3450	3325	3511	3328	3505
3.52267	3063	2663	3798	3446	3324	3511	3329	3500
3.52533	3062	2668	3794	3442	3323	3511	3329	3497
3.528	3061	2673	3794	3438	3322	3512	3328	3494
3.53067	3060	2680	3791	3436	3322	3513	3326	3491
3.53333	3062	2689	3786	3431	3324	3509	3324	3488
3.536	3062	2701	3782	3429	3323	3508	3326	3484
3.53867	3062	2715	3780	3423	3322	3505	3323	3482
3.54133	3063	2726	3777	3421	3318	3500	3322	3478
3.544	3065	2734	3773	3416	3315	3498	3320	3473
3.54667	3069	2744	3769	3413	3311	3495	3319	3468
3.54933	3070	2755	3766	3408	3311	3497	3317	3466
3.552	3072	2767	3767	3405	3313	3495	3313	3463
3.55467	3073	2779	3766	3400	3313	3493	3309	3459
3.55733	3072	2792	3764	3395	3313	3492	3307	3456
3.56	3073	2805	3766	3392	3309	3490	3305	3453
3.56267	3074	2819	3766	3386	3305	3490	3305	3450
3.56533	3077	2832	3764	3382	3302	3486	3303	3445
3.568	3077	2847	3763	3378	3300	3485	3301	3444
3.57067	3077	2860	3764	3373	3297	3484	3301	3442
3.57333	3079	2875	3761	3371	3295	3484	3298	3442
3.576	3082	2888	3759	3369	3294	3485	3296	3439
3.57867	3085	2905	3758	3365	3294	3485	3295	3435
3.58133	3085	2923	3760	3364	3292	3480	3293	3434
3.584	3086	2939	3757	3362	3291	3478	3292	3431
3.58667	3086	2955	3757	3361	3290	3477	3290	3429
3.58933	3089	2973	3761	3358	3291	3476	3288	3426
3.592	3091	2990	3762	3354	3288	3473	3287	3425
3.59467	3090	3009	3763	3350	3287	3472	3286	3424
3.59733	3091	3028	3763	3346	3286	3470	3285	3426
3.6	3093	3043	3764	3346	3286	3469	3281	3424
3.60267	3094	3062	3762	3346	3285	3467	3278	3421
3.60533	3097	3081	3761	3345	3285	3463	3279	3420
3.608	3100	3103	3760	3341	3281	3464	3281	3418
3.61067	3105	3127	3761	3339	3283	3462	3279	3418
3.61333	3108	3149	3762	3340	3284	3459	3276	3417
3.616	3111	3172	3762	3337	3283	3460	3277	3418
3.61867	3113	3195	3763	3334	3287	3459	3276	3418
3.62133	3113	3216	3766	3332	3289	3458	3279	3421
3.624	3117	3240	3768	3330	3291	3459	3280	3419
3.62667	3120	3262	3767	3328	3293	3456	3277	3419
3.62933	3122	3286	3770	3329	3295	3455	3276	3419
3.632	3124	3309	3773	3327	3298	3453	3277	3420
3.63467	3125	3335	3776	3326	3298	3454	3277	3421
3.63733	3125	3363	3781	3325	3299	3456	3277	3420
3.64	3129	3388	3785	3323	3299	3456	3279	3416
3.64267	3130	3414	3786	3320	3299	3457	3278	3413
3.64533	3135	3440	3791	3319	3300	3458	3278	3415
3.648	3139	3469	3796	3320	3300	3460	3279	3416
3.65067	3142	3495	3797	3317	3304	3459	3280	3415
3.65333	3142	3522	3796	3317	3304	3459	3282	3419
3.656	3145	3552	3797	3317	3306	3459	3284	3417
3.65867	3147	3580	3801	3317	3307	3459	3286	3418
3.66133	3152	3612	3805	3318	3308	3460	3287	3419
3.664	3154	3639	3806	3317	3308	3461	3286	3422
3.66667	3156	3667	3808	3316	3312	3459	3291	3424
3.66933	3161	3697	3812	3315	3313	3463	3294	3430
3.672	3162	3729	3818	3317	3317	3465	3294	3431
3.67467	3166	3763	3823	3317	3323	3464	3296	3431
3.67733	3172	3793	3826	3314	3325	3468	3300	3432
3.68	3174	3825	3829	3315	3327	3465	3304	3434
3.68267	3181	3859	3834	3318	3328	3468	3307	3433
3.68533	3182	3896	3837	3318	3330	3472	3310	3433
3.688	3185	3928	3842	3317	3332	3474	3315	3434
3.69067	3192	3960	3846	3318	3336	3478	3322	3433
3.69333	3196	3994	3848	3317	3341	3481	3325	3434
3.696	3197	4028	3851	3320	3344	3483	3328	3434
3.69867	3200	4064	3855	3320	3349	3485	3333	3436
3.70133	3203	4098	3854	3321	3352	3486	3334	3434
3.704	3206	4133	3855	3323	3353	3487	3339	3434
3.70667	3207	4170	3856	3326	3353	3489	3343	3431
3.70933	3211	4206	3884	3327	3354	3488	3347	3424
3.712	3217	4241	3889	3328	3358	3489	3350	3419
3.71467	3218	4279	3882	3330	3360	3489	3354	3419
3.71733	3223	4316	3877	3330	3361	3487	3356	3419
3.72	3229	4356	3875	3329	3360	3486	3356	3416
3.72267	3232	4397	3872	3332	3358	3486	3357	3415
3.72533	3235	4434	3872	3330	3360	3483	3357	3416
3.728	3241	4474	3870	3327	3359	3483	3358	3416
3.73067	3245	4512	3871	3328	3362	3481	3360	3417
3.73333	3248	4550	3873	3329	3363	3480	3360	3418
3.736	3253	4592	3877	3328	3362	3478	3359	3418
3.73867	3255	4634	3880	3330	3363	3474	3359	3417
3.74133	3259	4673	3882	3332	3364	3475	3360	3415
3.744	3262	4714	3886	3333	3364	3475	3361	3417
3.74667	3265	4753	3890	3335	3365	3471	3359	3420
3.74933	3270	4795	3892	3334	3366	3470	3357	3423
3.752	3276	4837	3900	3334	3368	3465	3358	3425
3.75467	3279	4879	3903	3336	3372	3467	3358	3429
3.75733	3283	4920	3908	3337	3375	3466	3360	3429
3.76	3289	4958	3912	3339	3377	3465	3362	3427
3.76267	3296	5002	3920	3339	3379	3465	3365	3431
3.76533	3301	5043	3924	3341	3382	3464	3367	3437
3.768	3306	5081	3931	3344	3384	3464	3368	3437
3.77067	3310	5119	3938	3346	3387	3463	3370	3439
3.77333	3316	5160	3943	3349	3391	3466	3372	3442
3.776	3320	5200	3951	3353	3396	3464	3374	3445
3.77867	3324	5242	3956	3359	3401	3465	3375	3446
3.78133	3330	5277	3962	3364	3403	3467	3378	3451
3.784	3337	5317	3973	3367	3407	3470	3381	3455
3.78667	3343	5356	3979	3368	3412	3473	3387	3461
3.78933	3352	5394	3983	3373	3416	3475	3390	3467
3.792	3360	5433	3987	3376	3418	3481	3394	3473
3.79467	3366	5468	3994	3382	3424	3482	3399	3478
3.79733	3372	5504	4002	3385	3429	3483	3403	3481
3.8	3378	5536	4006	3390	3437	3484	3406	3481
3.80267	3387	5567	4009	3393	3442	3486	3411	3483
3.80533	3393	5597	4009	3398	3447	3487	3419	3488
3.808	3404	5628	4012	3403	3451	3489	3424	3492
3.81067	3413	5659	4015	3410	3458	3494	3430	3496
3.81333	3419	5691	4018	3415	3462	3499	3435	3501
3.816	3426	5720	4023	3420	3468	3502	3439	3506
3.81867	3433	5750	4028	3424	3474	3504	3444	3512
3.82133	3441	5777	4031	3427	3478	3509	3446	3517
3.824	3452	5804	4036	3433	3483	3514	3450	3523
3.82667	3461	5830	4037	3436	3487	3516	3457	3528
3.82933	3468	5853	4041	3439	3495	3518	3463	3534
3.832	3473	5876	4046	3443	3503	3521	3468	3540
3.83467	3479	5899	4052	3445	3511	3525	3473	3546
3.83733	3486	5923	4053	3447	3517	3528	3479	3546
3.84	3495	5946	4055	3449	3518	3532	3484	3548
3.84267	3504	5969	4060	3453	3524	3536	3490	3554
3.84533	3512	5989	4065	3455	3531	3539	3496	3560
3.848	3523	6009	4071	3461	3537	3545	3502	3570
3.85067	3530	6032	4076	3463	3543	3550	3508	3577
3.85333	3540	6050	4085	3469	3550	3554	3514	3584
3.856	3548	6068	4092	3475	3556	3560	3521	3590
3.85867	3559	6083	4100	3480	3563	3568	3527	3594
3.86133	3570	6102	4108	3484	3571	3572	3534	3599
3.864	3583	6121	4117	3487	3578	3575	3537	3604
3.86667	3595	6137	4125	3493	3584	3582	3542	3608
3.86933	3605	6151	4135	3496	3591	3588	3550	3612
3.872	3617	6168	4144	3500	3598	3596	3554	3619
3.87467	3627	6185	4150	3505	3604	3605	3562	3625
3.87733	3640	6199	4159	3511	3612	3614	3568	3633
3.88	3655	6212	4168	3516	3619	3619	3575	3639
3.88267	3665	6227	4178	3525	3626	3627	3580	3644
3.88533	3677	6238	4187	3531	3630	3634	3582	3647
3.888	3691	6249	4194	3536	3636	3640	3588	3652
3.89067	3707	6261	4202	3543	3642	3648	3594	3658
3.89333	3719	6272	4210	3549	3649	3654	3597	3666
3.896	3733	6284	4219	3554	3655	3660	3603	3672
3.89867	3748	6293	4228	3560	3663	3667	3607	3676
3.90133	3761	6301	4234	3564	3669	3675	3612	3683
3.904	3774	6313	4242	3565	3677	3683	3618	3687
3.90667	3786	6323	4252	3572	3684	3691	3621	3694
3.90933	3803	6334	4259	3580	3692	3701	3625	3701
3.912	3817	6341	4266	3587	3696	3710	3631	3707
3.91467	3831	6350	4275	3593	3703	3720	3636	3712
3.91733	3849	6358	4283	3599	3711	3728	3643	3718
3.92	3865	6367	4289	3606	3718	3738	3647	3726
3.92267	3880	6376	4300	3610	3724	3747	3653	3732
3.92533	3895	6384	4305	3614	3734	3757	3660	3736
3.928	3908	6395	4312	3621	3744	3767	3668	3743
3.93067	3922	6404	4319	3627	3747	3776	3675	3750
3.93333	3938	6417	4326	3632	3753	3782	3683	3756
3.936	3955	6427	4333	3637	3758	3792	3690	3761
3.93867	3972	6441	4337	3643	3762	3800	3695	3767
3.94133	3987	6452	4342	3648	3768	3807	3702	3774
3.944	4004	6466	4350	3654	3777	3816	3705	3780
3.94667	4022	6479	4358	3660	3785	3823	3710	3786
3.94933	4042	6495	4363	3664	3792	3833	3714	3793
3.952	4060	6515	4370	3669	3799	3843	3719	3800
3.95467	4079	6535	4378	3674	3807	3852	3725	3808
3.95733	4099	6557	4388	3680	3814	3861	3733	3818
3.96	4117	6580	4394	3688	3819	3870	3739	3825
3.96267	4136	6602	4402	3695	3829	3877	3747	3835
3.96533	4157	6623	4411	3701	3837	3886	3754	3840
3.968	4177	6650	4420	3708	3844	3895	3762	3847
3.97067	4202	6678	4428	3716	3853	3902	3767	3855
3.97333	4223	6704	4435	3722	3859	3911	3771	3867
3.976	4243	6732	4445	3731	3868	3919	3776	3875
3.97867	4265	6762	4455	3741	3878	3928	3783	3882
3.98133	4288	6791	4467	3746	3888	3940	3788	3891
3.984	4312	6824	4478	3753	3897	3949	3794	3900
3.98667	4338	6857	4491	3759	3903	3958	3802	3905
3.98933	4365	6893	4504	3768	3911	3965	3808	3912
3.992	4393	6931	4516	3776	3919	3975	3817	3920
3.99467	4422	6970	4529	3782	3927	3983	3825	3927
3.99733	4450	7011	4544	3788	3935	3994	3832	3937
4	4480	7050	4558	3794	3945	4004	3840	3946
4.00267	4510	7092	4572	3801	3955	4015	3848	3953
4.00533	4542	7131	4586	3811	3966	4027	3854	3959
4.008	4574	7172	4602	3822	3974	4034	3865	3970
4.01067	4605	7213	4617	3832	3983	4042	3873	3979
4.01333	4637	7257	4634	3840	3993	4051	3883	3991
4.016	4672	7302	4653	3848	4003	4062	3894	3999
4.01867	4704	7346	4673	3855	4012	4071	3901	4010
4.02133	4741	7390	4690	3867	4021	4080	3909	4019
4.024	4777	7436	4707	3874	4031	4090	3919	4028
4.02667	4817	7486	4725	3884	4041	4098	3930	4041
4.02933	4859	7533	4744	3895	4050	4107	3937	4052
4.032	4899	7583	4764	3907	4060	4118	3948	4063
4.03467	4933	7633	4781	3916	4071	4128	3961	4073
4.03733	4969	7683	4803	3927	4080	4140	3971	4084
4.04	5009	7730	4823	3939	4089	4149	3977	4096
4.04267	5054	7782	4843	3949	4101	4163	3986	4106
4.04533	5097	7834	4864	3963	4111	4174	3996	4116
4.048	5141	7880	4882	3974	4123	4186	4007	4128
4.05067	5186	7926	4901	3984	4136	4198	4017	4140
4.05333	5230	7971	4923	3995	4147	4210	4027	4152
4.056	5279	8016	4945	4004	4156	4221	4039	4161
4.05867	5330	8061	4966	4015	4168	4230	4051	4173
4.06133	5377	8103	4985	4025	4180	4240	4062	4186
4.064	5422	8138	5007	4037	4193	4252	4074	4196
4.06667	5471	8172	5028	4050	4206	4262	4085	4208
4.06933	5521	8202	5051	4063	4218	4273	4095	4222
4.072	5571	8226	5071	4075	4228	4286	4106	4235
4.07467	5620	8245	5093	4087	4242	4298	4117	4247
4.07733	5673	8260	5114	4098	4255	4309	4126	4261
4.08	5726	8268	5133	4110	4270	4320	4137	4272
4.08267	5776	8270	5156	4124	4281	4333	4150	4285
4.08533	5826	8265	5175	4137	4293	4346	4162	4299
4.088	5874	8255	5191	4151	4303	4358	4174	4313
4.09067	5919	8237	5208	4165	4316	4368	4187	4325
4.09333	5961	8216	5227	4178	4331	4377	4201	4337
4.096	6002	8188	5242	4191	4345	4389	4214	4351
4.09867	6037	8150	5256	4205	4357	4401	4227	4367
4.10133	6071	8113	5268	4218	4369	4416	4237	4379
4.104	6103	8066	5278	4233	4383	4430	4250	4393
4.10667	6129	8017	5288	4246	4397	4444	4263	4410
4.10933	6149	7960	5295	4259	4413	4458	4278	4423
4.112	6162	7905	5298	4275	4428	4470	4292	4437
4.11467	6171	7846	5304	4287	4441	4481	4303	4453
4.11733	6169	7786	5309	4301	4455	4499	4318	4469
4.12	6163	7726	5314	4315	4469	4514	4333	4487
4.12267	6152	7667	5319	4329	4483	4529	4350	4505
4.12533	6134	7610	5324	4345	4498	4547	4364	4522
4.128	6110	7550	5327	4357	4515	4559	4377	4542
4.13067	6078	7489	5330	4367	4528	4576	4391	4558
4.13333	6037	7431	5332	4381	4544	4590	4402	4577
4.136	5994	7379	5337	4394	4561	4606	4417	4592
4.13867	5947	7326	5341	4407	4576	4621	4432	4608
4.14133	5892	7277	5345	4421	4595	4638	4449	4627
4.144	5838	7230	5350	4435	4617	4652	4466	4648
4.14667	5780	7191	5358	4449	4634	4667	4482	4666
4.14933	5720	7153	5365	4464	4648	4684	4499	4684
4.152	5661	7119	5375	4479	4665	4702	4516	4707
4.15467	5594	7090	5383	4491	4683	4721	4534	4726
4.15733	5532	7062	5393	4504	4700	4736	4552	4746
4.16	5464	7039	5405	4517	4719	4751	4567	4767
4.16267	5402	7026	5418	4527	4737	4772	4584	4789
4.16533	5341	7013	5433	4543	4756	4791	4603	4813
4.168	5282	7005	5451	4559	4776	4809	4621	4835
4.17067	5224	6998	5467	4574	4794	4829	4639	4855
4.17333	5165	6998	5484	4590	4814	4849	4660	4878
4.176	5114	6999	5499	4604	4836	4868	4675	4903
4.17867	5068	7005	5521	4622	4854	4888	4694	4928
4.18133	5022	7014	5543	4640	4874	4907	4714	4950
4.184	4979	7023	5564	4659	4895	4928	4735	4973
4.18667	4940	7036	5585	4681	4917	4946	4754	4998
4.18933	4908	7046	5607	4699	4938	4967	4774	5025
4.192	4878	7058	5631	4720	4959	4985	4794	5051
4.19467	4853	7074	5657	4737	4983	5004	4815	5076
4.19733	4827	7090	5685	4757	5005	5028	4835	5101
4.2	4809	7108	5712	4778	5028	5049	4855	5129
4.20267	4793	7125	5739	4798	5049	5071	4876	5157
4.20533	4779	7144	5771	4820	5074	5093	4897	5187
4.208	4768	7160	5802	4843	5097	5116	4918	5216
4.21067	4766	7182	5835	4865	5123	5141	4944	5242
4.21333	4767	7197	5867	4889	5153	5162	4967	5273
4.216	4765	7215	5899	4914	5179	5188	4990	5308
4.21867	4768	7235	5936	4942	5205	5211	5015	5340
4.22133	4775	7257	5971	4967	5231	5240	5040	5371
4.224	4780	7278	6007	4995	5259	5264	5064	5403
4.22667	4787	7295	6042	5022	5287	5291	5089	5435
4.22933	4793	7310	6074	5049	5313	5319	5112	5468
4.232	4801	7328	6111	5074	5342	5347	5140	5498
4.23467	4812	7346	6149	5101	5372	5374	5164	5529
4.23733	4824	7364	6187	5130	5402	5400	5190	5565
4.24	4836	7379	6228	5160	5435	5429	5219	5599
4.24267	4848	7397	6268	5188	5469	5458	5248	5635
4.24533	4860	7414	6310	5220	5500	5486	5276	5670
4.248	4875	7433	6354	5251	5532	5516	5304	5706
4.25067	4891	7453	6397	5283	5567	5546	5334	5742
4.25333	4903	7470	6441	5315	5602	5577	5364	5778
4.256	4916	7488	6483	5346	5634	5608	5396	5816
4.25867	4931	7506	6529	5381	5669	5641	5430	5854
4.26133	4946	7523	6578	5413	5704	5672	5461	5891
4.264	4958	7545	6628	5448	5742	5708	5493	5932
4.26667	4969	7568	6677	5484	5779	5741	5522	5977
4.26933	4983	7590	6728	5520	5816	5773	5555	6018
4.272	4997	7610	6779	5557	5855	5806	5588	6062
4.27467	5009	7633	6827	5593	5892	5842	5620	6107
4.27733	5023	7658	6875	5630	5931	5875	5654	6150
4.28	5035	7683	6928	5670	5969	5914	5690	6198
4.28267	5045	7711	6982	5709	6007	5951	5725	6245
4.28533	5057	7742	7035	5749	6047	5986	5762	6290
4.288	5068	7772	7091	5793	6087	6021	5797	6341
4.29067	5077	7803	7147	5833	6130	6057	5832	6395
4.29333	5087	7836	7207	5873	6171	6096	5870	6451
4.296	5096	7868	7268	5915	6215	6134	5910	6510
4.29867	5108	7904	7327	5959	6259	6172	5946	6566
4.30133	5124	7942	7390	6005	6303	6213	5983	6629
4.304	5138	7984	7452	6050	6352	6252	6023	6690
4.30667	5150	8026	7516	6097	6401	6291	6062	6757
4.30933	5162	8072	7583	6146	6449	6335	6104	6821
4.312	5176	8124	7651	6195	6498	6382	6145	6890
4.31467	5188	8174	7724	6243	6549	6426	6189	6962
4.31733	5201	8226	7799	6294	6599	6470	6234	7034
4.32	5219	8280	7877	6346	6652	6517	6279	7110
4.32267	5237	8335	7956	6398	6708	6568	6324	7189
4.32533	5257	8391	8041	6451	6764	6619	6371	7272
4.328	5281	8451	8129	6511	6824	6669	6420	7353
4.33067	5302	8517	8220	6565	6886	6721	6472	7441
4.33333	5321	8588	8317	6623	6954	6776	6524	7532
4.336	5344	8658	8413	6687	7019	6831	6578	7625
4.33867	5366	8734	8516	6750	7084	6890	6634	7722
4.34133	5391	8814	8621	6815	7155	6948	6692	7823
4.344	5420	8893	8730	6886	7226	7009	6751	7925
4.34667	5444	8978	8840	6958	7302	7075	6814	8032
4.34933	5475	9067	8957	7032	7382	7141	6878	8142
4.352	5504	9156	9081	7109	7464	7207	6945	8255
4.35467	5535	9253	9208	7187	7548	7279	7011	8373
4.35733	5568	9352	9340	7268	7632	7352	7081	8496
4.36	5606	9455	9476	7355	7720	7431	7155	8623
4.36267	5642	9561	9617	7444	7811	7511	7232	8759
4.36533	5683	9673	9765	7537	7908	7593	7311	8895
4.368	5724	9790	9920	7636	8009	7676	7389	9037
4.37067	5767	9909	10080	7734	8113	7762	7470	9184
4.37333	5809	10039	10250	7837	8221	7852	7557	9339
4.376	5855	10173	10425	7943	8331	7944	7645	9499
4.37867	5903	10311	10606	8055	8446	8041	7736	9665
4.38133	5954	10453	10793	8169	8564	8143	7835	9838
4.384	6002	10602	10988	8290	8690	8250	7935	10017
4.38667	6056	10759	11185	8414	8819	8359	8040	10204
4.38933	6116	10924	11390	8544	8953	8472	8147	10396
4.392	6174	11094	11603	8676	9090	8588	8258	10588
4.39467	6236	11272	11818	8817	9239	8705	8373	10784
4.39733	6303	11456	12036	8960	9391	8831	8491	10986
4.4	6371	11650	12257	9112	9545	8961	8614	11186
4.40267	6444	11851	12473	9269	9705	9094	8743	11387
4.40533	6518	12058	12687	9430	9871	9232	8875	11582
4.408	6598	12270	12895	9599	10044	9377	9014	11769
4.41067	6677	12488	13091	9775	10225	9527	9158	11948
4.41333	6764	12712	13273	9953	10413	9684	9309	12114
4.416	6854	12944	13434	10137	10607	9848	9465	12261
4.41867	6944	13182	13574	10329	10805	10020	9627	12382
4.42133	7039	13422	13685	10521	11007	10197	9796	12476
4.424	7141	13667	13761	10720	11216	10377	9974	12541
4.42667	7246	13908	13799	10917	11425	10565	10156	12571
4.42933	7355	14147	13797	11111	11638	10762	10347	12561
4.432	7473	14385	13748	11304	11851	10959	10546	12507
4.43467	7589	14614	13650	11491	12059	11165	10751	12407
4.43733	7714	14834	13505	11672	12259	11372	10963	12265
4.44	7843	15041	13309	11838	12450	11584	11181	12076
4.44267	7976	15228	13061	11989	12626	11794	11404	11841
4.44533	8119	15390	12770	12122	12783	12005	11627	11565
4.448	8266	15525	12434	12225	12917	12214	11856	11252
4.45067	8415	15632	12059	12303	13021	12410	12087	10902
4.45333	8570	15704	11655	12343	13091	12597	12314	10527
4.456	8734	15735	11226	12345	13123	12769	12534	10129
4.45867	8903	15726	10778	12308	13115	12919	12743	9711
4.46133	9072	15677	10324	12227	13062	13044	12940	9286
4.464	9245	15583	9860	12098	12962	13139	13118	8856
4.46667	9420	15437	9396	11927	12814	13198	13268	8430
4.46933	9594	15249	8941	11710	12614	13219	13391	8013
4.472	9767	15016	8504	11450	12366	13193	13479	7604
4.47467	9940	14743	8083	11150	12073	13123	13526	7216
4.47733	10109	14430	7681	10817	11739	13001	13526	6843
4.48	10269	14075	7304	10452	11369	12833	13477	6490
4.48267	10416	13697	6948	10066	10974	12613	13379	6160
4.48533	10552	13287	6615	9665	10555	12344	13227	5852
4.488	10670	12849	6308	9252	10121	12033	13024	5567
4.49067	10771	12392	6026	8835	9679	11681	12770	5306
4.49333	10848	11918	5768	8418	9234	11293	12466	5069
4.496	10899	11429	5530	8007	8792	10880	12117	4848
4.49867	10919	10935	5314	7606	8358	10444	11732	4645
4.50133	10910	10436	5118	7223	7939	9994	11315	4460
4.504	10873	9938	4938	6858	7536	9537	10874	4293
4.50667	10803	9439	4772	6514	7156	9078	10418	4140
4.50933	10698	8947	4625	6196	6799	8629	9948	4001
4.512	10564	8464	4490	5898	6464	8193	9480	3879
4.51467	10401	7993	4366	5620	6155	7768	9014	3762
4.51733	10206	7539	4254	5366	5867	7364	8560	3655
4.52	9982	7100	4151	5133	5604	6982	8119	3557
4.52267	9736	6681	4059	4919	5363	6624	7696	3465
4.52533	9471	6285	3975	4726	5146	6287	7299	3381
4.528	9186	5907	3896	4548	4946	5977	6923	3304
4.53067	8888	5556	3828	4388	4763	5690	6571	3232
4.53333	8578	5227	3759	4242	4596	5428	6244	3167
4.536	8255	4921	3698	4109	4445	5187	5943	3106
4.53867	7926	4639	3642	3989	4304	4970	5667	3052
4.54133	7590	4380	3590	3880	4177	4768	5412	2999
4.544	7254	4143	3544	3779	4062	4586	5181	2949
4.54667	6914	3929	3502	3687	3957	4421	4965	2906
4.54933	6577	3734	3464	3607	3864	4271	4772	2865
4.552	6246	3555	3431	3528	3776	4130	4597	2825
4.55467	5923	3397	3400	3457	3695	4003	4437	2789
4.55733	5610	3253	3374	3392	3620	3888	4291	2757
4.56	5308	3122	3348	3331	3551	3782	4155	2725
4.56267	5017	3006	3327	3277	3491	3684	4029	2699
4.56533	4744	2898	3311	3227	3434	3596	3912	2670
4.568	4483	2803	3294	3181	3381	3515	3805	2645
4.57067	4237	2717	3279	3139	3333	3442	3709	2619
4.57333	4008	2640	3266	3102	3290	3374	3619	2595
4.576	3792	2570	3255	3071	3251	3311	3537	2577
4.57867	3594	2505	3249	3039	3214	3253	3462	2559
4.58133	3412	2449	3247	3007	3182	3199	3394	2541
4.584	3245	2396	3246	2983	3152	3149	3328	2525
4.58667	3092	2351	3244	2959	3125	3102	3267	2508
4.58933	2953	2307	3247	2940	3106	3061	3213	2492
4.592	2827	2267	3249	2919	3088	3025	3161	2480
4.59467	2714	2231	3256	2905	3070	2991	3111	2466
4.59733	2611	2201	3267	2892	3052	2960	3067	2453
4.6	2517	2171	3282	2884	3039	2930	3025	2441
4.60267	2433	2147	3295	2877	3031	2905	2985	2429
4.60533	2357	2122	3313	2870	3025	2882	2949	2417
4.608	2290	2101	3336	2869	3020	2861	2916	2408
4.61067	2228	2079	3362	2869	3019	2842	2887	2400
4.61333	2173	2061	3389	2870	3019	2828	2861	2392
4.616	2126	2046	3417	2873	3022	2814	2836	2382
4.61867	2083	2027	3449	2879	3029	2806	2813	2373
4.62133	2047	2010	3477	2884	3035	2797	2791	2364
4.624	2012	1993	3505	2894	3046	2792	2773	2359
4.62667	1984	1977	3534	2908	3063	2790	2758	2353
4.62933	1952	1965	3561	2922	3082	2789	2744	2348
4.632	1925	1954	3586	2942	3100	2790	2734	2343
4.63467	1898	1942	3604	2962	3118	2793	2725	2336
4.63733	1875	1932	3616	2986	3140	2797	2716	2331
4.64	1855	1921	3619	3008	3161	2806	2709	2326
4.64267	1838	1911	3615	3033	3179	2815	2703	2317
4.64533	1818	1903	3603	3056	3194	2824	2698	2311
4.648	1800	1894	3586	3076	3207	2831	2692	2304
4.65067	1788	1888	3556	3097	3218	2836	2687	2298
4.65333	1774	1881	3519	3112	3225	2840	2679	2293
4.656	1762	1878	3474	3123	3223	2843	2673	2283
4.65867	1747	1871	3426	3129	3213	2841	2668	2278
4.66133	1737	1867	3377	3132	3195	2836	2659	2275
4.664	1726	1863	3323	3124	3169	2826	2651	2270
4.66667	1716	1859	3268	3106	3139	2812	2642	2268
4.66933	1710	1855	3216	3083	3105	2793	2629	2262
4.672	1704	1849	3163	3056	3068	2771	2620	2259
4.67467	1695	1847	3110	3022	3022	2747	2605	2255
4.67733	1690	1845	3061	2982	2975	2719	2589	2249
4.68	1683	1845	3016	2940	2928	2690	2572	2246
4.68267	1675	1844	2977	2895	2881	2658	2555	2241
4.68533	1667	1841	2938	2851	2835	2624	2537	2236
4.688	1661	1838	2901	2804	2792	2588	2517	2230
4.69067	1653	1833	2869	2758	2752	2556	2501	2226
4.69333	1648	1833	2838	2715	2710	2524	2485	2222
4.696	1644	1831	2811	2672	2672	2492	2468	2218
4.69867	1642	1828	2786	2629	2637	2462	2453	2215
4.70133	1637	1824	2764	2595	2602	2433	2440	2210
4.704	1636	1825	2743	2558	2571	2404	2424	2206
4.70667	1632	1823	2723	2524	2544	2379	2410	2201
4.70933	1625	1820	2706	2492	2519	2356	2399	2196
4.712	1626	1819	2691	2467	2496	2334	2385	2195
4.71467	1624	1814	2678	2443	2476	2317	2374	2190
4.71733	1619	1819	2667	2423	2457	2297	2363	2189
4.72	1616	1819	2656	2404	2439	2279	2356	2185
4.72267	1614	1819	2647	2385	2423	2264	2347	2181
4.72533	1612	1818	2637	2367	2409	2251	2335	2177
4.728	1609	1815	2626	2352	2397	2238	2325	2174
4.73067	1608	1812	2615	2335	2385	2227	2315	2172
4.73333	1607	1811	2609	2323	2373	2214	2310	2167
4.736	1606	1812	2602	2310	2361	2205	2303	2162
4.73867	1604	1812	2599	2296	2348	2195	2296	2160
4.74133	1600	1813	2590	2287	2339	2187	2291	2158
4.744	1598	1807	2586	2276	2332	2180	2285	2155
4.74667	1595	1809	2585	2269	2324	2172	2281	2153
4.74933	1597	1811	2581	2261	2315	2165	2276	2150
4.752	1594	1810	2577	2256	2309	2158	2271	2148
4.75467	1594	1812	2576	2250	2302	2153	2264	2146
4.75733	1593	1814	2573	2244	2296	2144	2259	2143
4.76	1592	1816	2571	2238	2289	2140	2256	2142
4.76267	1593	1813	2568	2233	2282	2134	2251	2138
4.76533	1591	1815	2567	2228	2276	2129	2247	2137
4.768	1590	1812	2565	2220	2273	2125	2243	2134
4.77067	1592	1808	2561	2214	2270	2118	2238	2133
4.77333	1590	1808	2561	2211	2266	2113	2234	2131
4.776	1590	1814	2555	2210	2262	2108	2228	2129
4.77867	1589	1815	2553	2206	2256	2108	2225	2126
4.78133	1587	1813	2552	2203	2251	2104	2224	2125
4.784	1589	1815	2551	2199	2248	2102	2222	2127
4.78667	1590	1817	2550	2197	2244	2099	2220	2127
4.78933	1593	1818	2550	2196	2241	2095	2217	2128
4.792	1594	1819	2549	2195	2237	2090	2216	2129
4.79467	1593	1821	2548	2193	2235	2087	2215	2128
4.79733	1593	1823	2546	2189	2232	2083	2212	2126
4.8	1594	1821	2546	2186	2230	2083	2210	2126
4.80267	1598	1824	2541	2183	2231	2082	2210	2126
4.80533	1597	1828	2541	2182	2229	2082	2206	2124
4.808	1595	1829	2539	2182	2227	2079	2203	2123
4.81067	1595	1831	2536	2182	2225	2077	2203	2124
4.81333	1597	1835	2535	2181	2224	2076	2199	2126
4.816	1602	1839	2537	2179	2222	2073	2198	2124
4.81867	1603	1842	2542	2178	2218	2072	2197	2123
4.82133	1604	1845	2544	2176	2217	2067	2196	2122
4.824	1606	1848	2542	2177	2218	2066	2195	2122
4.82667	1605	1850	2542	2178	2216	2067	2193	2122
4.82933	1605	1853	2543	2176	2213	2067	2191	2121
4.832	1605	1860	2541	2177	2213	2066	2189	2121
4.83467	1606	1862	2542	2175	2210	2065	2190	2122
4.83733	1608	1868	2542	2176	2210	2066	2188	2122
4.84	1610	1870	2542	2177	2210	2068	2183	2121
4.84267	1613	1873	2542	2176	2209	2069	2181	2120
4.84533	1610	1877	2544	2174	2210	2067	2180	2120
4.848	1611	1881	2548	2172	2211	2068	2180	2120
4.85067	1613	1880	2547	2173	2209	2069	2177	2120
4.85333	1614	1883	2550	2173	2210	2068	2177	2121
4.856	1616	1884	2549	2174	2208	2068	2177	2121
4.85867	1617	1885	2549	2174	2207	2068	2178	2123
4.86133	1621	1886	2553	2175	2202	2070	2179	2123
4.864	1623	1890	2555	2177	2201	2071	2177	2122
4.86667	1625	1892	2556	2179	2198	2073	2175	2121
4.86933	1627	1894	2558	2178	2197	2075	2174	2120
4.872	1631	1895	2560	2176	2195	2075	2174	2120
4.87467	1632	1897	2565	2176	2197	2076	2174	2121
4.87733	1634	1899	2568	2178	2196	2073	2173	2123
4.88	1634	1902	2569	2178	2193	2071	2172	2125
4.88267	1639	1905	2569	2176	2191	2069	2172	2126
4.88533	1643	1906	2574	2175	2188	2071	2173	2127
4.888	1645	1909	2578	2175	2189	2074	2170	2130
4.89067	1645	1909	2581	2175	2190	2076	2167	2132
4.89333	1649	1909	2583	2177	2189	2079	2168	2134
4.896	1650	1912	2585	2177	2192	2080	2169	2134
4.89867	1653	1914	2587	2178	2191	2080	2170	2137
4.90133	1653	1918	2590	2181	2190	2081	2168	2136
4.904	1657	1920	2594	2183	2193	2082	2167	2136
4.90667	1659	1919	2598	2187	2195	2083	2167	2135
4.90933	1663	1922	2600	2189	2194	2082	2167	2138
4.912	1664	1924	2603	2189	2196	2083	2167	2138
4.91467	1665	1927	2607	2189	2195	2083	2165	2140
4.91733	1667	1928	2612	2190	2193	2084	2166	2140
4.92	1668	1929	2617	2193	2193	2087	2164	2142
4.92267	1673	1930	2618	2195	2195	2089	2163	2141
4.92533	1678	1931	2620	2197	2193	2088	2165	2142
4.928	1681	1930	2625	2201	2195	2090	2164	2143
4.93067	1686	1930	2629	2202	2196	2090	2166	2144
4.93333	1688	1931	2631	2205	2194	2090	2165	2144
4.936	1690	1933	2634	2204	2193	2091	2162	2146
4.93867	1693	1932	2634	2205	2193	2096	2161	2146
4.94133	1699	1934	2636	2207	2192	2098	2161	2149
4.944	1701	1939	2638	2207	2194	2096	2159	2151
4.94667	1704	1942	2638	2207	2193	2096	2158	2153
4.94933	1708	1941	2637	2208	2191	2097	2158	2155
4.952	1712	1946	2637	2208	2191	2098	2158	2158
4.95467	1713	1950	2640	2207	2190	2102	2158	2158
4.95733	1715	1950	2641	2211	2189	2102	2157	2158
4.96	1716	1949	2643	2215	2188	2104	2156	2160
4.96267	1723	1950	2644	2216	2189	2107	2155	2162
4.96533	1724	1951	2645	2218	2189	2108	2156	2164
4.968	1727	1952	2643	2219	2189	2109	2157	2163
4.97067	1730	1952	2643	2218	2189	2109	2154	2166
4.97333	1731	1955	2642	2221	2187	2111	2154	2167
4.976	1732	1960	2645	2222	2188	2113	2151	2169
4.97867	1736	1964	2644	2219	2190	2113	2153	2170
4.98133	1737	1966	2644	2219	2190	2116	2153	2172
4.984	1738	1969	2643	2216	2191	2116	2155	2173
4.98667	1740	1973	2646	2214	2191	2118	2153	2174
4.98933	1739	1976	2645	2216	2189	2117	2155	2175
4.992	1743	1982	2645	2215	2188	2116	2156	2173
4.99467	1745	1987	2646	2216	2187	2117	2156	2172
4.99733	1747	1990	2646	2216	2187	2120	2154	2174
5	1748	1991	2648	2216	2186	2123	2154	2172
5.00267	1748	1993	2652	2217	2189	2122	2156	2172
5.00533	1749	1996	2653	2217	2189	2120	2155	2172
5.008	1749	1998	2653	2216	2190	2120	2154	2174
5.01067	1749	2004	2656	2216	2189	2121	2149	2175
5.01333	1753	2009	2660	2216	2187	2121	2152	2176
5.016	1753	2016	2662	2218	2188	2122	2156	2175
5.01867	1756	2022	2665	2219	2188	2124	2157	2176
5.02133	1755	2030	2671	2220	2189	2124	2157	2178
5.024	1757	2037	2675	2222	2187	2125	2158	2176
5.02667	1758	2045	2680	2225	2186	2127	2156	2176
5.02933	1759	2053	2685	2222	2185	2126	2156	2179
5.032	1762	2065	2690	2222	2183	2126	2155	2179
5.03467	1765	2072	2693	2223	2184	2127	2155	2179
5.03733	1767	2080	2698	2225	2188	2127	2153	2183
5.04	1766	2087	2701	2225	2190	2125	2154	2183
5.04267	1769	2097	2705	2227	2189	2125	2152	2186
5.04533	1772	2103	2711	2228	2187	2126	2149	2188
5.048	1775	2112	2713	2229	2185	2129	2151	2192
5.05067	1778	2117	2716	2232	2186	2130	2152	2194
5.05333	1781	2122	2721	2236	2187	2129	2150	2196
5.056	1780	2126	2726	2238	2186	2130	2148	2198
5.05867	1783	2131	2729	2240	2187	2132	2149	2199
5.06133	1785	2135	2735	2242	2189	2136	2149	2202
5.064	1789	2139	2742	2246	2190	2137	2150	2203
5.06667	1794	2141	2747	2249	2195	2138	2150	2203
5.06933	1796	2139	2750	2252	2194	2137	2152	2204
5.072	1797	2134	2755	2256	2195	2141	2152	2209
5.07467	1799	2131	2759	2257	2199	2143	2151	2213
5.07733	1801	2131	2763	2261	2200	2144	2150	2216
5.08	1804	2129	2769	2263	2203	2144	2148	2220
5.08267	1806	2126	2773	2266	2207	2147	2147	2225
5.08533	1807	2127	2780	2270	2205	2149	2147	2226
5.088	1807	2128	2786	2275	2210	2149	2150	2233
5.09067	1808	2127	2788	2281	2212	2149	2152	2238
5.09333	1811	2126	2792	2287	2212	2152	2152	2245
5.096	1811	2125	2795	2291	2215	2157	2152	2251
5.09867	1813	2126	2802	2296	2219	2156	2153	2253
5.10133	1819	2125	2808	2304	2222	2157	2156	2257
5.104	1823	2123	2814	2311	2226	2159	2156	2262
5.10667	1826	2124	2821	2316	2231	2164	2160	2267
5.10933	1824	2126	2824	2320	2235	2168	2165	2270
5.112	1828	2129	2831	2328	2242	2170	2164	2277
5.11467	1831	2131	2839	2334	2246	2169	2167	2282
5.11733	1835	2135	2847	2341	2248	2173	2170	2284
5.12	1834	2142	2854	2349	2249	2179	2173	2287
5.12267	1833	2149	2861	2356	2253	2184	2175	2291
5.12533	1836	2157	2868	2364	2257	2187	2177	2295
5.128	1840	2166	2874	2370	2264	2188	2180	2300
5.13067	1844	2175	2878	2377	2268	2196	2183	2308
5.13333	1849	2185	2887	2383	2274	2199	2188	2315
5.136	1853	2194	2892	2391	2282	2207	2189	2321
5.13867	1858	2208	2903	2399	2287	2211	2195	2326
5.14133	1858	2218	2907	2406	2291	2213	2197	2330
5.144	1863	2230	2915	2413	2295	2219	2199	2335
5.14667	1869	2244	2923	2419	2305	2223	2204	2340
5.14933	1874	2260	2930	2426	2310	2228	2205	2347
5.152	1879	2275	2935	2434	2313	2231	2210	2355
5.15467	1884	2293	2943	2440	2321	2235	2213	2361
5.15733	1891	2310	2953	2450	2329	2241	2218	2364
5.16	1902	2326	2962	2459	2336	2249	2222	2370
5.16267	1910	2347	2971	2467	2341	2255	2226	2375
5.16533	1914	2367	2979	2477	2348	2260	2231	2383
5.168	1924	2387	2986	2487	2355	2267	2236	2387
5.17067	1934	2406	2993	2496	2361	2273	2239	2393
5.17333	1944	2427	3003	2499	2366	2277	2241	2399
5.176	1953	2446	3012	2508	2372	2282	2247	2404
5.17867	1966	2468	3020	2518	2376	2287	2251	2411
5.18133	1978	2493	3027	2528	2383	2293	2255	2418
5.184	1990	2517	3038	2534	2389	2299	2258	2423
5.18667	2003	2538	3048	2541	2394	2304	2260	2430
5.18933	2017	2561	3058	2551	2400	2308	2267	2435
5.192	2030	2583	3069	2559	2406	2315	2273	2442
5.19467	2038	2607	3078	2568	2411	2323	2279	2447
5.19733	2055	2632	3087	2578	2416	2328	2283	2453
5.2	2068	2662	3101	2588	2422	2335	2288	2462
5.20267	2081	2685	3111	2598	2431	2340	2293	2469
5.20533	2097	2711	3123	2608	2437	2343	2300	2475
5.208	2114	2743	3133	2614	2444	2349	2305	2481
5.21067	2129	2773	3142	2626	2451	2358	2312	2489
5.21333	2145	2804	3152	2630	2460	2366	2315	2499
5.216	2157	2837	3165	2640	2470	2371	2318	2505
5.21867	2172	2865	3178	2648	2474	2376	2323	2510
5.22133	2186	2894	3191	2656	2481	2385	2331	2518
5.224	2203	2924	3203	2666	2489	2393	2336	2529
5.22667	2219	2955	3216	2673	2501	2400	2345	2536
5.22933	2239	2983	3229	2685	2510	2405	2357	2548
5.232	2257	3013	3242	2695	2519	2411	2361	2556
5.23467	2276	3041	3252	2704	2526	2418	2365	2564
5.23733	2292	3065	3268	2711	2534	2426	2372	2575
5.24	2309	3088	3281	2722	2546	2435	2378	2587
5.24267	2325	3110	3297	2735	2555	2442	2383	2598
5.24533	2343	3135	3313	2745	2565	2451	2386	2606
5.248	2360	3157	3330	2755	2576	2461	2393	2616
5.25067	2377	3174	3347	2765	2587	2469	2399	2624
5.25333	2395	3192	3365	2778	2598	2478	2406	2633
5.256	2412	3208	3383	2791	2611	2488	2411	2644
5.25867	2431	3221	3401	2801	2623	2499	2418	2655
5.26133	2446	3233	3420	2813	2635	2510	2425	2666
5.264	2465	3243	3440	2827	2645	2520	2434	2676
5.26667	2479	3250	3461	2839	2658	2531	2440	2685
5.26933	2495	3256	3479	2850	2672	2542	2448	2695
5.272	2503	3260	3498	2862	2688	2554	2458	2705
5.27467	2517	3262	3519	2876	2700	2564	2468	2714
5.27733	2530	3265	3537	2889	2713	2577	2476	2722
5.28	2541	3265	3554	2902	2729	2590	2483	2734
5.28267	2549	3265	3573	2919	2744	2603	2493	2741
5.28533	2559	3261	3588	2936	2759	2614	2503	2752
5.288	2566	3259	3600	2953	2771	2624	2516	2761
5.29067	2571	3257	3613	2965	2783	2636	2527	2768
5.29333	2573	3250	3622	2980	2798	2652	2539	2777
5.296	2574	3245	3630	2993	2810	2666	2549	2787
5.29867	2571	3238	3637	3005	2822	2678	2557	2796
5.30133	2573	3232	3641	3014	2834	2691	2568	2804
5.304	2572	3224	3644	3026	2844	2705	2580	2813
5.30667	2569	3218	3647	3035	2850	2718	2589	2820
5.30933	2564	3211	3651	3042	2856	2731	2597	2828
5.312	2559	3201	3651	3047	2866	2740	2607	2831
5.31467	2554	3189	3653	3049	2874	2751	2618	2835
5.31733	2548	3175	3654	3051	2876	2760	2624	2841
5.32	2543	3162	3655	3052	2884	2765	2632	2847
5.32267	2531	3147	3656	3053	2888	2773	2639	2850
[truncated: 7,755 more rows]

## Sheet: Source Data Figure EV5 B
	HBP-5 [1-20]
	Intensity (mAU)
Time (min)	360	240	180	120	60	30	10	0
0	0	0	0	0	0	0	0	0
0.00267	0	0	0	0	0	0	0	0
0.00533	0	0	0	0	0	0	0	0
0.008	0	0	0	0	0	0	0	0
0.01067	0	0	1	0	-1	0	6	-3
0.01333	2	-2	4	0	1	0	9	-4
0.016	4	1	5	0	4	0	12	-2
0.01867	6	0	6	-2	4	-1	12	0
0.02133	6	2	6	0	2	0	15	-1
0.024	8	-1	6	2	3	1	17	0
0.02667	4	-4	7	0	4	-1	18	3
0.02933	4	-6	7	0	6	-3	21	4
0.032	5	-5	8	-1	4	-4	24	4
0.03467	3	-5	7	-4	0	-4	24	5
0.03733	5	-6	4	-6	2	-6	23	6
0.04	5	-7	4	-6	3	-8	22	6
0.04267	7	-3	4	-4	2	-9	20	6
0.04533	7	-3	3	-9	3	-7	22	4
0.048	7	-4	5	-10	1	-7	23	4
0.05067	8	-4	7	-11	1	-7	26	5
0.05333	8	-4	7	-13	0	-7	28	10
0.056	7	-2	5	-13	3	-8	33	9
0.05867	11	-4	8	-16	5	-14	36	8
0.06133	15	-4	11	-15	7	-13	41	7
0.064	18	-1	16	-14	9	-15	43	9
0.06667	21	1	17	-16	12	-8	47	8
0.06933	23	0	16	-19	13	-3	48	8
0.072	21	3	14	-20	14	0	44	11
0.07467	17	0	11	-22	15	-2	37	9
0.07733	10	-4	10	-25	13	-2	32	10
0.08	9	-8	6	-25	11	-1	29	13
0.08267	7	-11	4	-24	9	-4	27	15
0.08533	1	-18	-1	-22	10	-8	26	17
0.088	0	-18	-5	-21	11	-7	22	15
0.09067	1	-21	-4	-22	8	-8	20	16
0.09333	3	-20	-4	-22	8	-8	22	18
0.096	2	-17	-3	-22	9	-10	22	20
0.09867	2	-16	-3	-21	9	-9	24	16
0.10133	2	-14	0	-21	10	-9	24	13
0.104	1	-14	0	-22	6	-9	28	16
0.10667	1	-11	-2	-21	8	-11	29	14
0.10933	-2	-10	-2	-20	8	-10	28	12
0.112	1	-11	1	-19	8	-12	28	13
0.11467	2	-9	1	-18	9	-11	30	16
0.11733	2	-9	-1	-14	9	-10	28	19
0.12	3	-8	-3	-16	12	-9	28	21
0.12267	2	-8	-1	-15	13	-7	30	24
0.12533	3	-5	1	-14	15	-8	30	26
0.128	0	-5	-2	-13	16	-8	29	27
0.13067	0	-7	-3	-12	18	-8	27	27
0.13333	2	-7	3	-10	21	-9	33	29
0.136	1	-10	4	-7	22	-10	32	29
0.13867	0	-10	4	-8	22	-10	35	29
0.14133	3	-8	1	-8	20	-12	37	29
0.144	4	-6	0	-6	20	-15	34	31
0.14667	4	-4	0	-5	21	-13	34	29
0.14933	3	-4	-1	0	22	-12	33	29
0.152	3	-6	-1	2	23	-15	31	27
0.15467	4	-5	-1	4	20	-17	30	26
0.15733	5	-2	-2	6	19	-19	28	26
0.16	3	-2	-3	8	19	-18	26	28
0.16267	6	-2	-2	8	20	-15	27	28
0.16533	5	-3	-5	8	17	-14	27	28
0.168	5	-3	-7	7	16	-12	28	27
0.17067	4	-1	-8	6	15	-12	28	28
0.17333	3	0	-10	10	14	-12	25	29
0.176	4	0	-11	7	16	-14	25	29
0.17867	6	4	-12	6	16	-14	26	30
0.18133	5	2	-9	6	14	-16	26	31
0.184	4	1	-12	7	17	-19	27	34
0.18667	7	2	-13	10	18	-19	24	32
0.18933	8	3	-12	11	21	-21	27	33
0.192	8	6	-8	13	24	-24	23	31
0.19467	9	9	-7	15	21	-24	19	33
0.19733	8	8	-5	17	21	-25	16	34
0.2	7	5	-4	16	20	-23	16	36
0.20267	6	6	-2	16	18	-22	18	36
0.20533	4	7	-1	20	19	-24	21	39
0.208	6	6	1	23	18	-24	24	38
0.21067	6	7	2	25	17	-23	20	39
0.21333	7	4	4	24	16	-23	19	39
0.216	6	3	3	24	17	-19	18	37
0.21867	6	4	0	24	17	-18	17	36
0.22133	1	7	2	24	18	-18	17	36
0.224	3	7	6	29	21	-18	19	37
0.22667	5	9	5	31	21	-19	21	37
0.22933	5	10	9	31	22	-20	20	39
0.232	7	10	8	31	22	-20	15	37
0.23467	8	10	5	30	23	-21	14	40
0.23733	7	12	4	31	27	-20	14	38
0.24	7	13	5	32	27	-19	12	36
0.24267	10	16	6	32	26	-21	13	34
0.24533	11	16	4	34	26	-19	13	35
0.248	15	16	2	35	27	-19	13	37
0.25067	10	14	2	36	29	-19	14	39
0.25333	10	14	0	36	27	-22	17	38
0.256	10	13	0	37	25	-20	20	38
0.25867	6	12	2	36	24	-21	21	39
0.26133	6	13	6	35	28	-21	17	40
0.264	7	14	7	37	27	-23	15	41
0.26667	8	14	6	39	26	-25	13	42
0.26933	7	13	8	40	23	-27	15	37
0.272	8	12	8	39	24	-28	14	38
0.27467	6	14	8	35	19	-29	15	38
0.27733	4	16	7	38	17	-29	14	39
0.28	5	17	8	38	17	-28	15	39
0.28267	8	15	6	39	19	-28	17	39
0.28533	9	15	5	38	22	-29	20	40
0.288	11	13	4	38	22	-31	23	41
0.29067	9	11	5	38	23	-32	22	41
0.29333	10	10	7	38	24	-31	19	42
0.296	13	10	6	39	22	-31	19	42
0.29867	14	11	8	43	21	-33	16	41
0.30133	16	16	7	40	21	-31	14	38
0.304	15	16	3	41	19	-32	12	39
0.30667	13	12	4	42	18	-34	11	39
0.30933	12	11	6	39	19	-36	9	41
0.312	13	12	7	43	15	-37	11	42
0.31467	12	12	6	43	14	-33	10	41
0.31733	16	13	5	42	15	-36	11	41
0.32	18	12	5	44	16	-36	10	40
0.32267	18	12	5	46	16	-39	10	40
0.32533	18	13	7	47	15	-40	13	38
0.328	19	14	6	49	16	-37	14	43
0.33067	19	13	5	49	17	-40	13	44
0.33333	19	14	5	49	15	-41	13	42
0.336	23	13	5	50	13	-39	13	42
0.33867	22	16	4	51	14	-41	13	43
0.34133	24	18	2	54	14	-42	13	45
0.344	22	17	2	52	14	-40	15	45
0.34667	20	16	0	52	12	-41	15	46
0.34933	17	15	3	57	10	-40	16	45
0.352	17	15	3	58	7	-40	16	44
0.35467	18	14	6	61	10	-41	15	44
0.35733	19	13	7	60	11	-43	19	43
0.36	20	17	11	60	13	-42	21	45
0.36267	19	17	7	62	14	-43	23	43
0.36533	20	19	6	62	14	-43	23	40
0.368	20	20	5	63	12	-42	23	42
0.37067	22	19	4	66	8	-44	25	42
0.37333	21	20	5	68	8	-44	27	40
0.376	20	18	6	67	7	-46	25	38
0.37867	16	19	6	67	6	-46	23	39
0.38133	17	23	4	68	3	-45	24	38
0.384	17	24	5	69	1	-45	26	40
0.38667	17	23	6	72	-1	-45	26	40
0.38933	17	24	7	73	0	-44	27	41
0.392	14	23	7	72	2	-44	26	40
0.39467	16	22	7	73	4	-43	26	41
0.39733	17	21	5	77	4	-42	27	42
0.4	16	20	5	80	4	-44	24	44
0.40267	16	19	6	82	3	-46	26	43
0.40533	16	21	3	81	3	-45	27	40
0.408	15	21	1	81	1	-45	27	41
0.41067	16	20	-1	80	1	-44	30	41
0.41333	14	18	-2	83	3	-46	33	41
0.416	16	20	-2	82	3	-47	36	43
0.41867	15	20	-2	83	4	-48	36	40
0.42133	14	21	-2	85	2	-49	35	41
0.424	16	23	-2	85	-2	-49	35	42
0.42667	18	24	-3	86	-4	-51	38	41
0.42933	19	25	-2	86	-6	-51	40	43
0.432	20	24	-4	87	-4	-53	38	41
0.43467	21	21	-4	91	1	-52	40	40
0.43733	18	25	-7	94	2	-54	38	40
0.44	17	22	-9	95	2	-51	39	38
0.44267	15	24	-11	94	2	-52	37	36
0.44533	14	27	-13	95	4	-50	34	35
0.448	12	28	-15	95	6	-49	37	34
0.45067	11	31	-18	93	2	-49	40	35
0.45333	10	34	-20	91	-4	-52	43	35
0.456	10	37	-20	93	-6	-52	46	34
0.45867	10	38	-16	94	-3	-51	46	33
0.46133	11	39	-18	95	-2	-50	46	36
0.464	10	37	-19	96	-1	-49	46	36
0.46667	8	35	-17	97	-1	-49	41	37
0.46933	10	35	-19	97	0	-50	43	38
0.472	5	34	-19	94	1	-52	43	38
0.47467	9	34	-20	95	-1	-51	45	39
0.47733	8	37	-21	95	1	-50	44	37
0.48	4	37	-23	95	0	-47	45	35
0.48267	0	36	-25	95	2	-49	46	34
0.48533	1	37	-29	95	6	-53	46	35
0.488	1	38	-30	95	6	-51	46	35
0.49067	3	39	-31	95	8	-52	45	35
0.49333	2	41	-28	95	7	-51	45	35
0.496	-1	42	-27	95	5	-50	46	38
0.49867	0	41	-24	94	5	-49	45	39
0.50133	0	39	-25	92	3	-45	45	40
0.504	-1	39	-24	92	6	-44	44	41
0.50667	-4	41	-24	89	5	-45	44	39
0.50933	-1	44	-24	91	6	-42	47	38
0.512	-2	44	-27	91	5	-42	49	40
0.51467	-1	46	-26	90	6	-40	51	40
0.51733	-2	45	-27	91	7	-37	48	38
0.52	-3	44	-30	89	6	-33	46	40
0.52267	-4	43	-30	87	6	-34	48	38
0.52533	-8	43	-29	87	3	-33	49	37
0.528	-9	42	-29	88	0	-33	50	35
0.53067	-8	42	-30	87	1	-37	52	37
0.53333	-6	45	-29	85	3	-37	55	37
0.536	-7	42	-28	84	4	-38	56	36
0.53867	-8	41	-29	82	3	-33	57	39
0.54133	-10	42	-30	83	4	-31	55	38
0.544	-12	40	-29	84	5	-30	53	36
0.54667	-11	40	-25	85	6	-30	54	38
0.54933	-12	41	-24	83	6	-32	56	40
0.552	-13	42	-25	79	6	-33	54	41
0.55467	-16	44	-24	80	5	-33	56	44
0.55733	-14	44	-23	77	6	-34	58	39
0.56	-16	45	-23	77	6	-35	59	39
0.56267	-16	42	-27	74	4	-34	60	39
0.56533	-19	41	-27	73	6	-36	61	40
0.568	-19	42	-26	74	7	-40	60	35
0.57067	-19	41	-27	76	6	-40	61	33
0.57333	-18	38	-28	75	10	-37	59	33
0.576	-16	36	-27	73	9	-33	61	32
0.57867	-15	34	-24	71	9	-33	65	32
0.58133	-15	34	-22	70	8	-32	65	35
0.584	-14	34	-25	73	8	-30	68	36
0.58667	-15	30	-26	73	9	-32	71	36
0.58933	-17	29	-25	74	9	-36	68	36
0.592	-19	30	-24	72	8	-35	68	33
0.59467	-21	32	-21	70	8	-32	69	33
0.59733	-22	29	-17	69	7	-31	66	32
0.6	-22	32	-17	68	8	-36	68	32
0.60267	-23	32	-15	66	10	-36	65	30
0.60533	-23	31	-12	64	8	-36	65	31
0.608	-21	26	-10	63	7	-37	64	32
0.61067	-22	26	-8	64	5	-38	64	32
0.61333	-23	23	-11	63	7	-37	64	31
0.616	-20	23	-12	63	3	-36	64	28
0.61867	-23	22	-13	61	2	-35	65	28
0.62133	-24	24	-13	58	3	-36	67	30
0.624	-22	26	-14	59	3	-37	69	31
0.62667	-25	25	-12	62	5	-36	72	30
0.62933	-28	24	-11	61	4	-36	71	29
0.632	-27	21	-10	64	2	-36	70	30
0.63467	-25	19	-9	64	1	-35	71	26
0.63733	-26	19	-6	63	0	-34	68	26
0.64	-28	23	-4	63	1	-34	67	27
0.64267	-29	20	-4	58	1	-37	69	29
0.64533	-27	20	-5	58	1	-38	70	31
0.648	-27	15	-4	57	-2	-40	69	29
0.65067	-26	13	-2	60	1	-36	67	29
0.65333	-29	10	-3	58	2	-36	66	30
0.656	-32	10	0	55	0	-38	69	28
0.65867	-33	12	-1	58	-2	-40	70	27
0.66133	-34	12	-1	57	2	-36	68	26
0.664	-31	13	2	56	0	-34	67	24
0.66667	-29	15	5	56	-4	-34	67	25
0.66933	-32	14	5	58	-5	-34	68	26
0.672	-32	10	9	59	-7	-32	67	24
0.67467	-30	6	10	57	-10	-33	68	21
0.67733	-28	5	12	54	-8	-31	66	21
0.68	-31	5	13	56	-6	-30	62	22
0.68267	-32	7	10	58	-3	-33	64	24
0.68533	-33	5	14	61	-4	-32	65	22
0.688	-35	5	16	63	-4	-32	65	24
0.69067	-30	3	18	62	-8	-34	66	21
0.69333	-29	6	16	63	-11	-36	66	22
0.696	-29	8	15	64	-11	-34	64	20
0.69867	-27	7	16	66	-10	-34	61	19
0.70133	-25	7	17	63	-10	-34	62	19
0.704	-22	7	18	60	-11	-35	64	18
0.70667	-20	6	21	61	-11	-32	62	17
0.70933	-19	3	22	61	-11	-34	60	18
0.712	-22	-2	23	58	-12	-34	60	19
0.71467	-24	-3	25	54	-11	-33	59	18
0.71733	-22	-1	23	53	-12	-34	59	18
0.72	-22	0	22	53	-11	-36	59	19
0.72267	-23	-1	21	54	-11	-39	60	20
0.72533	-22	1	23	55	-12	-39	62	22
0.728	-21	1	23	52	-10	-38	60	19
0.73067	-21	1	23	49	-10	-38	61	15
0.73333	-20	0	24	51	-9	-40	65	16
0.736	-20	-2	26	48	-6	-39	66	17
0.73867	-20	0	30	47	-8	-40	65	18
0.74133	-17	-2	30	46	-11	-40	65	19
0.744	-18	0	28	46	-13	-39	62	17
0.74667	-20	-1	30	44	-16	-42	64	15
0.74933	-20	-4	30	44	-16	-42	63	15
0.752	-19	-5	29	44	-14	-40	62	16
0.75467	-20	-2	29	41	-13	-44	61	16
0.75733	-19	-3	29	39	-13	-46	59	15
0.76	-16	-4	30	41	-13	-47	61	13
0.76267	-15	-3	27	37	-12	-44	62	12
0.76533	-13	-1	27	36	-9	-45	60	13
0.768	-12	-3	29	35	-12	-44	57	13
0.77067	-13	-2	30	35	-11	-46	61	12
0.77333	-13	-2	29	33	-11	-48	63	13
0.776	-12	2	29	33	-12	-50	59	14
0.77867	-14	3	31	32	-11	-48	57	15
0.78133	-14	2	31	32	-15	-48	59	14
0.784	-16	3	31	31	-11	-48	60	11
0.78667	-16	4	30	28	-10	-49	58	12
0.78933	-12	1	29	27	-11	-48	58	11
0.792	-11	-1	31	25	-13	-48	58	10
0.79467	-12	0	30	23	-14	-44	59	12
0.79733	-12	0	27	20	-17	-38	60	13
0.8	-14	0	28	18	-13	-41	61	12
0.80267	-13	0	32	19	-12	-46	59	11
0.80533	-12	2	34	16	-9	-50	59	9
0.808	-11	7	33	13	-11	-51	62	10
0.81067	-11	10	31	13	-10	-52	63	11
0.81333	-11	9	31	9	-9	-51	64	12
0.816	-12	9	30	7	-9	-52	64	14
0.81867	-11	11	30	2	-7	-51	66	14
0.82133	-11	8	29	0	-8	-56	63	13
0.824	-12	7	28	-1	-7	-56	61	13
0.82667	-13	6	28	-2	-7	-58	59	12
0.82933	-13	5	26	-4	-6	-58	57	12
0.832	-15	5	23	-7	-8	-61	56	12
0.83467	-13	5	22	-13	-8	-62	55	10
0.83733	-13	5	21	-17	-8	-61	55	8
0.84	-12	7	19	-21	-9	-60	57	8
0.84267	-11	8	19	-24	-8	-59	54	10
0.84533	-10	6	19	-25	-10	-58	50	10
0.848	-8	7	19	-25	-8	-59	54	10
0.85067	-7	8	16	-26	-8	-59	54	10
0.85333	-5	7	16	-28	-8	-63	57	9
0.856	-2	5	15	-28	-6	-63	55	13
0.85867	-2	6	17	-29	-8	-63	52	12
0.86133	-2	9	15	-34	-8	-63	54	12
0.864	-2	8	15	-35	-2	-64	51	10
0.86667	-1	8	15	-37	-2	-64	51	11
0.86933	-1	8	13	-39	4	-62	51	12
0.872	3	9	8	-42	4	-62	50	12
0.87467	2	5	5	-44	4	-61	50	11
0.87733	0	8	3	-48	6	-59	50	12
0.88	0	11	0	-49	8	-62	51	11
0.88267	-1	11	0	-51	8	-62	51	10
0.88533	2	12	0	-53	9	-63	50	11
0.888	7	13	1	-57	7	-63	51	9
0.89067	7	15	1	-62	4	-65	52	9
0.89333	7	14	-1	-67	2	-65	54	13
0.896	5	14	0	-67	4	-64	52	13
0.89867	3	15	1	-68	7	-63	50	13
0.90133	4	14	1	-68	9	-60	51	13
0.904	3	14	-2	-68	8	-60	49	14
0.90667	3	15	-3	-66	9	-59	50	14
0.90933	4	15	-5	-67	9	-58	49	12
0.912	1	14	-7	-65	9	-59	50	13
0.91467	0	15	-12	-65	11	-59	49	11
0.91733	1	15	-13	-66	9	-59	50	9
0.92	0	14	-11	-67	8	-59	51	10
0.92267	1	10	-12	-66	9	-60	52	10
0.92533	2	11	-14	-65	10	-58	53	9
0.928	2	13	-18	-66	9	-59	56	9
0.93067	3	12	-20	-65	9	-59	57	9
0.93333	4	17	-15	-66	9	-57	58	12
0.936	4	19	-16	-67	9	-57	58	12
0.93867	5	22	-14	-70	10	-56	56	11
0.94133	8	20	-14	-68	11	-55	56	9
0.944	7	20	-18	-67	11	-52	55	8
0.94667	7	20	-19	-64	10	-52	53	7
0.94933	7	16	-21	-63	10	-52	55	5
0.952	4	17	-25	-63	13	-54	57	5
0.95467	4	18	-27	-59	17	-49	58	3
0.95733	4	18	-29	-59	18	-47	55	5
0.96	5	17	-29	-57	18	-46	55	6
0.96267	6	13	-27	-57	17	-47	55	4
0.96533	7	12	-26	-57	19	-44	54	4
0.968	6	10	-26	-54	19	-44	53	3
0.97067	7	10	-27	-53	18	-43	51	1
0.97333	6	10	-28	-54	18	-43	48	-1
0.976	7	11	-28	-51	18	-44	48	-4
0.97867	7	8	-28	-49	15	-45	47	-6
0.98133	5	10	-30	-46	15	-47	45	-10
0.984	3	9	-34	-41	18	-47	45	-14
0.98667	3	12	-36	-39	19	-47	45	-15
0.98933	3	12	-36	-37	21	-44	46	-15
0.992	4	14	-36	-35	20	-43	46	-18
0.99467	5	16	-34	-33	21	-46	46	-21
0.99733	3	15	-33	-34	22	-46	47	-22
1	3	16	-35	-29	23	-45	47	-24
1.00267	5	17	-36	-26	22	-42	47	-25
1.00533	7	21	-35	-22	23	-38	49	-27
1.008	6	21	-37	-20	23	-35	49	-29
1.01067	4	20	-37	-14	25	-39	52	-28
1.01333	6	18	-40	-7	25	-43	50	-23
1.016	6	16	-41	-4	26	-43	50	-21
1.01867	6	11	-42	-5	27	-41	50	-21
1.02133	6	12	-47	-2	28	-42	47	-19
1.024	5	9	-51	2	31	-40	44	-17
1.02667	7	4	-56	5	33	-37	39	-15
1.02933	10	1	-59	9	36	-36	34	-13
1.032	12	0	-65	13	39	-35	27	-12
1.03467	13	-3	-74	16	40	-32	23	-12
1.03733	13	-8	-80	18	46	-33	18	-9
1.04	13	-13	-92	27	49	-35	10	-7
1.04267	14	-20	-105	35	54	-36	-1	-4
1.04533	19	-29	-114	41	58	-34	-9	-1
1.048	20	-35	-121	47	62	-33	-16	3
1.05067	17	-44	-128	53	67	-30	-27	6
1.05333	17	-47	-135	57	68	-29	-34	6
1.056	19	-51	-142	61	71	-31	-43	10
1.05867	17	-58	-149	63	74	-30	-51	12
1.06133	14	-60	-155	67	76	-29	-57	16
1.064	14	-63	-159	70	76	-24	-64	20
1.06667	15	-67	-163	70	77	-23	-70	23
1.06933	17	-71	-164	69	81	-24	-72	25
1.072	18	-75	-161	68	83	-24	-74	25
1.07467	17	-78	-158	63	85	-24	-73	25
1.07733	19	-79	-154	55	86	-27	-73	27
1.08	17	-77	-151	47	87	-27	-72	28
1.08267	17	-76	-145	42	85	-32	-71	32
1.08533	14	-72	-138	37	83	-33	-68	32
1.088	17	-70	-129	31	79	-38	-61	34
1.09067	15	-65	-123	27	76	-39	-55	34
1.09333	14	-62	-118	21	72	-37	-51	35
1.096	14	-58	-110	15	71	-40	-45	34
1.09867	12	-56	-100	9	67	-41	-36	32
1.10133	10	-54	-90	3	65	-42	-28	33
1.104	8	-50	-82	-5	63	-47	-19	37
1.10667	7	-51	-72	-9	60	-47	-12	37
1.10933	5	-49	-64	-13	57	-48	-4	37
1.112	6	-46	-58	-21	54	-50	3	38
1.11467	7	-44	-51	-28	51	-53	6	40
1.11733	7	-41	-42	-33	47	-56	12	41
1.12	6	-37	-38	-38	47	-55	18	42
1.12267	5	-36	-35	-41	48	-57	24	40
1.12533	7	-32	-27	-46	51	-57	27	42
1.128	7	-27	-20	-48	48	-61	31	44
1.13067	5	-27	-17	-50	49	-61	38	41
1.13333	6	-22	-13	-51	52	-57	42	39
1.136	5	-20	-8	-52	50	-58	45	40
1.13867	4	-21	-5	-52	51	-57	48	39
1.14133	5	-20	0	-53	52	-55	47	40
1.144	5	-20	4	-56	51	-58	48	43
1.14667	3	-19	3	-58	48	-58	51	45
1.14933	1	-16	3	-58	51	-58	51	46
1.152	2	-14	8	-60	49	-58	51	47
1.15467	1	-16	11	-58	49	-57	51	48
1.15733	3	-15	12	-59	49	-56	54	49
1.16	3	-13	12	-58	49	-56	58	51
1.16267	5	-11	14	-59	54	-57	55	53
1.16533	6	-12	16	-58	55	-59	54	53
1.168	7	-11	18	-55	54	-59	56	51
1.17067	6	-12	21	-55	56	-60	56	49
1.17333	6	-9	22	-53	55	-58	55	49
1.176	5	-11	23	-50	54	-55	56	49
1.17867	6	-9	23	-46	53	-54	57	49
1.18133	6	-6	20	-43	55	-55	59	50
1.184	2	-3	23	-41	57	-52	60	49
1.18667	4	-1	25	-35	58	-51	61	47
1.18933	6	-1	25	-32	61	-52	63	46
1.192	7	0	24	-27	57	-55	63	47
1.19467	4	-2	23	-28	54	-59	64	48
1.19733	5	-4	21	-26	55	-57	63	48
1.2	8	-2	21	-25	57	-54	63	49
1.20267	12	-2	24	-20	56	-52	65	47
1.20533	13	-1	27	-14	52	-51	66	48
1.208	12	-3	29	-12	50	-50	66	46
1.21067	14	-5	30	-9	49	-47	63	45
1.21333	13	-7	29	-7	50	-44	64	45
1.216	13	-6	28	1	52	-43	63	43
1.21867	13	-5	28	5	51	-42	66	41
1.22133	17	-7	31	8	48	-42	66	44
1.224	18	-6	34	11	50	-39	64	43
1.22667	20	-6	35	15	53	-36	63	44
1.22933	18	-7	33	18	51	-38	62	44
1.232	19	-5	34	23	49	-37	63	45
1.23467	20	-2	32	25	46	-35	65	45
1.23733	17	0	34	30	43	-35	64	45
1.24	16	1	34	34	39	-32	64	43
1.24267	16	5	37	35	38	-30	67	44
1.24533	15	3	35	38	38	-30	69	45
1.248	17	2	37	41	41	-26	67	42
1.25067	16	4	35	46	41	-27	65	42
1.25333	19	3	32	49	39	-27	65	40
1.256	20	3	34	55	39	-26	64	40
1.25867	20	7	32	56	36	-26	64	40
1.26133	17	10	32	59	35	-25	62	40
1.264	14	10	34	59	34	-25	62	40
1.26667	16	8	32	62	34	-25	65	40
1.26933	17	7	30	65	32	-24	65	43
1.272	14	7	29	67	31	-26	62	42
1.27467	15	10	28	70	30	-26	62	40
1.27733	18	11	28	70	31	-22	63	37
1.28	16	14	29	70	30	-20	63	33
1.28267	16	14	29	74	27	-22	64	27
1.28533	17	14	30	75	27	-23	64	17
1.288	14	14	30	77	24	-23	63	3
1.29067	13	14	29	80	29	-22	62	-21
1.29333	15	14	31	81	30	-21	62	-56
1.296	17	17	31	84	27	-23	62	-109
1.29867	19	17	31	85	25	-24	65	-179
1.30133	23	16	36	84	26	-23	67	-275
1.304	29	18	42	88	29	-18	66	-393
1.30667	42	26	46	92	30	-10	69	-536
1.30933	59	32	51	92	31	-6	70	-699
1.312	87	40	59	89	34	-5	70	-879
1.31467	131	52	74	91	39	-1	72	-1070
1.31733	208	71	97	97	45	6	72	-1253
1.32	334	104	134	112	51	13	77	-1419
1.32267	525	151	182	142	66	24	84	-1546
1.32533	817	223	259	191	85	45	97	-1617
1.328	1235	327	365	265	119	75	119	-1600
1.33067	1797	467	508	371	173	121	156	-1478
1.33333	2536	661	695	518	243	189	211	-1212
1.336	3462	906	937	711	340	286	296	-782
1.33867	4595	1224	1241	962	464	426	417	-167
1.34133	5955	1628	1620	1282	633	609	588	650
1.344	7524	2118	2090	1691	859	860	823	1684
1.34667	9325	2712	2653	2203	1145	1181	1135	2934
1.34933	11364	3427	3334	2823	1508	1588	1530	4396
1.352	13620	4271	4146	3579	1968	2094	2021	6057
1.35467	16118	5257	5087	4479	2527	2698	2611	7900
1.35733	18828	6379	6171	5520	3205	3416	3299	9915
1.36	21781	7648	7391	6721	3993	4239	4081	12108
1.36267	24970	9065	8742	8057	4908	5148	4930	14480
1.36533	28355	10597	10216	9535	5938	6131	5831	17045
1.368	31963	12230	11771	11131	7053	7156	6751	19819
1.37067	35756	13906	13377	12786	8244	8193	7655	22818
1.37333	39697	15589	14973	14469	9464	9203	8507	26039
1.376	43750	17220	16500	16111	10678	10141	9271	29458
1.37867	47780	18720	17895	17652	11835	10977	9921	32976
1.38133	51700	20045	19103	19039	12874	11677	10438	36456
1.384	55374	21138	20081	20225	13764	12222	10812	39775
1.38667	58626	21967	20789	21180	14467	12599	11035	43544
1.38933	61336	22505	21224	21886	14962	12807	11111	53060
1.392	63395	22758	21371	22339	15234	12844	11051	86038
1.39467	64736	22732	21256	22530	15298	12724	10871	175126
1.39733	65313	22453	20912	22487	15164	12479	10602	354066
1.4	65176	21971	20377	22224	14865	12126	10265	638238
1.40267	64361	21318	19710	21773	14443	11698	9889	1075950
1.40533	62970	20561	18960	21193	13940	11234	9516	1665750
1.408	61118	19742	18188	20520	13411	10776	9182	2218700
1.41067	58926	18926	17468	19819	12905	10373	8937	2680540
1.41333	56563	18183	16870	19156	12490	10076	8833	3059770
1.416	54162	17585	16494	18620	12242	9968	8960	3359460
1.41867	51905	17239	16463	18320	12261	10140	9425	3578410
1.42133	50024	17275	17011	18429	12708	10762	10434	3669850
1.424	48868	17954	18457	19242	13819	12088	12292	3686300
1.42667	48989	19651	21440	21155	16054	14595	15397	3690150
1.42933	51244	23092	26777	24848	19966	19051	20370	3687800
1.432	56798	29323	35262	30923	26399	26129	27604	3681060
1.43467	66231	38928	47417	40020	36066	36563	37393	3671510
1.43733	79841	52346	62570	52275	48795	49897	49043	3660080
1.44	96598	68611	79168	66773	64029	64544	60792	3647160
1.44267	114037	85411	93780	81644	79330	77837	70560	3601840
1.44533	128633	99144	103462	93743	91708	87083	76270	3558550
1.448	137517	107208	106439	100645	98423	90698	76996	3518540
1.45067	139207	108423	102971	100998	98691	88415	72721	3481970
1.45333	133898	103331	94071	95413	92838	81166	64472	3448590
1.456	123286	93446	81405	84921	82355	70015	53240	3410580
1.45867	108841	80297	66805	71219	68941	56624	40382	3350220
1.46133	92389	65623	51403	56027	54024	42167	27095	3295950
1.464	75141	50398	36232	40457	38935	27719	14093	3247020
1.46667	58069	35507	21886	25492	24323	14050	1989	3203090
1.46933	41918	21565	8683	11554	10711	1464	-9025	3142320
1.472	26932	8753	-3173	-1063	-1583	-9824	-18820	3076340
1.47467	13319	-2775	-13736	-12223	-12551	-19790	-27358	3017170
1.47733	1137	-13042	-23021	-22004	-22190	-28471	-34699	2964600
1.48	-9667	-22076	-31055	-30443	-30594	-35888	-40872	2906130
1.48267	-19093	-29887	-37932	-37610	-37815	-42142	-45932	2831100
1.48533	-27261	-36554	-43696	-43571	-43913	-47274	-49933	2763910
1.488	-34248	-42123	-48424	-48377	-48982	-51338	-52937	2703870
1.49067	-40112	-46647	-52159	-52083	-53076	-54396	-55014	2649720
1.49333	-44930	-50188	-54966	-54745	-56247	-56523	-56256	2589520
1.496	-48765	-52818	-56901	-56474	-58548	-57803	-56795	2523530
1.49867	-51681	-54612	-58049	-57375	-60049	-58344	-56747	2463880
1.50133	-53735	-55662	-58513	-57589	-60821	-58293	-56249	2409540
1.504	-55028	-56082	-58385	-57240	-60949	-57754	-55403	2359680
1.50667	-55649	-55965	-57793	-56463	-60554	-56855	-54307	2313720
1.50933	-55702	-55423	-56828	-55399	-59722	-55696	-53058	2270550
1.512	-55297	-54544	-55580	-54120	-58573	-54352	-51695	2230150
1.51467	-54523	-53411	-54159	-52717	-57176	-52896	-50259	2192180
1.51733	-53485	-52112	-52607	-51252	-55600	-51345	-48774	2156000
1.52	-52241	-50687	-50982	-49761	-53936	-49735	-47239	2121690
1.52267	-50845	-49174	-49310	-48278	-52199	-48107	-45673	2088700
1.52533	-49364	-47607	-47614	-46797	-50430	-46455	-44070	2056790
1.528	-47817	-46005	-45927	-45320	-48649	-44788	-42442	2025870
1.53067	-46240	-44401	-44247	-43861	-46870	-43106	-40808	1995610
1.53333	-44647	-42786	-42578	-42401	-45117	-41415	-39172	1965970
1.536	-43046	-41177	-40934	-40947	-43379	-39741	-37563	1936800
1.53867	-41456	-39598	-39315	-39483	-41663	-38089	-35988	1908140
1.54133	-39867	-38042	-37738	-38010	-39990	-36474	-34463	1879970
1.544	-38292	-36529	-36188	-36544	-38347	-34917	-33007	1852110
1.54667	-36741	-35059	-34672	-35078	-36748	-33419	-31614	1824460
1.54933	-35205	-33627	-33205	-33627	-35199	-31993	-30289	1797160
1.552	-33704	-32253	-31779	-32207	-33690	-30630	-29026	1770160
1.55467	-32223	-30924	-30404	-30823	-32241	-29329	-27819	1743530
1.55733	-30770	-29647	-29076	-29491	-30838	-28091	-26671	1717120
1.56	-29352	-28427	-27795	-28205	-29485	-26900	-25568	1691100
1.56267	-27973	-27254	-26572	-26968	-28194	-25758	-24498	1665330
1.56533	-26636	-26131	-25396	-25786	-26951	-24655	-23465	1639810
1.568	-25347	-25053	-24269	-24650	-25764	-23583	-22461	1614580
1.57067	-24097	-24020	-23196	-23562	-24627	-22550	-21490	1589450
1.57333	-22903	-23029	-22163	-22513	-23536	-21540	-20538	1564450
1.576	-21750	-22073	-21179	-21494	-22498	-20554	-19609	1539470
1.57867	-20648	-21152	-20230	-20514	-21497	-19593	-18702	1514580
1.58133	-19595	-20261	-19313	-19560	-20539	-18653	-17811	1489750
1.584	-18579	-19393	-18430	-18626	-19615	-17737	-16936	1464930
1.58667	-17609	-18551	-17574	-17717	-18718	-16837	-16078	1440170
1.58933	-16675	-17730	-16743	-16824	-17850	-15951	-15232	1415530
1.592	-15770	-16925	-15934	-15951	-17007	-15092	-14413	1391060
1.59467	-14903	-16140	-15144	-15093	-16186	-14247	-13608	1366770
1.59733	-14066	-15370	-14378	-14251	-15392	-13419	-12821	1342710
1.6	-13262	-14623	-13632	-13428	-14617	-12613	-12055	1318810
1.60267	-12486	-13894	-12905	-12625	-13867	-11822	-11311	1295190
1.60533	-11735	-13177	-12199	-11848	-13133	-11059	-10590	1271860
1.608	-11016	-12484	-11513	-11091	-12422	-10317	-9893	1248810
1.61067	-10323	-11805	-10848	-10357	-11734	-9600	-9221	1226010
1.61333	-9651	-11146	-10203	-9656	-11064	-8911	-8577	1203420
1.616	-9005	-10504	-9578	-8976	-10416	-8242	-7959	1181110
1.61867	-8379	-9883	-8974	-8323	-9787	-7608	-7365	1159080
1.62133	-7781	-9284	-8394	-7701	-9181	-7005	-6800	1137280
1.624	-7206	-8701	-7833	-7106	-8596	-6432	-6261	1115720
1.62667	-6655	-8138	-7296	-6545	-8028	-5893	-5752	1094350
1.62933	-6132	-7597	-6777	-6011	-7483	-5383	-5275	1073160
1.632	-5634	-7075	-6280	-5503	-6962	-4906	-4826	1052150
1.63467	-5160	-6575	-5809	-5027	-6460	-4460	-4408	1031310
1.63733	-4711	-6100	-5360	-4581	-5984	-4042	-4016	1010640
1.64	-4283	-5646	-4938	-4163	-5526	-3657	-3654	990034
1.64267	-3883	-5218	-4536	-3775	-5092	-3306	-3316	969516
1.64533	-3507	-4808	-4163	-3414	-4680	-2979	-3004	949076
1.648	-3154	-4423	-3810	-3078	-4290	-2677	-2718	928690
1.65067	-2827	-4062	-3482	-2771	-3925	-2404	-2454	908336
1.65333	-2524	-3724	-3178	-2484	-3581	-2153	-2214	887984
1.656	-2240	-3411	-2893	-2224	-3260	-1924	-1990	867551
1.65867	-1978	-3114	-2628	-1985	-2960	-1714	-1791	847110
1.66133	-1738	-2840	-2381	-1770	-2680	-1528	-1606	826628
1.664	-1516	-2588	-2152	-1572	-2422	-1361	-1436	806111
1.66667	-1316	-2353	-1944	-1393	-2183	-1208	-1282	785531
1.66933	-1128	-2138	-1750	-1230	-1964	-1074	-1146	764823
1.672	-956	-1939	-1574	-1080	-1760	-955	-1023	744061
1.67467	-800	-1758	-1414	-947	-1573	-846	-914	723244
1.67733	-657	-1589	-1267	-832	-1403	-748	-815	702375
1.68	-529	-1439	-1133	-727	-1247	-662	-728	681467
1.68267	-409	-1302	-1010	-632	-1101	-588	-648	660501
1.68533	-306	-1173	-900	-546	-971	-521	-579	639507
1.688	-212	-1060	-804	-471	-853	-460	-516	618549
1.69067	-128	-958	-715	-400	-743	-410	-461	597647
1.69333	-51	-862	-635	-340	-646	-366	-412	576831
1.696	17	-774	-560	-288	-556	-327	-367	556103
1.69867	81	-695	-493	-240	-477	-288	-327	535510
1.70133	133	-624	-432	-198	-404	-259	-288	515117
1.704	183	-560	-376	-161	-338	-231	-256	494968
1.70667	225	-506	-329	-128	-280	-205	-229	475101
1.70933	264	-453	-285	-97	-227	-180	-204	455559
1.712	295	-407	-247	-70	-179	-158	-181	436315
1.71467	324	-366	-214	-51	-136	-141	-160	417473
1.71733	351	-329	-182	-32	-95	-126	-140	399068
1.72	377	-295	-152	-12	-61	-111	-124	381122
1.72267	403	-264	-123	10	-25	-95	-107	363674
1.72533	423	-234	-97	26	7	-78	-89	346695
1.728	442	-201	-70	40	38	-65	-71	330269
1.73067	461	-176	-44	55	65	-49	-55	314405
1.73333	481	-149	-23	71	91	-35	-39	299115
1.736	500	-119	-2	90	120	-18	-22	284406
1.73867	519	-96	21	105	146	-2	-4	270272
1.74133	539	-74	46	126	170	15	12	256715
1.744	561	-49	72	145	195	30	31	243763
1.74667	583	-24	96	167	221	50	53	231403
1.74933	603	2	121	189	249	68	75	219627
1.752	626	27	149	214	279	89	97	208413
1.75467	648	55	172	236	307	114	121	197752
1.75733	673	80	199	259	336	139	144	187652
1.76	700	105	224	283	365	165	168	178090
1.76267	724	131	250	311	395	192	193	169053
1.76533	753	161	276	344	425	218	217	160515
1.768	779	186	305	371	456	249	243	152447
1.77067	802	211	332	401	485	278	270	144847
1.77333	827	238	357	432	516	306	299	137696
1.776	854	263	384	463	548	333	330	130971
1.77867	883	286	408	494	578	362	356	124650
1.78133	910	311	435	522	607	390	381	118700
1.784	937	340	460	551	634	413	403	113119
1.78667	961	366	485	581	662	440	429	107886
1.78933	984	388	506	609	687	468	453	102980
1.792	1007	410	530	639	710	496	477	98384
1.79467	1026	432	549	670	733	522	501	94076
1.79733	1044	456	569	695	752	546	524	90036
1.8	1062	476	589	721	774	570	541	86254
1.80267	1077	494	605	746	795	592	560	82711
1.80533	1093	511	619	770	815	616	577	79395
1.808	1107	530	636	792	829	638	595	76286
1.81067	1121	545	650	808	845	653	609	73370
1.81333	1133	560	660	826	857	670	621	70640
1.816	1142	573	670	842	863	684	632	68078
1.81867	1150	583	678	858	872	694	641	65676
1.82133	1156	595	682	871	878	703	653	63421
1.824	1162	604	688	883	881	712	662	61299
1.82667	1165	612	690	892	888	715	668	59310
1.82933	1170	615	695	899	896	721	673	57439
1.832	1171	617	695	906	902	723	676	55679
1.83467	1170	620	696	909	901	725	675	54020
1.83733	1171	621	695	913	903	724	677	52454
1.84	1168	623	694	914	899	724	678	50977
1.84267	1166	625	690	917	896	721	675	49585
1.84533	1163	625	686	916	892	718	674	48267
1.848	1156	624	686	913	888	716	669	47018
1.85067	1147	619	682	907	882	712	667	45835
1.85333	1138	616	676	901	875	707	664	44715
1.856	1133	611	670	895	865	699	656	43651
1.85867	1124	607	665	890	856	690	646	42637
1.86133	1119	601	658	881	845	681	642	41674
1.864	1112	593	652	876	833	673	634	40755
1.86667	1102	586	643	871	825	663	630	39876
1.86933	1094	581	636	863	814	652	621	39037
1.872	1081	575	628	851	804	641	610	38232
1.87467	1070	569	619	843	795	628	595	37465
1.87733	1062	562	612	832	784	615	584	36730
1.88	1053	554	602	823	775	602	574	36020
1.88267	1044	546	596	811	762	588	563	35338
1.88533	1035	538	590	798	748	576	556	34686
1.888	1024	533	581	785	737	564	545	34055
1.89067	1013	529	571	776	724	549	539	33449
1.89333	1003	522	560	767	712	541	532	32862
1.896	993	515	552	755	700	530	522	32298
1.89867	986	504	541	744	690	518	514	31751
1.90133	978	498	529	736	680	507	505	31222
1.904	970	490	521	725	669	497	496	30710
1.90667	961	484	511	715	657	485	487	30212
1.90933	951	478	504	707	647	476	478	29728
1.912	940	473	493	697	635	465	472	29258
1.91467	933	466	489	689	624	454	463	28804
1.91733	926	460	480	679	612	445	454	28361
1.92	917	454	475	666	604	435	446	27930
1.92267	910	447	468	655	595	428	439	27511
1.92533	904	441	462	645	588	420	434	27104
1.928	897	433	460	633	582	410	426	26708
1.93067	892	427	453	625	573	404	418	26321
1.93333	887	423	445	617	561	395	412	25942
1.936	881	416	441	607	549	389	405	25573
1.93867	873	410	434	601	542	380	396	25216
1.94133	868	405	428	596	535	372	390	24867
1.944	865	403	423	590	527	366	386	24525
1.94667	859	396	417	582	518	360	384	24190
1.94933	854	392	413	574	512	353	380	23864
1.952	852	388	409	568	504	346	376	23545
1.95467	848	385	407	560	496	343	370	23234
1.95733	841	384	403	555	490	341	367	22933
1.96	836	382	401	548	486	332	361	22637
1.96267	830	380	396	543	483	326	356	22345
1.96533	827	378	392	537	479	321	354	22059
1.968	825	381	389	529	475	315	351	21782
1.97067	822	382	386	522	471	311	346	21508
1.97333	818	375	384	515	469	309	344	21240
1.976	812	373	379	508	465	303	343	20981
1.97867	810	370	378	501	460	300	342	20729
1.98133	808	368	375	491	455	298	340	20478
1.984	804	367	373	485	449	297	339	20235
1.98667	803	365	371	480	446	293	332	19995
1.98933	804	362	369	473	441	289	328	19762
1.992	800	361	365	464	434	286	325	19530
1.99467	794	361	356	459	428	283	320	19305
1.99733	787	359	352	454	424	278	313	19084
2	785	356	350	448	423	273	306	18867
2.00267	782	352	350	440	416	271	306	18652
2.00533	776	347	347	430	413	269	303	18443
2.008	768	348	342	422	407	265	296	18240
2.01067	763	344	339	415	401	261	296	18041
2.01333	757	345	336	409	397	258	293	17842
2.016	753	341	332	402	393	258	293	17650
2.01867	747	341	326	395	388	256	292	17462
2.02133	743	339	321	385	384	249	292	17275
2.024	737	338	318	377	380	246	287	17094
2.02667	730	334	314	369	377	242	281	16914
2.02933	723	331	311	358	372	238	277	16739
2.032	715	327	306	351	367	236	272	16566
2.03467	710	325	300	343	363	233	272	16395
2.03733	702	324	295	334	360	231	268	16227
2.04	694	322	291	325	356	225	265	16061
2.04267	686	317	288	316	351	222	260	15900
2.04533	679	317	283	308	347	224	256	15743
2.048	675	315	278	299	341	223	255	15585
2.05067	669	311	270	293	334	217	254	15428
2.05333	662	307	268	288	329	211	254	15276
2.056	654	302	265	282	323	207	250	15125
2.05867	647	301	259	274	321	204	246	14977
2.06133	638	299	255	269	317	199	243	14834
2.064	629	299	252	261	314	196	238	14688
2.06667	623	292	245	255	310	193	235	14544
2.06933	617	288	244	248	305	191	230	14403
2.072	612	286	241	240	305	189	225	14264
2.07467	605	283	237	238	297	187	222	14123
2.07733	601	279	231	229	293	184	220	13989
2.08	594	275	227	224	287	182	216	13857
2.08267	587	272	226	220	283	181	211	13722
2.08533	582	268	225	216	277	178	210	13591
2.088	579	267	222	213	274	175	206	13459
2.09067	573	265	218	208	268	174	204	13330
2.09333	568	263	215	205	267	172	202	13204
2.096	561	258	212	197	265	169	199	13078
2.09867	558	259	210	194	263	164	200	12952
2.10133	552	261	209	191	259	163	197	12829
2.104	550	257	207	188	254	158	193	12708
2.10667	544	253	201	183	253	157	191	12588
2.10933	540	249	201	180	255	152	189	12470
2.112	535	247	195	177	254	147	189	12352
2.11467	533	244	193	173	248	146	188	12234
2.11733	531	242	191	170	243	147	186	12118
2.12	528	241	187	171	240	148	183	12006
2.12267	525	239	185	167	240	148	181	11892
2.12533	521	238	181	167	237	145	180	11780
2.128	519	241	178	168	233	141	177	11672
2.13067	514	239	176	166	231	137	176	11563
2.13333	511	236	179	168	229	138	176	11453
2.136	506	235	176	167	226	137	171	11347
2.13867	506	234	171	167	225	139	170	11243
2.14133	505	230	168	165	221	137	167	11140
2.144	505	230	167	166	219	133	165	11034
2.14667	506	227	166	166	216	130	165	10933
2.14933	504	223	166	168	216	130	160	10835
2.152	505	220	164	170	216	128	161	10737
2.15467	504	223	162	176	215	125	162	10638
2.15733	504	222	162	176	213	123	161	10543
2.16	501	222	161	175	209	120	156	10447
2.16267	497	223	157	175	210	121	152	10355
2.16533	496	224	153	173	209	118	153	10262
2.168	496	225	153	174	210	113	151	10175
2.17067	491	224	154	175	211	113	149	10089
2.17333	490	222	153	174	207	113	149	10001
2.176	487	222	152	178	206	116	149	9916
2.17867	487	219	151	179	205	112	148	9832
2.18133	484	216	149	179	202	106	147	9752
2.184	485	216	149	182	204	107	146	9675
2.18667	487	215	147	186	202	108	148	9597
2.18933	484	217	144	188	201	108	145	9520
2.192	486	218	140	190	199	107	144	9445
2.19467	486	218	141	188	198	102	146	9373
2.19733	484	217	142	189	197	98	143	9298
2.2	487	213	140	190	197	94	139	9225
2.20267	485	212	139	195	195	92	136	9154
2.20533	483	213	139	198	194	93	136	9084
2.208	480	211	139	201	193	91	138	9015
2.21067	480	214	138	204	192	91	139	8950
2.21333	480	213	139	204	194	90	141	8881
2.216	481	214	139	206	200	89	139	8817
2.21867	479	212	137	206	199	89	136	8752
2.22133	479	212	134	211	199	89	137	8689
2.224	482	214	137	214	198	89	138	8626
2.22667	482	212	138	213	201	91	138	8563
2.22933	478	213	139	214	201	88	137	8500
2.232	478	215	138	218	199	86	135	8440
2.23467	481	213	139	222	196	85	133	8384
2.23733	479	213	141	225	191	81	131	8324
2.24	478	215	142	228	193	83	131	8263
2.24267	479	215	145	229	195	86	130	8204
2.24533	477	215	146	233	193	88	129	8145
2.248	477	215	145	237	193	86	131	8087
2.25067	478	212	146	239	194	85	130	8029
2.25333	479	214	143	238	194	84	129	7972
2.256	482	217	145	238	194	82	129	7917
2.25867	483	218	145	242	194	82	131	7864
2.26133	484	217	146	242	194	81	133	7808
2.264	483	219	148	245	196	83	133	7758
2.26667	482	221	148	248	196	83	131	7706
2.26933	486	221	146	250	195	83	130	7654
2.272	488	224	148	251	193	83	131	7602
2.27467	489	226	149	252	194	85	128	7550
2.27733	490	229	150	253	197	86	129	7501
2.28	491	231	150	257	199	86	132	7450
2.28267	493	229	151	257	196	82	131	7405
2.28533	494	229	155	259	194	82	131	7357
2.288	495	230	155	261	193	81	130	7308
2.29067	496	230	153	262	192	85	133	7259
2.29333	500	232	154	263	196	89	130	7213
2.296	501	235	155	264	198	90	131	7168
2.29867	503	232	155	264	199	91	133	7121
2.30133	504	230	154	267	200	90	134	7077
2.304	507	230	156	271	197	91	136	7034
2.30667	510	231	159	272	201	88	135	6991
2.30933	509	233	161	273	203	90	135	6946
2.312	512	233	164	274	205	88	135	6904
2.31467	516	232	163	273	204	89	134	6863
2.31733	517	234	164	275	207	90	133	6824
2.32	518	234	169	275	208	89	135	6785
2.32267	518	237	170	279	213	93	136	6745
2.32533	518	240	172	283	214	96	136	6704
2.328	523	242	171	283	213	101	139	6667
2.33067	528	245	170	283	211	101	142	6627
2.33333	532	247	174	285	209	100	140	6591
2.336	535	247	176	287	208	97	139	6556
2.33867	539	248	178	287	209	99	143	6520
2.34133	541	250	179	287	212	103	147	6482
2.344	547	251	181	289	213	104	153	6446
2.34667	549	253	181	291	211	106	154	6409
2.34933	551	257	183	296	211	109	156	6375
2.352	553	257	186	301	212	111	158	6341
2.35467	556	257	190	305	215	111	159	6309
2.35733	562	255	194	302	218	107	159	6277
2.36	568	256	196	303	221	108	163	6244
2.36267	570	258	200	306	223	111	163	6212
2.36533	576	260	203	306	225	115	165	6178
2.368	582	264	204	308	229	118	168	6147
2.37067	587	264	208	312	231	122	167	6116
2.37333	592	268	210	314	234	122	168	6087
2.376	597	269	213	317	237	125	171	6059
2.37867	602	272	219	319	237	129	173	6030
2.38133	606	275	224	321	237	132	177	6000
2.384	609	277	227	325	242	135	179	5969
2.38667	617	279	229	329	247	135	179	5939
2.38933	623	282	231	330	252	140	185	5911
2.392	629	286	236	329	252	140	187	5881
2.39467	636	289	239	327	253	143	192	5855
2.39733	644	291	245	328	257	145	194	5830
2.4	649	293	247	330	260	147	196	5804
2.40267	654	296	248	334	264	151	199	5780
2.40533	661	299	248	338	270	154	201	5755
2.408	663	303	250	340	274	157	206	5729
2.41067	670	306	255	343	274	159	209	5705
2.41333	675	307	256	345	278	162	212	5683
2.416	680	310	263	347	278	163	214	5663
2.41867	686	313	269	350	282	164	219	5640
2.42133	694	315	273	353	287	168	222	5620
2.424	701	320	279	353	290	170	225	5598
2.42667	708	325	282	355	293	173	225	5575
2.42933	715	324	288	357	297	176	228	5550
2.432	723	327	291	356	296	176	231	5529
2.43467	728	329	297	359	297	179	233	5507
2.43733	734	333	301	362	301	181	236	5487
2.44	737	338	304	366	306	184	237	5466
2.44267	744	346	309	370	309	188	243	5444
2.44533	750	347	316	372	309	189	249	5425
2.448	759	352	316	375	310	190	252	5405
2.45067	767	356	317	380	310	194	253	5384
2.45333	773	360	325	382	314	198	257	5364
2.456	781	362	327	384	316	201	260	5346
2.45867	789	365	331	386	317	202	261	5328
2.46133	796	367	336	387	321	205	261	5314
2.464	802	370	338	389	325	205	261	5295
2.46667	808	375	343	391	324	205	265	5276
2.46933	815	376	346	393	330	206	268	5259
2.472	821	382	351	394	335	209	272	5240
2.47467	828	388	356	392	335	213	279	5223
2.47733	830	392	359	394	336	216	281	5206
2.48	836	396	358	395	341	215	280	5192
2.48267	843	397	362	395	342	215	284	5176
2.48533	851	399	364	397	347	217	287	5158
2.488	857	401	369	399	353	218	289	5141
2.49067	864	401	374	401	356	216	288	5127
2.49333	872	405	379	400	358	217	290	5110
2.496	879	406	378	401	359	218	294	5097
2.49867	888	409	383	402	362	220	296	5085
2.50133	901	411	387	401	362	221	299	5072
2.504	910	414	391	403	363	222	296	5055
2.50667	918	418	390	406	366	223	298	5043
2.50933	925	422	394	409	368	222	300	5028
2.512	932	427	398	410	368	224	302	5012
2.51467	940	428	399	411	369	227	303	4999
2.51733	951	429	402	412	371	232	304	4984
2.52	957	432	405	417	373	232	305	4971
2.52267	967	435	409	421	375	233	307	4960
2.52533	972	439	412	426	379	234	310	4945
2.528	978	440	412	425	384	236	311	4934
2.53067	985	443	414	428	388	238	310	4923
2.53333	995	444	416	427	391	241	312	4908
2.536	1004	452	418	429	394	240	313	4894
2.53867	1011	459	421	430	395	238	314	4882
2.54133	1023	464	423	434	397	239	319	4869
2.544	1029	463	427	438	400	239	324	4854
2.54667	1038	467	426	441	401	239	324	4842
2.54933	1048	473	431	443	402	242	326	4829
2.552	1057	479	433	446	404	244	329	4817
2.55467	1065	484	438	446	406	246	329	4806
2.55733	1074	485	450	448	407	250	329	4793
2.56	1087	489	455	452	409	251	330	4780
2.56267	1095	495	459	453	413	252	333	4768
2.56533	1103	500	463	457	416	256	336	4757
2.568	1112	506	468	462	416	257	338	4744
2.57067	1118	509	471	467	421	260	341	4730
2.57333	1129	511	475	469	424	264	344	4718
2.576	1138	516	476	474	427	265	349	4706
2.57867	1146	521	484	480	430	266	355	4693
2.58133	1155	526	484	483	434	267	357	4682
2.584	1162	532	490	485	437	270	358	4672
2.58667	1170	537	496	490	443	274	361	4659
2.58933	1179	541	502	495	447	278	368	4647
2.592	1190	547	506	499	452	283	371	4637
2.59467	1200	551	511	503	456	287	373	4628
2.59733	1213	554	518	508	461	292	379	4619
2.6	1219	562	525	509	462	295	382	4609
2.60267	1225	569	529	513	464	298	382	4597
2.60533	1232	579	531	515	468	302	386	4584
2.608	1239	587	533	520	473	304	387	4572
2.61067	1245	592	537	523	476	310	390	4562
2.61333	1254	598	540	528	480	313	394	4551
2.616	1260	604	548	533	488	319	396	4541
2.61867	1268	610	552	540	491	322	400	4529
2.62133	1277	616	555	543	496	325	406	4518
2.624	1285	618	556	548	501	326	409	4507
2.62667	1295	625	560	553	503	330	415	4497
2.62933	1303	629	563	559	506	335	421	4483
2.632	1308	634	568	562	512	343	425	4471
2.63467	1313	641	573	566	519	349	428	4459
2.63733	1322	646	579	569	521	353	433	4447
2.64	1327	652	584	573	527	357	436	4436
2.64267	1335	659	589	579	533	361	441	4424
2.64533	1344	665	592	585	536	367	446	4414
2.648	1353	669	597	588	540	370	447	4404
2.65067	1363	675	606	592	543	379	449	4393
2.65333	1371	681	612	597	546	384	456	4384
2.656	1378	690	617	600	553	388	462	4373
2.65867	1384	698	620	604	557	393	471	4365
2.66133	1391	705	626	610	561	398	478	4358
2.664	1399	709	630	616	565	403	483	4346
2.66667	1411	716	638	621	570	407	488	4336
2.66933	1420	724	643	630	574	411	491	4328
2.672	1430	729	652	634	580	416	497	4322
2.67467	1443	739	657	638	585	423	505	4313
2.67733	1456	747	662	647	593	428	511	4301
2.68	1467	755	669	653	599	437	520	4296
2.68267	1482	765	673	660	609	443	526	4288
2.68533	1495	774	680	667	615	447	529	4279
2.688	1508	781	686	671	619	455	533	4269
2.69067	1523	790	690	677	624	460	540	4261
2.69333	1539	798	696	683	630	466	545	4255
2.696	1555	803	701	688	637	474	550	4246
2.69867	1567	814	707	698	639	479	557	4239
2.70133	1583	822	714	707	644	485	562	4230
2.704	1599	829	723	712	652	493	571	4221
2.70667	1614	837	732	720	660	500	575	4214
2.70933	1630	847	739	727	667	504	579	4208
2.712	1648	856	744	734	667	514	586	4204
2.71467	1667	866	752	744	672	521	591	4198
2.71733	1683	879	760	750	681	529	599	4196
2.72	1701	891	766	758	688	537	606	4190
2.72267	1717	903	772	766	693	544	612	4184
2.72533	1732	913	777	774	696	553	616	4179
2.728	1752	925	783	779	701	560	622	4172
2.73067	1771	935	791	786	707	568	627	4164
2.73333	1791	946	800	794	713	572	635	4160
2.736	1809	958	806	803	718	579	642	4155
2.73867	1827	965	815	810	722	585	649	4150
2.74133	1844	974	821	818	731	593	654	4146
2.744	1862	984	828	827	740	601	660	4143
2.74667	1879	993	836	834	748	606	666	4138
2.74933	1894	1002	843	838	753	613	671	4134
2.752	1910	1015	851	846	760	619	673	4127
2.75467	1927	1027	858	851	766	628	678	4124
2.75733	1943	1035	864	857	773	634	684	4119
2.76	1957	1040	871	862	780	639	690	4115
2.76267	1970	1047	876	868	788	645	693	4111
2.76533	1982	1056	882	874	794	650	698	4108
2.768	1997	1065	889	880	800	656	702	4104
2.77067	2013	1075	898	885	803	665	706	4097
2.77333	2025	1087	902	890	809	671	712	4094
2.776	2034	1095	909	895	816	675	720	4091
2.77867	2046	1105	917	903	824	682	728	4088
2.78133	2057	1114	921	907	831	688	734	4086
2.784	2069	1121	927	912	837	691	739	4084
2.78667	2078	1127	935	919	844	698	743	4080
2.78933	2084	1136	942	922	848	702	748	4077
2.792	2091	1145	948	924	854	706	752	4074
2.79467	2096	1150	952	926	859	711	756	4072
2.79733	2098	1156	960	928	865	717	760	4068
2.8	2096	1164	964	932	869	722	763	4063
2.80267	2092	1171	968	936	871	725	768	4063
2.80533	2093	1172	973	941	873	728	773	4061
2.808	2090	1176	979	944	876	732	778	4058
2.81067	2085	1178	984	944	880	735	782	4056
2.81333	2079	1181	986	946	885	743	787	4054
2.816	2072	1184	990	948	888	749	787	4050
2.81867	2061	1187	991	948	889	754	788	4045
2.82133	2049	1184	992	948	893	759	790	4041
2.824	2036	1185	992	952	900	765	794	4038
2.82667	2024	1185	995	952	906	768	798	4037
2.82933	2007	1185	996	949	911	769	803	4034
2.832	1992	1184	999	950	916	772	805	4033
2.83467	1974	1185	996	950	917	775	808	4028
2.83733	1958	1185	996	947	921	777	812	4024
2.84	1939	1182	999	947	923	781	815	4019
2.84267	1917	1178	996	944	926	787	819	4016
2.84533	1896	1176	992	942	927	791	822	4012
2.848	1873	1175	990	943	929	798	826	4008
2.85067	1846	1169	986	942	931	804	829	4003
2.85333	1820	1163	984	944	932	808	833	4000
2.856	1793	1161	983	943	932	812	834	3995
2.85867	1767	1156	980	942	931	815	836	3993
2.86133	1743	1150	978	944	930	814	839	3988
2.864	1718	1144	978	944	935	816	841	3985
2.86667	1691	1139	975	945	937	817	845	3983
2.86933	1666	1133	972	945	938	819	848	3981
2.872	1637	1127	971	944	944	822	852	3978
2.87467	1610	1121	969	946	944	828	854	3972
2.87733	1586	1117	966	946	948	832	856	3969
2.88	1562	1112	964	944	953	838	862	3964
2.88267	1540	1104	965	942	956	842	868	3960
2.88533	1517	1099	964	942	957	844	870	3956
2.888	1496	1093	961	944	961	847	877	3950
2.89067	1479	1090	959	946	963	846	882	3944
2.89333	1461	1085	958	946	964	849	882	3941
2.896	1442	1081	957	948	965	853	884	3937
2.89867	1425	1076	961	949	966	859	889	3932
2.90133	1406	1074	962	948	971	862	893	3924
2.904	1390	1071	966	951	973	867	900	3918
2.90667	1375	1069	970	955	976	872	905	3914
2.90933	1364	1064	972	958	980	873	906	3912
2.912	1349	1061	976	961	983	875	907	3908
2.91467	1341	1061	979	967	986	877	911	3903
2.91733	1330	1059	985	970	994	879	912	3896
2.92	1319	1058	986	973	1000	883	915	3888
2.92267	1309	1058	986	974	1003	888	919	3881
2.92533	1300	1058	986	974	1005	891	926	3878
2.928	1289	1055	990	979	1011	894	929	3872
2.93067	1280	1052	996	983	1017	895	933	3866
2.93333	1277	1055	1002	985	1025	901	939	3862
2.936	1273	1056	1004	986	1028	906	941	3856
2.93867	1270	1059	1006	989	1033	910	946	3849
2.94133	1268	1061	1009	992	1039	912	948	3843
2.944	1267	1060	1016	994	1044	916	953	3837
2.94667	1268	1062	1022	999	1045	919	958	3832
2.94933	1267	1066	1023	1003	1051	924	961	3827
2.952	1267	1067	1028	1007	1058	928	970	3821
2.95467	1265	1066	1031	1009	1066	936	978	3817
2.95733	1265	1069	1033	1011	1070	940	980	3814
2.96	1269	1072	1038	1016	1073	943	983	3809
2.96267	1269	1075	1044	1022	1077	946	990	3801
2.96533	1271	1077	1048	1027	1080	950	994	3797
2.968	1269	1080	1052	1029	1085	955	998	3794
2.97067	1269	1086	1055	1031	1090	962	1000	3789
2.97333	1269	1087	1060	1035	1094	970	1002	3785
2.976	1270	1087	1065	1040	1100	976	1005	3783
2.97867	1272	1093	1073	1050	1102	979	1008	3779
2.98133	1276	1099	1081	1057	1105	985	1012	3778
2.984	1277	1104	1086	1059	1111	989	1017	3773
2.98667	1278	1107	1093	1060	1118	994	1022	3769
2.98933	1282	1109	1096	1065	1122	997	1028	3766
2.992	1284	1113	1101	1070	1128	1001	1033	3762
2.99467	1290	1118	1105	1075	1131	1007	1041	3756
2.99733	1293	1123	1111	1080	1133	1010	1046	3753
3	1295	1126	1113	1082	1138	1015	1049	3751
3.00267	1299	1129	1119	1087	1143	1018	1052	3749
3.00533	1305	1134	1126	1090	1146	1018	1057	3746
3.008	1307	1143	1131	1096	1149	1022	1062	3744
3.01067	1311	1150	1135	1101	1152	1025	1067	3741
3.01333	1314	1154	1141	1105	1154	1029	1074	3738
3.016	1319	1156	1144	1112	1158	1036	1077	3735
3.01867	1325	1160	1152	1116	1161	1041	1080	3734
3.02133	1332	1163	1154	1123	1168	1045	1085	3734
3.024	1336	1163	1160	1126	1174	1051	1089	3731
3.02667	1341	1167	1167	1132	1179	1056	1095	3731
3.02933	1346	1172	1175	1135	1186	1059	1099	3730
3.032	1351	1178	1182	1139	1193	1061	1102	3732
3.03467	1358	1182	1187	1144	1196	1063	1106	3729
3.03733	1362	1186	1190	1148	1198	1067	1110	3729
3.04	1365	1189	1199	1152	1204	1072	1113	3730
3.04267	1369	1194	1206	1160	1210	1077	1115	3732
3.04533	1371	1199	1212	1165	1212	1084	1116	3733
3.048	1378	1205	1218	1168	1215	1090	1121	3736
3.05067	1385	1211	1221	1171	1220	1093	1126	3736
3.05333	1390	1217	1224	1176	1224	1099	1131	3737
3.056	1392	1221	1228	1178	1227	1104	1136	3738
3.05867	1400	1225	1233	1182	1234	1107	1139	3742
3.06133	1405	1229	1237	1192	1238	1110	1145	3746
3.064	1408	1231	1240	1199	1244	1114	1148	3748
3.06667	1415	1235	1245	1201	1247	1119	1152	3751
3.06933	1419	1240	1251	1206	1253	1123	1156	3754
3.072	1427	1248	1260	1212	1254	1125	1161	3760
3.07467	1432	1252	1264	1215	1261	1131	1163	3762
3.07733	1439	1256	1270	1220	1267	1137	1165	3767
3.08	1442	1261	1274	1225	1274	1144	1169	3769
3.08267	1444	1266	1277	1229	1276	1146	1174	3774
3.08533	1448	1272	1279	1232	1279	1150	1177	3779
3.088	1453	1275	1285	1236	1286	1156	1178	3782
3.09067	1460	1274	1294	1239	1291	1159	1181	3785
3.09333	1466	1279	1302	1243	1295	1162	1184	3788
3.096	1473	1284	1304	1247	1298	1169	1187	3792
3.09867	1479	1289	1307	1257	1301	1172	1191	3795
3.10133	1486	1292	1311	1263	1305	1174	1195	3797
3.104	1488	1298	1315	1269	1312	1179	1199	3799
3.10667	1492	1301	1318	1272	1315	1182	1206	3801
3.10933	1497	1306	1327	1277	1322	1189	1208	3801
3.112	1500	1307	1336	1281	1329	1192	1209	3805
3.11467	1505	1314	1342	1285	1331	1197	1211	3808
3.11733	1509	1317	1347	1288	1334	1202	1217	3809
3.12	1514	1321	1353	1292	1341	1208	1221	3809
3.12267	1518	1326	1359	1291	1348	1209	1223	3809
3.12533	1522	1331	1364	1294	1354	1212	1225	3806
3.128	1526	1337	1369	1299	1361	1215	1228	3806
3.13067	1529	1342	1372	1304	1363	1219	1234	3804
3.13333	1534	1345	1379	1311	1365	1223	1237	3804
3.136	1539	1348	1383	1315	1369	1230	1238	3803
3.13867	1543	1352	1384	1321	1373	1237	1241	3802
3.14133	1546	1353	1387	1324	1376	1243	1243	3800
3.144	1548	1354	1391	1331	1379	1247	1248	3799
3.14667	1551	1354	1395	1337	1384	1250	1251	3798
3.14933	1553	1357	1399	1343	1389	1254	1253	3795
3.152	1552	1358	1404	1350	1393	1260	1260	3795
3.15467	1550	1361	1409	1353	1397	1266	1266	3792
3.15733	1550	1367	1416	1357	1399	1272	1269	3786
3.16	1548	1370	1418	1360	1400	1275	1274	3783
3.16267	1551	1375	1422	1366	1404	1277	1275	3779
3.16533	1554	1378	1425	1373	1409	1283	1282	3775
3.168	1554	1383	1426	1380	1412	1290	1286	3771
3.17067	1553	1387	1426	1385	1415	1296	1285	3768
3.17333	1555	1389	1426	1388	1420	1304	1292	3765
3.176	1555	1390	1431	1393	1423	1314	1298	3759
3.17867	1550	1390	1434	1395	1425	1318	1301	3757
3.18133	1548	1388	1434	1399	1426	1327	1306	3754
3.184	1543	1389	1438	1404	1427	1333	1312	3751
3.18667	1541	1387	1439	1406	1430	1338	1319	3749
3.18933	1540	1387	1442	1412	1433	1341	1322	3746
3.192	1535	1389	1443	1415	1431	1343	1327	3745
3.19467	1534	1390	1446	1414	1433	1349	1332	3745
3.19733	1530	1394	1445	1413	1435	1351	1334	3744
3.2	1527	1395	1444	1418	1438	1350	1336	3740
3.20267	1524	1394	1448	1420	1442	1351	1340	3735
3.20533	1519	1394	1449	1422	1443	1358	1341	3733
3.208	1514	1394	1449	1422	1443	1364	1345	3730
3.21067	1510	1394	1448	1425	1444	1365	1350	3727
3.21333	1506	1392	1449	1425	1445	1364	1355	3724
3.216	1502	1392	1448	1425	1447	1364	1356	3722
3.21867	1499	1394	1452	1426	1447	1366	1358	3719
3.22133	1495	1396	1450	1429	1446	1368	1358	3717
3.224	1490	1399	1452	1431	1453	1371	1356	3715
3.22667	1487	1399	1452	1432	1458	1376	1357	3713
3.22933	1485	1396	1452	1429	1458	1378	1358	3710
3.232	1480	1395	1452	1429	1457	1379	1359	3708
3.23467	1479	1400	1453	1430	1459	1379	1361	3705
3.23733	1476	1399	1456	1432	1459	1377	1360	3702
3.24	1474	1400	1462	1430	1460	1381	1360	3700
3.24267	1475	1402	1462	1429	1457	1386	1360	3700
3.24533	1474	1402	1465	1428	1458	1390	1359	3700
3.248	1473	1401	1465	1429	1458	1391	1360	3696
3.25067	1470	1401	1464	1431	1458	1395	1360	3699
3.25333	1466	1401	1462	1429	1458	1396	1361	3698
3.256	1467	1401	1461	1433	1458	1398	1362	3698
3.25867	1468	1402	1460	1434	1459	1402	1364	3697
3.26133	1469	1402	1462	1433	1462	1402	1365	3692
3.264	1473	1405	1464	1431	1464	1403	1365	3690
3.26667	1473	1405	1463	1435	1466	1405	1365	3687
3.26933	1475	1406	1468	1436	1466	1405	1364	3689
3.272	1474	1409	1470	1434	1466	1409	1365	3689
3.27467	1475	1410	1469	1436	1468	1410	1367	3688
3.27733	1480	1410	1472	1439	1469	1412	1369	3688
3.28	1484	1411	1474	1440	1471	1415	1367	3686
3.28267	1483	1411	1473	1441	1472	1417	1369	3686
3.28533	1483	1414	1475	1439	1474	1416	1371	3685
3.288	1485	1416	1479	1439	1474	1417	1368	3685
3.29067	1487	1417	1483	1444	1476	1422	1371	3682
3.29333	1493	1415	1486	1447	1476	1425	1372	3682
3.296	1497	1416	1486	1448	1478	1428	1376	3682
3.29867	1500	1418	1486	1447	1476	1433	1375	3682
3.30133	1505	1420	1488	1446	1477	1435	1377	3680
3.304	1509	1423	1488	1449	1479	1439	1377	3679
3.30667	1517	1426	1485	1450	1480	1443	1377	3679
3.30933	1519	1431	1488	1455	1479	1445	1380	3676
3.312	1523	1435	1488	1460	1479	1449	1382	3674
3.31467	1528	1436	1490	1460	1477	1453	1385	3672
3.31733	1530	1438	1495	1460	1480	1453	1382	3672
3.32	1536	1439	1499	1461	1479	1456	1379	3671
3.32267	1540	1443	1503	1459	1479	1460	1378	3667
3.32533	1543	1446	1505	1459	1479	1464	1379	3667
3.328	1547	1449	1505	1460	1483	1466	1382	3668
3.33067	1548	1453	1507	1463	1482	1470	1384	3667
3.33333	1551	1455	1508	1464	1485	1477	1385	3668
3.336	1557	1457	1514	1465	1488	1481	1385	3665
3.33867	1563	1459	1518	1468	1491	1481	1383	3664
3.34133	1567	1461	1521	1469	1493	1483	1384	3662
3.344	1572	1464	1522	1469	1495	1487	1385	3658
3.34667	1576	1471	1526	1467	1496	1490	1386	3656
3.34933	1577	1472	1527	1469	1496	1492	1388	3656
3.352	1581	1476	1531	1473	1495	1495	1391	3656
3.35467	1584	1480	1533	1476	1495	1498	1394	3654
3.35733	1586	1484	1529	1474	1495	1498	1396	3657
3.36	1587	1488	1530	1473	1493	1502	1398	3657
3.36267	1590	1494	1529	1474	1489	1508	1400	3655
3.36533	1590	1497	1534	1476	1488	1512	1404	3651
3.368	1591	1502	1538	1479	1487	1515	1407	3651
3.37067	1593	1504	1541	1478	1488	1515	1405	3651
3.37333	1598	1507	1544	1477	1489	1520	1406	3648
3.376	1599	1507	1545	1478	1493	1525	1408	3647
3.37867	1599	1510	1548	1477	1493	1530	1409	3645
3.38133	1599	1513	1553	1475	1493	1532	1409	3645
3.384	1601	1515	1552	1475	1494	1534	1408	3643
3.38667	1602	1517	1557	1476	1493	1538	1411	3639
3.38933	1605	1518	1557	1477	1493	1542	1411	3637
3.392	1609	1518	1561	1477	1490	1546	1413	3635
3.39467	1611	1521	1563	1475	1493	1550	1412	3631
3.39733	1610	1523	1565	1472	1496	1553	1412	3629
3.4	1612	1525	1567	1472	1495	1555	1413	3628
3.40267	1613	1528	1571	1473	1493	1560	1413	3628
3.40533	1615	1527	1571	1469	1493	1562	1415	3629
3.408	1617	1531	1573	1467	1494	1562	1414	3625
3.41067	1616	1529	1572	1467	1497	1566	1411	3620
3.41333	1615	1532	1573	1468	1502	1569	1414	3616
3.416	1616	1535	1575	1464	1500	1570	1415	3612
3.41867	1616	1539	1574	1458	1499	1572	1414	3609
3.42133	1617	1542	1576	1456	1499	1574	1418	3610
3.424	1614	1544	1576	1455	1498	1575	1418	3606
3.42667	1614	1545	1578	1454	1499	1575	1421	3604
3.42933	1615	1546	1582	1452	1500	1578	1421	3600
3.432	1616	1552	1588	1452	1502	1580	1418	3597
3.43467	1617	1555	1590	1452	1503	1580	1418	3594
3.43733	1618	1556	1590	1450	1506	1582	1418	3593
3.44	1618	1557	1595	1452	1506	1584	1415	3592
3.44267	1617	1562	1596	1450	1506	1584	1412	3590
3.44533	1617	1564	1594	1450	1509	1584	1412	3589
3.448	1617	1569	1594	1450	1507	1586	1413	3586
3.45067	1615	1573	1591	1450	1505	1589	1413	3583
3.45333	1615	1574	1590	1448	1505	1594	1413	3581
3.456	1617	1575	1597	1446	1506	1596	1413	3579
3.45867	1615	1576	1600	1441	1509	1599	1410	3578
3.46133	1617	1580	1602	1440	1507	1600	1408	3574
3.464	1619	1586	1605	1437	1505	1604	1406	3571
3.46667	1618	1591	1607	1433	1504	1606	1403	3569
3.46933	1615	1595	1609	1434	1506	1609	1403	3566
3.472	1616	1596	1610	1432	1507	1608	1406	3565
3.47467	1618	1598	1611	1432	1509	1609	1406	3564
3.47733	1618	1600	1613	1432	1513	1611	1409	3561
3.48	1622	1606	1616	1433	1516	1614	1410	3559
3.48267	1625	1610	1621	1434	1518	1622	1409	3555
3.48533	1627	1615	1621	1435	1518	1625	1409	3552
3.488	1628	1620	1625	1437	1520	1631	1405	3550
3.49067	1628	1625	1629	1436	1524	1635	1403	3548
3.49333	1628	1626	1633	1435	1529	1641	1403	3546
3.496	1630	1631	1634	1433	1531	1644	1404	3542
3.49867	1631	1634	1638	1434	1533	1643	1402	3535
3.50133	1631	1639	1644	1432	1535	1648	1404	3532
3.504	1634	1644	1646	1432	1536	1650	1404	3529
3.50667	1633	1651	1647	1432	1537	1655	1405	3528
3.50933	1636	1660	1653	1432	1539	1659	1407	3525
3.512	1637	1666	1659	1430	1543	1661	1407	3519
3.51467	1640	1668	1662	1431	1544	1666	1407	3516
3.51733	1644	1672	1666	1431	1549	1670	1410	3510
3.52	1646	1677	1672	1432	1554	1672	1411	3505
3.52267	1646	1682	1679	1432	1559	1676	1412	3500
3.52533	1644	1689	1684	1432	1559	1677	1416	3497
3.528	1646	1693	1686	1435	1563	1681	1418	3494
3.53067	1648	1699	1691	1438	1566	1685	1417	3491
3.53333	1650	1705	1696	1439	1567	1691	1418	3488
3.536	1650	1711	1699	1440	1571	1693	1416	3484
3.53867	1650	1716	1702	1441	1576	1696	1413	3482
3.54133	1654	1721	1707	1442	1580	1698	1412	3478
3.544	1656	1725	1713	1443	1584	1702	1412	3473
3.54667	1659	1734	1717	1445	1588	1708	1413	3468
3.54933	1660	1742	1724	1444	1593	1714	1412	3466
3.552	1662	1746	1730	1448	1598	1716	1413	3463
3.55467	1666	1751	1736	1451	1605	1720	1419	3459
3.55733	1670	1759	1740	1454	1614	1724	1419	3456
3.56	1674	1766	1745	1454	1620	1728	1419	3453
3.56267	1676	1775	1748	1457	1628	1729	1418	3450
3.56533	1678	1779	1754	1459	1635	1734	1417	3445
3.568	1679	1789	1760	1462	1640	1737	1421	3444
3.57067	1679	1798	1767	1466	1646	1741	1426	3442
3.57333	1683	1804	1776	1467	1654	1746	1428	3442
3.576	1685	1812	1785	1473	1661	1751	1428	3439
3.57867	1688	1816	1791	1477	1668	1754	1429	3435
3.58133	1691	1822	1798	1478	1673	1759	1428	3434
3.584	1691	1832	1803	1480	1677	1767	1428	3431
3.58667	1696	1839	1809	1484	1685	1772	1429	3429
3.58933	1703	1846	1815	1490	1691	1775	1429	3426
3.592	1707	1848	1822	1497	1697	1781	1431	3425
3.59467	1712	1855	1828	1500	1708	1786	1432	3424
3.59733	1717	1863	1833	1507	1715	1793	1436	3426
3.6	1724	1870	1844	1514	1719	1797	1436	3424
3.60267	1729	1877	1849	1516	1728	1799	1437	3421
3.60533	1731	1888	1858	1519	1737	1803	1438	3420
3.608	1735	1894	1869	1524	1745	1810	1441	3418
3.61067	1741	1902	1878	1531	1753	1815	1444	3418
3.61333	1749	1909	1886	1540	1759	1820	1446	3417
3.616	1754	1916	1896	1547	1765	1827	1445	3418
3.61867	1762	1926	1905	1554	1775	1828	1446	3418
3.62133	1767	1933	1912	1561	1784	1834	1448	3421
3.624	1773	1942	1924	1567	1792	1836	1449	3419
3.62667	1779	1947	1931	1575	1801	1842	1449	3419
3.62933	1786	1954	1940	1584	1809	1846	1449	3419
3.632	1790	1963	1946	1595	1820	1852	1448	3420
3.63467	1796	1972	1956	1603	1829	1856	1447	3421
3.63733	1802	1979	1969	1613	1839	1858	1452	3420
3.64	1809	1988	1978	1622	1848	1862	1452	3416
3.64267	1817	1998	1988	1631	1858	1866	1454	3413
3.64533	1823	2005	1999	1637	1867	1871	1459	3415
3.648	1829	2009	2012	1647	1879	1875	1460	3416
3.65067	1837	2019	2022	1658	1887	1879	1463	3415
3.65333	1848	2030	2031	1666	1897	1883	1466	3419
3.656	1858	2036	2040	1675	1905	1883	1469	3417
3.65867	1867	2044	2052	1687	1918	1886	1473	3418
3.66133	1875	2050	2062	1698	1930	1891	1478	3419
3.664	1884	2056	2069	1706	1942	1897	1480	3422
3.66667	1894	2062	2080	1718	1952	1903	1486	3424
3.66933	1901	2072	2089	1729	1964	1907	1488	3430
3.672	1908	2081	2101	1738	1977	1910	1492	3431
3.67467	1918	2089	2109	1752	1987	1915	1492	3431
3.67733	1927	2099	2120	1766	2000	1919	1493	3432
3.68	1935	2110	2129	1779	2013	1923	1498	3434
3.68267	1949	2118	2140	1794	2026	1933	1501	3433
3.68533	1959	2127	2152	1808	2036	1941	1508	3433
3.688	1973	2131	2162	1821	2046	1947	1513	3434
3.69067	1985	2138	2175	1834	2060	1951	1515	3433
3.69333	1997	2144	2187	1851	2070	1956	1519	3434
3.696	2012	2153	2199	1866	2084	1962	1521	3434
3.69867	2025	2160	2209	1879	2099	1964	1525	3436
3.70133	2040	2167	2221	1893	2112	1969	1527	3434
3.704	2054	2175	2235	1909	2125	1974	1531	3434
3.70667	2065	2186	2246	1925	2141	1979	1534	3431
3.70933	2076	2196	2258	1942	2156	1981	1536	3424
3.712	2094	2203	2270	1956	2170	1984	1540	3419
3.71467	2112	2211	2281	1971	2182	1986	1547	3419
3.71733	2129	2217	2293	1990	2194	1991	1557	3419
3.72	2147	2225	2306	2008	2208	1997	1563	3416
3.72267	2163	2232	2315	2025	2223	2003	1570	3415
3.72533	2180	2239	2327	2042	2237	2009	1576	3416
3.728	2197	2243	2338	2054	2248	2014	1582	3416
3.73067	2213	2250	2353	2071	2266	2020	1589	3417
3.73333	2232	2260	2366	2085	2280	2025	1596	3418
3.736	2250	2266	2377	2098	2293	2030	1600	3418
3.73867	2270	2272	2387	2118	2303	2035	1607	3417
3.74133	2290	2280	2396	2135	2319	2041	1617	3415
3.744	2310	2290	2410	2152	2334	2049	1624	3417
3.74667	2332	2298	2420	2170	2350	2054	1631	3420
3.74933	2352	2304	2431	2189	2364	2056	1637	3423
3.752	2369	2310	2445	2208	2379	2063	1649	3425
3.75467	2391	2315	2453	2224	2390	2069	1654	3429
3.75733	2408	2321	2466	2239	2402	2076	1662	3429
3.76	2427	2327	2478	2257	2418	2081	1673	3427
3.76267	2448	2333	2485	2271	2431	2088	1682	3431
3.76533	2468	2338	2493	2288	2441	2094	1691	3437
3.768	2489	2344	2501	2302	2455	2099	1697	3437
3.77067	2511	2350	2512	2321	2471	2106	1707	3439
3.77333	2529	2354	2522	2335	2488	2108	1717	3442
3.776	2547	2356	2532	2350	2501	2113	1726	3445
3.77867	2565	2361	2538	2367	2513	2119	1736	3446
3.78133	2583	2365	2545	2383	2529	2124	1746	3451
3.784	2603	2369	2551	2393	2540	2126	1756	3455
3.78667	2622	2371	2557	2402	2549	2129	1764	3461
3.78933	2642	2377	2565	2415	2562	2134	1776	3467
3.792	2663	2382	2574	2430	2575	2142	1786	3473
3.79467	2682	2384	2582	2445	2587	2149	1795	3478
3.79733	2701	2388	2589	2456	2597	2154	1806	3481
3.8	2717	2390	2596	2470	2608	2161	1819	3481
3.80267	2737	2393	2603	2484	2617	2168	1831	3483
3.80533	2757	2394	2610	2500	2629	2174	1843	3488
3.808	2777	2397	2618	2515	2640	2179	1858	3492
3.81067	2798	2398	2622	2524	2651	2186	1871	3496
3.81333	2814	2400	2626	2536	2663	2188	1882	3501
3.816	2833	2403	2630	2546	2672	2193	1896	3506
3.81867	2852	2407	2634	2559	2681	2196	1908	3512
3.82133	2871	2410	2639	2570	2693	2200	1920	3517
3.824	2890	2412	2645	2582	2701	2206	1934	3523
3.82667	2909	2412	2652	2595	2711	2208	1951	3528
3.82933	2928	2411	2660	2607	2718	2211	1964	3534
3.832	2946	2414	2661	2617	2724	2216	1976	3540
3.83467	2970	2419	2664	2626	2731	2221	1994	3546
3.83733	2990	2424	2670	2638	2739	2224	2009	3546
3.84	3009	2424	2677	2647	2751	2227	2026	3548
3.84267	3028	2428	2681	2658	2758	2232	2043	3554
3.84533	3050	2430	2685	2670	2767	2236	2061	3560
3.848	3068	2432	2687	2680	2774	2241	2078	3570
3.85067	3089	2435	2688	2689	2783	2243	2094	3577
3.85333	3106	2436	2690	2700	2791	2245	2109	3584
3.856	3125	2435	2696	2709	2797	2248	2123	3590
3.85867	3143	2437	2701	2716	2803	2252	2136	3594
3.86133	3157	2440	2702	2726	2809	2256	2152	3599
3.864	3173	2440	2704	2737	2815	2261	2168	3604
3.86667	3188	2444	2708	2745	2818	2264	2183	3608
3.86933	3203	2446	2711	2754	2823	2269	2196	3612
3.872	3216	2445	2715	2764	2823	2270	2214	3619
3.87467	3230	2452	2714	2775	2828	2277	2230	3625
3.87733	3246	2455	2715	2789	2830	2286	2245	3633
3.88	3263	2459	2718	2802	2837	2292	2256	3639
3.88267	3277	2465	2721	2808	2843	2297	2272	3644
3.88533	3288	2468	2722	2817	2848	2303	2289	3647
3.888	3299	2468	2727	2825	2851	2310	2304	3652
3.89067	3314	2472	2729	2836	2854	2311	2320	3658
3.89333	3324	2473	2733	2846	2859	2317	2335	3666
3.896	3334	2472	2734	2859	2863	2321	2350	3672
3.89867	3346	2475	2733	2867	2866	2327	2366	3676
3.90133	3359	2476	2734	2880	2871	2332	2382	3683
3.904	3371	2479	2735	2895	2871	2335	2398	3687
3.90667	3384	2482	2734	2912	2869	2338	2416	3694
3.90933	3394	2484	2737	2928	2872	2345	2433	3701
3.912	3402	2489	2737	2948	2876	2352	2444	3707
3.91467	3412	2495	2741	2966	2880	2360	2458	3712
3.91733	3424	2496	2743	2979	2881	2366	2471	3718
3.92	3433	2502	2745	2995	2882	2370	2481	3726
3.92267	3445	2506	2749	3011	2888	2377	2495	3732
3.92533	3454	2511	2751	3028	2892	2384	2511	3736
3.928	3466	2517	2753	3046	2895	2388	2526	3743
3.93067	3482	2521	2757	3064	2900	2396	2539	3750
3.93333	3493	2525	2759	3081	2901	2405	2555	3756
3.936	3503	2530	2765	3100	2908	2415	2571	3761
3.93867	3514	2535	2769	3120	2912	2426	2585	3767
3.94133	3531	2540	2776	3139	2913	2433	2599	3774
3.944	3546	2550	2782	3158	2919	2442	2612	3780
3.94667	3560	2560	2785	3176	2925	2453	2623	3786
3.94933	3576	2566	2790	3198	2931	2464	2639	3793
3.952	3593	2574	2799	3219	2936	2472	2658	3800
3.95467	3610	2583	2809	3239	2945	2485	2674	3808
3.95733	3628	2593	2812	3263	2954	2494	2691	3818
3.96	3646	2600	2818	3284	2964	2505	2707	3825
3.96267	3665	2607	2828	3306	2973	2518	2723	3835
3.96533	3686	2617	2839	3330	2984	2534	2741	3840
3.968	3704	2626	2849	3353	2993	2547	2757	3847
3.97067	3725	2640	2857	3375	3003	2563	2776	3855
3.97333	3744	2651	2868	3396	3013	2576	2793	3867
3.976	3768	2662	2880	3415	3021	2589	2809	3875
3.97867	3787	2677	2889	3437	3035	2601	2825	3882
3.98133	3807	2687	2901	3461	3047	2613	2845	3891
3.984	3827	2701	2915	3482	3063	2625	2862	3900
3.98667	3847	2713	2928	3505	3076	2637	2876	3905
3.98933	3868	2724	2939	3529	3088	2652	2894	3912
3.992	3888	2738	2952	3554	3102	2668	2913	3920
3.99467	3909	2755	2965	3575	3115	2682	2935	3927
3.99733	3930	2773	2978	3596	3129	2698	2957	3937
4	3950	2789	2991	3619	3141	2714	2981	3946
4.00267	3970	2805	3005	3641	3152	2731	3003	3953
4.00533	3993	2822	3017	3665	3166	2748	3029	3959
4.008	4014	2839	3029	3687	3181	2762	3051	3970
4.01067	4032	2855	3044	3709	3193	2779	3075	3979
4.01333	4049	2869	3060	3732	3207	2796	3099	3991
4.016	4067	2884	3075	3753	3223	2812	3122	3999
4.01867	4084	2903	3092	3773	3240	2829	3141	4010
4.02133	4103	2920	3108	3791	3258	2847	3162	4019
4.024	4125	2934	3124	3811	3272	2863	3185	4028
4.02667	4144	2952	3142	3834	3287	2881	3212	4041
4.02933	4160	2968	3158	3853	3301	2899	3234	4052
4.032	4181	2986	3175	3871	3317	2918	3257	4063
4.03467	4195	3008	3189	3888	3334	2936	3280	4073
4.03733	4211	3026	3202	3903	3348	2959	3307	4084
4.04	4227	3044	3218	3917	3364	2980	3330	4096
4.04267	4244	3061	3238	3934	3379	2999	3355	4106
4.04533	4260	3082	3254	3948	3400	3018	3382	4116
4.048	4276	3102	3273	3964	3420	3036	3407	4128
4.05067	4293	3120	3292	3974	3433	3057	3431	4140
4.05333	4310	3138	3311	3984	3451	3074	3453	4152
4.056	4325	3156	3330	3996	3470	3094	3479	4161
4.05867	4341	3178	3352	4005	3489	3114	3502	4173
4.06133	4356	3199	3368	4014	3507	3134	3522	4186
4.064	4373	3220	3387	4023	3523	3154	3544	4196
4.06667	4387	3238	3406	4030	3541	3174	3568	4208
4.06933	4402	3255	3425	4041	3561	3194	3591	4222
4.072	4419	3275	3443	4047	3583	3209	3613	4235
4.07467	4434	3295	3464	4051	3601	3224	3636	4247
4.07733	4447	3311	3484	4056	3621	3242	3656	4261
4.08	4463	3333	3500	4062	3639	3255	3678	4272
4.08267	4475	3350	3514	4064	3658	3267	3696	4285
4.08533	4489	3366	3530	4067	3680	3282	3718	4299
4.088	4501	3381	3549	4067	3695	3294	3736	4313
4.09067	4514	3397	3563	4068	3711	3306	3754	4325
4.09333	4524	3412	3576	4068	3728	3317	3773	4337
4.096	4537	3426	3592	4070	3747	3330	3788	4351
4.09867	4550	3436	3607	4066	3766	3340	3803	4367
4.10133	4561	3449	3621	4066	3783	3348	3820	4379
4.104	4567	3463	3635	4065	3795	3358	3837	4393
4.10667	4577	3475	3648	4062	3809	3366	3851	4410
4.10933	4583	3485	3660	4060	3823	3370	3859	4423
4.112	4590	3491	3669	4057	3837	3377	3870	4437
4.11467	4593	3499	3679	4054	3851	3384	3880	4453
4.11733	4597	3507	3685	4049	3865	3388	3888	4469
4.12	4601	3510	3690	4046	3876	3392	3895	4487
4.12267	4606	3511	3695	4046	3884	3394	3903	4505
4.12533	4611	3516	3701	4042	3892	3393	3908	4522
4.128	4616	3516	3704	4039	3898	3393	3915	4542
4.13067	4616	3519	3708	4035	3904	3395	3917	4558
4.13333	4619	3522	3712	4029	3909	3398	3921	4577
4.136	4619	3523	3715	4025	3919	3396	3924	4592
4.13867	4618	3521	3715	4018	3926	3392	3923	4608
4.14133	4621	3520	3717	4014	3936	3390	3921	4627
4.144	4618	3520	3718	4010	3942	3390	3918	4648
4.14667	4617	3519	3719	4008	3943	3389	3917	4666
4.14933	4616	3517	3715	4004	3943	3387	3913	4684
4.152	4613	3514	3713	4000	3945	3383	3910	4707
4.15467	4607	3511	3714	3993	3947	3380	3907	4726
4.15733	4602	3509	3716	3991	3950	3376	3904	4746
4.16	4598	3507	3715	3987	3948	3373	3900	4767
4.16267	4596	3501	3714	3986	3948	3373	3896	4789
4.16533	4592	3498	3713	3984	3948	3370	3893	4813
4.168	4586	3493	3708	3985	3950	3363	3886	4835
4.17067	4581	3490	3704	3985	3948	3356	3881	4855
4.17333	4577	3490	3703	3985	3948	3348	3875	4878
4.176	4572	3487	3700	3988	3951	3345	3868	4903
4.17867	4566	3484	3696	3989	3953	3341	3861	4928
4.18133	4562	3479	3692	3990	3952	3338	3852	4950
4.184	4558	3479	3690	3993	3949	3333	3849	4973
4.18667	4557	3479	3689	3998	3948	3326	3842	4998
4.18933	4555	3476	3687	4003	3946	3319	3837	5025
4.192	4554	3473	3687	4011	3944	3317	3830	5051
4.19467	4554	3470	3688	4018	3944	3313	3823	5076
4.19733	4556	3468	3690	4028	3945	3310	3818	5101
4.2	4559	3468	3693	4039	3948	3310	3813	5129
4.20267	4561	3468	3696	4050	3952	3311	3808	5157
4.20533	4563	3470	3699	4063	3953	3310	3803	5187
4.208	4568	3471	3699	4078	3955	3313	3801	5216
4.21067	4573	3474	3705	4094	3959	3317	3798	5242
4.21333	4581	3477	3711	4114	3963	3320	3798	5273
4.216	4590	3479	3714	4133	3963	3323	3797	5308
4.21867	4601	3484	3720	4152	3966	3325	3798	5340
4.22133	4613	3490	3726	4172	3972	3331	3799	5371
4.224	4627	3500	3735	4192	3979	3336	3800	5403
4.22667	4643	3506	3749	4219	3986	3342	3802	5435
4.22933	4663	3513	3762	4248	3995	3351	3804	5468
4.232	4682	3523	3775	4277	4006	3360	3805	5498
4.23467	4706	3533	3787	4307	4014	3369	3810	5529
4.23733	4728	3546	3803	4339	4025	3379	3816	5565
4.24	4753	3558	3822	4374	4037	3393	3823	5599
4.24267	4781	3576	3838	4417	4051	3407	3834	5635
4.24533	4810	3594	3858	4460	4066	3424	3849	5670
4.248	4839	3614	3881	4501	4082	3435	3861	5706
4.25067	4872	3633	3902	4543	4100	3451	3876	5742
4.25333	4906	3653	3924	4586	4120	3468	3891	5778
4.256	4942	3673	3949	4631	4140	3487	3905	5816
4.25867	4975	3695	3972	4677	4162	3505	3921	5854
4.26133	5016	3719	4001	4729	4185	3526	3937	5891
4.264	5062	3741	4029	4783	4209	3551	3950	5932
4.26667	5107	3768	4060	4841	4239	3571	3971	5977
4.26933	5152	3796	4089	4903	4267	3596	3997	6018
4.272	5199	3825	4122	4966	4295	3622	4020	6062
4.27467	5248	3856	4157	5029	4326	3647	4044	6107
4.27733	5302	3885	4196	5098	4358	3674	4072	6150
4.28	5358	3915	4239	5168	4391	3701	4103	6198
4.28267	5417	3953	4278	5241	4425	3730	4137	6245
4.28533	5480	3988	4317	5316	4465	3763	4169	6290
4.288	5544	4029	4360	5396	4510	3796	4202	6341
4.29067	5612	4068	4404	5481	4553	3830	4234	6395
4.29333	5687	4110	4451	5572	4597	3867	4270	6451
4.296	5762	4155	4499	5664	4646	3903	4308	6510
4.29867	5842	4204	4554	5762	4696	3942	4349	6566
4.30133	5927	4255	4608	5864	4747	3983	4390	6629
4.304	6014	4307	4666	5973	4803	4030	4431	6690
4.30667	6106	4366	4726	6086	4859	4078	4476	6757
4.30933	6201	4424	4790	6202	4922	4123	4526	6821
4.312	6303	4484	4858	6328	4985	4175	4576	6890
4.31467	6409	4550	4927	6460	5049	4226	4631	6962
4.31733	6523	4617	5001	6595	5117	4280	4687	7034
4.32	6644	4690	5085	6738	5190	4336	4749	7110
4.32267	6773	4768	5169	6888	5261	4396	4810	7189
4.32533	6908	4848	5255	7047	5339	4462	4872	7272
4.328	7049	4932	5347	7214	5419	4531	4940	7353
4.33067	7199	5021	5442	7383	5502	4603	5010	7441
4.33333	7356	5117	5547	7557	5588	4682	5085	7532
4.336	7524	5220	5657	7739	5685	4762	5164	7625
4.33867	7699	5325	5774	7927	5786	4849	5246	7722
4.34133	7888	5438	5897	8118	5888	4939	5337	7823
4.344	8087	5556	6025	8308	6001	5034	5432	7925
4.34667	8290	5682	6160	8499	6118	5137	5533	8032
4.34933	8507	5814	6305	8690	6243	5241	5640	8142
4.352	8730	5953	6455	8873	6374	5351	5750	8255
4.35467	8961	6099	6615	9044	6512	5467	5869	8373
4.35733	9196	6248	6776	9200	6654	5592	5993	8496
4.36	9435	6398	6949	9343	6806	5721	6126	8623
4.36267	9670	6554	7122	9468	6968	5857	6263	8759
4.36533	9906	6711	7298	9566	7135	5999	6406	8895
4.368	10133	6870	7479	9633	7309	6149	6559	9037
4.37067	10347	7027	7653	9677	7486	6302	6717	9184
4.37333	10546	7180	7823	9688	7669	6460	6878	9339
4.376	10722	7325	7987	9671	7854	6617	7045	9499
4.37867	10872	7461	8144	9622	8043	6773	7214	9665
4.38133	10998	7585	8285	9539	8231	6929	7386	9838
4.384	11088	7692	8409	9426	8417	7080	7557	10017
4.38667	11146	7781	8518	9284	8593	7222	7726	10204
4.38933	11164	7852	8604	9112	8760	7357	7890	10396
4.392	11142	7899	8661	8921	8918	7473	8047	10588
4.39467	11087	7921	8692	8701	9057	7576	8197	10784
4.39733	10987	7917	8694	8455	9175	7658	8332	10986
4.4	10850	7887	8665	8197	9274	7717	8450	11186
4.40267	10676	7831	8607	7917	9349	7752	8548	11387
4.40533	10468	7749	8519	7624	9395	7757	8621	11582
4.408	10231	7642	8404	7322	9413	7739	8668	11769
4.41067	9962	7516	8268	7011	9400	7692	8691	11948
4.41333	9670	7366	8101	6698	9356	7617	8687	12114
4.416	9360	7197	7911	6379	9281	7513	8652	12261
4.41867	9032	7006	7708	6062	9175	7392	8587	12382
4.42133	8692	6802	7484	5745	9041	7245	8495	12476
4.424	8333	6589	7247	5433	8882	7076	8374	12541
4.42667	7966	6363	6994	5132	8696	6887	8224	12571
4.42933	7598	6129	6731	4837	8487	6679	8050	12561
4.432	7226	5884	6460	4551	8256	6457	7850	12507
4.43467	6858	5637	6185	4283	8005	6229	7630	12407
4.43733	6493	5389	5904	4027	7740	5985	7393	12265
4.44	6135	5141	5624	3788	7461	5735	7141	12076
4.44267	5789	4896	5347	3559	7172	5480	6877	11841
4.44533	5453	4657	5079	3349	6877	5225	6600	11565
4.448	5135	4418	4816	3156	6578	4969	6319	11252
4.45067	4834	4187	4557	2978	6279	4716	6030	10902
4.45333	4548	3963	4309	2815	5979	4471	5742	10527
4.456	4283	3752	4076	2665	5683	4228	5451	10129
4.45867	4031	3551	3854	2528	5390	3996	5166	9711
4.46133	3798	3365	3643	2404	5105	3773	4884	9286
4.464	3588	3190	3445	2294	4834	3559	4608	8856
4.46667	3395	3027	3263	2195	4567	3362	4346	8430
4.46933	3223	2878	3097	2107	4315	3177	4095	8013
4.472	3068	2743	2942	2030	4076	3002	3856	7604
4.47467	2923	2619	2799	1961	3850	2845	3634	7216
4.47733	2796	2502	2673	1898	3641	2697	3422	6843
4.48	2681	2397	2559	1839	3447	2564	3223	6490
4.48267	2577	2303	2456	1788	3266	2442	3038	6160
4.48533	2485	2221	2362	1743	3100	2333	2870	5852
4.488	2400	2147	2278	1703	2951	2232	2716	5567
4.49067	2323	2078	2202	1666	2813	2140	2577	5306
4.49333	2256	2013	2136	1635	2687	2057	2449	5069
4.496	2191	1956	2075	1604	2575	1987	2333	4848
4.49867	2137	1900	2017	1578	2472	1923	2229	4645
4.50133	2084	1854	1968	1553	2385	1868	2139	4460
4.504	2039	1810	1919	1533	2302	1818	2057	4293
4.50667	2000	1773	1879	1516	2228	1775	1984	4140
4.50933	1965	1737	1843	1499	2162	1733	1916	4001
4.512	1931	1707	1809	1483	2101	1697	1858	3879
4.51467	1897	1678	1780	1469	2046	1665	1807	3762
4.51733	1870	1653	1751	1454	1996	1634	1761	3655
4.52	1845	1632	1726	1445	1953	1607	1722	3557
4.52267	1823	1611	1702	1437	1913	1585	1684	3465
4.52533	1800	1590	1682	1428	1874	1567	1649	3381
4.528	1778	1573	1661	1422	1841	1550	1619	3304
4.53067	1757	1559	1646	1415	1810	1534	1592	3232
4.53333	1743	1545	1630	1408	1782	1522	1570	3167
4.536	1727	1530	1615	1401	1758	1510	1547	3106
4.53867	1715	1520	1601	1397	1732	1500	1530	3052
4.54133	1701	1507	1586	1393	1710	1488	1517	2999
4.544	1691	1496	1572	1389	1692	1480	1499	2949
4.54667	1683	1491	1562	1386	1675	1474	1484	2906
4.54933	1673	1484	1554	1382	1655	1468	1473	2865
4.552	1666	1477	1544	1378	1642	1460	1464	2825
4.55467	1658	1469	1534	1377	1629	1452	1457	2789
4.55733	1653	1462	1525	1374	1613	1450	1448	2757
4.56	1646	1454	1515	1369	1602	1446	1440	2725
4.56267	1642	1450	1509	1368	1593	1445	1434	2699
4.56533	1639	1444	1504	1367	1582	1439	1428	2670
4.568	1635	1439	1501	1367	1570	1434	1421	2645
4.57067	1629	1436	1496	1365	1559	1430	1416	2619
4.57333	1626	1433	1487	1366	1550	1431	1410	2595
4.576	1624	1431	1486	1361	1545	1424	1408	2577
4.57867	1625	1430	1485	1364	1540	1421	1402	2559
4.58133	1622	1425	1481	1366	1535	1423	1398	2541
4.584	1621	1424	1477	1367	1533	1420	1397	2525
4.58667	1617	1420	1473	1367	1529	1414	1395	2508
4.58933	1616	1415	1472	1367	1524	1414	1392	2492
4.592	1615	1416	1473	1369	1516	1413	1390	2480
4.59467	1612	1417	1474	1367	1512	1409	1387	2466
4.59733	1612	1418	1471	1366	1507	1407	1384	2453
4.6	1610	1420	1468	1366	1504	1408	1384	2441
4.60267	1612	1416	1465	1366	1501	1410	1382	2429
4.60533	1611	1418	1463	1368	1500	1411	1379	2417
4.608	1610	1420	1463	1367	1497	1414	1376	2408
4.61067	1611	1420	1461	1367	1495	1413	1373	2400
4.61333	1612	1419	1458	1370	1492	1408	1374	2392
4.616	1612	1417	1457	1374	1489	1407	1373	2382
4.61867	1615	1422	1455	1376	1488	1404	1372	2373
4.62133	1615	1421	1451	1376	1490	1409	1372	2364
4.624	1615	1423	1450	1375	1482	1411	1374	2359
4.62667	1614	1424	1448	1378	1480	1410	1375	2353
4.62933	1614	1426	1448	1378	1479	1408	1373	2348
4.632	1615	1425	1449	1376	1478	1406	1369	2343
4.63467	1613	1426	1450	1375	1476	1404	1367	2336
4.63733	1613	1425	1447	1374	1474	1404	1366	2331
4.64	1619	1424	1447	1374	1472	1402	1366	2326
4.64267	1621	1425	1443	1374	1472	1401	1365	2317
4.64533	1622	1425	1441	1374	1475	1399	1362	2311
4.648	1623	1425	1441	1372	1471	1401	1362	2304
4.65067	1625	1425	1444	1374	1469	1401	1362	2298
4.65333	1625	1428	1444	1376	1468	1405	1362	2293
4.656	1625	1428	1444	1378	1470	1405	1360	2283
4.65867	1627	1427	1442	1378	1470	1404	1358	2278
4.66133	1627	1427	1438	1380	1467	1403	1358	2275
4.664	1626	1428	1440	1381	1466	1404	1357	2270
4.66667	1628	1428	1440	1383	1464	1406	1357	2268
4.66933	1631	1427	1439	1383	1464	1404	1356	2262
4.672	1633	1433	1439	1384	1465	1404	1351	2259
4.67467	1633	1435	1439	1386	1466	1403	1352	2255
4.67733	1631	1438	1440	1387	1468	1401	1354	2249
4.68	1632	1440	1441	1387	1467	1400	1357	2246
4.68267	1632	1441	1442	1389	1468	1401	1359	2241
4.68533	1630	1444	1443	1391	1467	1404	1353	2236
4.688	1631	1448	1444	1392	1466	1401	1351	2230
4.69067	1631	1451	1443	1395	1464	1399	1350	2226
4.69333	1635	1454	1441	1393	1465	1399	1349	2222
4.696	1637	1455	1438	1393	1463	1401	1346	2218
4.69867	1637	1460	1438	1394	1461	1400	1345	2215
4.70133	1640	1465	1439	1396	1464	1400	1346	2210
4.704	1642	1469	1439	1399	1462	1397	1346	2206
4.70667	1643	1474	1437	1397	1465	1395	1345	2201
4.70933	1644	1476	1436	1398	1467	1398	1345	2196
4.712	1645	1476	1441	1399	1469	1402	1347	2195
4.71467	1648	1477	1441	1402	1474	1399	1347	2190
4.71733	1653	1480	1444	1402	1471	1397	1345	2189
4.72	1654	1487	1445	1402	1470	1397	1346	2185
4.72267	1655	1489	1447	1405	1468	1399	1346	2181
4.72533	1659	1487	1445	1410	1468	1401	1348	2177
4.728	1663	1491	1444	1413	1469	1403	1346	2174
4.73067	1666	1491	1443	1415	1471	1407	1346	2172
4.73333	1670	1492	1442	1416	1472	1414	1349	2167
4.736	1672	1497	1441	1419	1475	1416	1347	2162
4.73867	1673	1499	1438	1419	1475	1416	1346	2160
4.74133	1675	1499	1440	1421	1476	1415	1344	2158
4.744	1676	1502	1442	1418	1477	1415	1342	2155
4.74667	1680	1506	1447	1420	1474	1417	1343	2153
4.74933	1681	1510	1451	1418	1472	1419	1342	2150
4.752	1684	1514	1453	1422	1474	1417	1345	2148
4.75467	1686	1517	1457	1423	1477	1417	1350	2146
4.75733	1688	1521	1462	1426	1478	1418	1349	2143
4.76	1692	1526	1464	1429	1480	1419	1349	2142
4.76267	1692	1529	1463	1430	1483	1422	1348	2138
4.76533	1697	1534	1463	1435	1482	1423	1352	2137
4.768	1701	1538	1466	1438	1484	1424	1353	2134
4.77067	1705	1543	1468	1442	1484	1427	1353	2133
4.77333	1706	1547	1470	1444	1484	1426	1355	2131
4.776	1710	1551	1472	1449	1484	1426	1356	2129
4.77867	1713	1557	1473	1451	1483	1430	1356	2126
4.78133	1716	1563	1476	1457	1487	1430	1356	2125
4.784	1719	1568	1477	1462	1490	1433	1357	2127
4.78667	1723	1570	1479	1466	1494	1436	1360	2127
4.78933	1726	1569	1486	1470	1496	1438	1361	2128
4.792	1729	1573	1487	1476	1498	1439	1365	2129
4.79467	1734	1575	1488	1481	1503	1439	1366	2128
4.79733	1738	1578	1491	1483	1506	1445	1368	2126
4.8	1746	1581	1493	1485	1509	1448	1368	2126
4.80267	1749	1581	1495	1490	1509	1446	1370	2126
4.80533	1753	1586	1501	1496	1510	1446	1371	2124
4.808	1756	1589	1505	1506	1510	1447	1371	2123
4.81067	1761	1592	1508	1511	1512	1451	1372	2124
4.81333	1767	1596	1511	1521	1516	1451	1373	2126
4.816	1772	1600	1510	1527	1519	1452	1371	2124
4.81867	1776	1602	1514	1532	1518	1454	1374	2123
4.82133	1779	1604	1516	1535	1521	1456	1377	2122
4.824	1784	1608	1514	1539	1523	1461	1375	2122
4.82667	1788	1609	1519	1542	1526	1465	1379	2122
4.82933	1791	1612	1522	1547	1526	1466	1381	2121
4.832	1797	1614	1526	1550	1528	1467	1382	2121
4.83467	1798	1619	1531	1555	1531	1468	1383	2122
4.83733	1798	1620	1535	1560	1532	1468	1382	2122
4.84	1801	1623	1538	1566	1536	1469	1383	2121
4.84267	1805	1629	1539	1569	1540	1472	1385	2120
4.84533	1808	1633	1540	1576	1545	1472	1387	2120
4.848	1812	1636	1541	1579	1549	1473	1390	2120
4.85067	1814	1638	1545	1584	1550	1474	1390	2120
4.85333	1816	1641	1548	1589	1552	1476	1390	2121
4.856	1822	1646	1552	1592	1552	1480	1389	2121
4.85867	1824	1650	1557	1594	1551	1481	1390	2123
4.86133	1825	1651	1564	1598	1554	1481	1389	2123
4.864	1830	1649	1568	1602	1556	1485	1389	2122
4.86667	1830	1652	1573	1606	1559	1488	1389	2121
4.86933	1831	1656	1577	1609	1563	1492	1391	2120
4.872	1833	1659	1581	1613	1567	1492	1394	2120
4.87467	1836	1662	1581	1618	1572	1493	1397	2121
4.87733	1841	1667	1583	1621	1573	1494	1401	2123
4.88	1846	1669	1587	1623	1578	1497	1401	2125
4.88267	1849	1673	1591	1630	1580	1498	1400	2126
4.88533	1855	1678	1596	1631	1581	1499	1399	2127
4.888	1862	1678	1596	1632	1580	1500	1401	2130
4.89067	1866	1678	1599	1636	1584	1505	1401	2132
4.89333	1871	1680	1602	1644	1590	1508	1402	2134
4.896	1875	1681	1605	1651	1592	1508	1405	2134
4.89867	1882	1681	1608	1658	1595	1511	1404	2137
4.90133	1889	1682	1614	1666	1596	1511	1404	2136
4.904	1893	1685	1618	1672	1602	1511	1410	2136
4.90667	1898	1688	1624	1679	1604	1512	1412	2135
4.90933	1906	1690	1630	1684	1604	1513	1416	2138
4.912	1919	1693	1634	1691	1607	1517	1418	2138
4.91467	1928	1696	1636	1699	1611	1519	1419	2140
4.91733	1936	1696	1638	1704	1616	1519	1420	2140
4.92	1942	1701	1642	1708	1621	1521	1422	2142
4.92267	1953	1702	1646	1716	1626	1520	1424	2141
4.92533	1963	1704	1652	1722	1631	1524	1425	2142
4.928	1975	1706	1655	1728	1634	1523	1424	2143
4.93067	1985	1711	1659	1733	1635	1522	1427	2144
4.93333	1993	1715	1663	1735	1638	1525	1429	2144
4.936	2004	1718	1665	1737	1641	1529	1432	2146
4.93867	2014	1720	1670	1741	1647	1534	1433	2146
4.94133	2027	1725	1673	1742	1651	1538	1438	2149
4.944	2040	1731	1676	1744	1653	1539	1438	2151
4.94667	2053	1733	1682	1748	1655	1538	1438	2153
4.94933	2064	1737	1685	1748	1660	1540	1442	2155
4.952	2077	1737	1690	1749	1664	1541	1444	2158
4.95467	2091	1739	1695	1748	1668	1544	1447	2158
4.95733	2106	1742	1699	1746	1670	1548	1448	2158
4.96	2118	1747	1704	1742	1672	1552	1454	2160
4.96267	2130	1752	1707	1740	1677	1553	1458	2162
4.96533	2141	1759	1713	1739	1682	1557	1460	2164
4.968	2155	1766	1718	1736	1687	1559	1462	2163
4.97067	2171	1768	1723	1735	1688	1562	1462	2166
4.97333	2184	1774	1725	1728	1690	1564	1463	2167
4.976	2202	1779	1728	1722	1697	1564	1466	2169
4.97867	2220	1784	1730	1719	1701	1564	1468	2170
4.98133	2234	1786	1734	1714	1704	1565	1471	2172
4.984	2251	1788	1742	1711	1707	1563	1473	2173
4.98667	2267	1793	1744	1706	1712	1566	1478	2174
4.98933	2282	1797	1747	1698	1713	1568	1479	2175
4.992	2298	1805	1747	1696	1713	1572	1481	2173
4.99467	2319	1809	1752	1692	1715	1576	1479	2172
4.99733	2339	1812	1754	1690	1718	1579	1484	2174
5	2364	1815	1760	1685	1718	1578	1485	2172
5.00267	2389	1820	1763	1679	1721	1579	1488	2172
5.00533	2415	1826	1768	1677	1725	1581	1491	2172
5.008	2443	1834	1775	1674	1725	1582	1493	2174
5.01067	2471	1842	1778	1679	1729	1584	1494	2175
5.01333	2496	1849	1779	1682	1732	1584	1494	2176
5.016	2522	1860	1786	1684	1732	1588	1497	2175
5.01867	2551	1866	1795	1688	1733	1589	1496	2176
5.02133	2582	1874	1802	1691	1737	1593	1498	2178
5.024	2612	1884	1806	1696	1739	1595	1499	2176
5.02667	2641	1895	1813	1699	1743	1596	1500	2176
5.02933	2675	1905	1819	1706	1747	1598	1503	2179
5.032	2708	1917	1823	1715	1752	1599	1507	2179
5.03467	2747	1931	1829	1724	1754	1598	1511	2179
5.03733	2786	1940	1834	1733	1757	1603	1514	2183
5.04	2826	1952	1837	1744	1761	1603	1518	2183
5.04267	2872	1967	1844	1758	1766	1608	1522	2186
5.04533	2918	1983	1851	1770	1768	1614	1524	2188
5.048	2964	1998	1860	1783	1771	1616	1526	2192
5.05067	3010	2016	1870	1796	1775	1618	1528	2194
5.05333	3054	2033	1879	1810	1777	1619	1527	2196
5.056	3093	2053	1886	1824	1782	1622	1529	2198
5.05867	3132	2070	1893	1838	1787	1627	1535	2199
5.06133	3172	2087	1901	1852	1789	1631	1539	2202
5.064	3202	2104	1906	1868	1792	1638	1545	2203
5.06667	3230	2119	1913	1884	1797	1644	1547	2203
5.06933	3251	2131	1920	1902	1803	1651	1552	2204
5.072	3269	2141	1927	1916	1809	1660	1559	2209
5.07467	3278	2150	1930	1931	1813	1668	1565	2213
5.07733	3282	2157	1937	1945	1819	1679	1572	2216
5.08	3281	2165	1941	1961	1827	1690	1575	2220
5.08267	3276	2172	1945	1973	1835	1700	1585	2225
5.08533	3263	2175	1953	1992	1838	1709	1592	2226
5.088	3251	2178	1959	2005	1844	1721	1600	2233
5.09067	3238	2176	1966	2021	1852	1734	1608	2238
5.09333	3223	2178	1974	2036	1860	1746	1617	2245
5.096	3203	2183	1981	2053	1868	1757	1627	2251
5.09867	3178	2184	1990	2070	1877	1768	1638	2253
5.10133	3155	2188	2000	2084	1884	1782	1651	2257
5.104	3130	2192	2008	2098	1898	1796	1662	2262
5.10667	3105	2194	2016	2110	1908	1807	1676	2267
5.10933	3082	2197	2026	2122	1918	1818	1689	2270
5.112	3057	2200	2038	2134	1927	1833	1705	2277
5.11467	3033	2199	2054	2148	1941	1851	1719	2282
5.11733	3013	2204	2065	2159	1952	1868	1734	2284
5.12	2993	2210	2075	2170	1964	1884	1750	2287
5.12267	2980	2215	2087	2180	1976	1902	1768	2291
5.12533	2965	2224	2098	2187	1992	1917	1787	2295
5.128	2955	2228	2110	2197	2006	1933	1806	2300
5.13067	2946	2235	2121	2206	2024	1948	1825	2308
5.13333	2938	2247	2135	2215	2040	1966	1845	2315
5.136	2935	2259	2146	2224	2056	1983	1864	2321
5.13867	2932	2273	2163	2228	2070	2000	1884	2326
5.14133	2930	2284	2178	2234	2085	2019	1903	2330
5.144	2932	2296	2192	2238	2102	2032	1924	2335
5.14667	2937	2305	2205	2241	2117	2048	1942	2340
5.14933	2941	2318	2218	2243	2129	2061	1960	2347
5.152	2948	2333	2233	2245	2144	2076	1976	2355
5.15467	2954	2344	2246	2242	2159	2088	1993	2361
5.15733	2959	2354	2257	2238	2175	2104	2010	2364
5.16	2965	2370	2266	2236	2192	2116	2024	2370
5.16267	2970	2382	2278	2231	2202	2125	2040	2375
5.16533	2974	2396	2292	2226	2218	2136	2052	2383
5.168	2980	2406	2303	2221	2231	2146	2064	2387
5.17067	2988	2415	2313	2215	2241	2156	2074	2393
5.17333	2993	2424	2318	2208	2249	2163	2084	2399
5.176	2995	2430	2322	2200	2259	2172	2093	2404
5.17867	2996	2438	2325	2191	2268	2173	2103	2411
5.18133	3000	2446	2327	2181	2277	2177	2112	2418
5.184	3001	2447	2328	2173	2285	2179	2118	2423
5.18667	3003	2452	2330	2163	2290	2181	2121	2430
5.18933	3005	2450	2332	2153	2293	2178	2125	2435
5.192	3006	2450	2332	2143	2295	2177	2127	2442
5.19467	3003	2451	2334	2131	2299	2173	2125	2447
5.19733	3002	2450	2331	2118	2299	2167	2125	2453
5.2	3001	2450	2326	2109	2297	2160	2119	2462
5.20267	2997	2450	2322	2100	2296	2158	2116	2469
5.20533	2993	2449	2317	2090	2293	2155	2110	2475
5.208	2990	2447	2310	2076	2290	2151	2107	2481
5.21067	2986	2443	2304	2066	2287	2145	2101	2489
5.21333	2984	2438	2296	2055	2281	2135	2094	2499
5.216	2984	2434	2287	2043	2277	2130	2089	2505
5.21867	2984	2430	2282	2035	2268	2120	2080	2510
5.22133	2985	2426	2274	2029	2261	2112	2072	2518
5.224	2986	2420	2267	2017	2252	2099	2059	2529
5.22667	2988	2413	2259	2012	2243	2087	2048	2536
5.22933	2993	2413	2250	2001	2231	2078	2035	2548
5.232	3001	2413	2244	1994	2223	2069	2026	2556
5.23467	3003	2410	2238	1987	2216	2057	2014	2564
5.23733	3006	2407	2231	1978	2208	2045	2000	2575
5.24	3015	2404	2224	1970	2197	2034	1985	2587
5.24267	3027	2402	2215	1965	2187	2020	1970	2598
5.24533	3040	2401	2205	1960	2177	2008	1955	2606
5.248	3055	2395	2199	1956	2168	1998	1941	2616
5.25067	3075	2392	2194	1952	2158	1990	1931	2624
5.25333	3101	2392	2189	1949	2148	1977	1919	2633
5.256	3133	2397	2184	1951	2137	1967	1904	2644
5.25867	3169	2400	2180	1956	2129	1957	1893	2655
5.26133	3210	2402	2178	1959	2119	1948	1879	2666
5.264	3259	2413	2180	1961	2110	1938	1868	2676
5.26667	3316	2425	2181	1965	2100	1930	1857	2685
5.26933	3382	2437	2186	1973	2089	1923	1849	2695
5.272	3459	2451	2187	1979	2078	1915	1843	2705
5.27467	3542	2472	2191	1987	2070	1908	1833	2714
5.27733	3630	2497	2198	1996	2064	1900	1824	2722
5.28	3722	2523	2204	2006	2056	1901	1815	2734
5.28267	3817	2553	2211	2012	2046	1896	1807	2741
5.28533	3910	2585	2222	2022	2040	1890	1796	2752
5.288	3995	2615	2233	2033	2034	1887	1786	2761
5.29067	4073	2648	2243	2041	2031	1882	1778	2768
5.29333	4138	2674	2252	2045	2029	1882	1773	2777
5.296	4194	2700	2260	2048	2027	1883	1765	2787
5.29867	4231	2721	2264	2047	2025	1882	1757	2796
5.30133	4258	2735	2264	2048	2026	1883	1753	2804
5.304	4269	2745	2262	2048	2023	1885	1751	2813
5.30667	4263	2752	2260	2047	2023	1889	1748	2820
5.30933	4240	2752	2252	2044	2019	1889	1746	2828
5.312	4204	2746	2244	2039	2015	1887	1742	2831
5.31467	4159	2736	2235	2035	2006	1888	1736	2835
5.31733	4105	2724	2225	2027	2001	1886	1731	2841
5.32	4039	2701	2214	2017	1999	1886	1728	2847
5.32267	3962	2678	2201	2006	1994	1886	1725	2850
[truncated: 7,755 more rows]

## Sheet: Source Data Figure EV5 C
	dHBP-5
	Intensity (mAU)
Time (min)	1440	1200	960	480	240	120	60	30	10	0
0	0	0	0	0	0	0	0	0	0	0
0.00267	0	0	0	0	0	0	0	0	0	0
0.00533	0	0	0	0	0	0	0	0	0	0
0.008	0	0	0	0	0	0	0	0	0	0
0.01067	0	0	0	0	0	0	-2	0	0	0
0.01333	0	0	-1	1	0	0	1	0	21	21
0.016	0	3	0	0	2	0	2	0	47	47
0.01867	0	4	4	0	5	0	3	8	64	64
0.02133	-1	3	5	-2	4	-2	3	10	83	83
0.024	1	2	3	-1	2	-4	1	15	96	96
0.02667	3	3	4	-1	2	-3	0	18	108	108
0.02933	4	4	2	-1	1	-1	1	20	120	120
0.032	4	6	3	0	2	0	3	25	130	130
0.03467	3	6	6	4	1	3	2	25	142	142
0.03733	2	8	9	2	3	4	-1	29	151	151
0.04	0	5	7	4	4	5	-4	28	158	158
0.04267	2	7	4	2	4	6	-6	30	165	165
0.04533	6	6	3	1	4	5	-5	33	174	174
0.048	6	6	2	3	4	5	-6	32	184	184
0.05067	8	8	5	1	2	6	-8	32	191	191
0.05333	10	10	5	0	2	4	-8	33	195	195
0.056	11	14	2	-3	2	5	-7	33	198	198
0.05867	9	15	5	-3	2	4	-7	34	202	202
0.06133	10	15	9	-1	2	5	-7	38	206	206
0.064	12	14	11	-1	-1	7	-1	42	209	209
0.06667	15	11	16	3	0	9	1	45	213	213
0.06933	16	10	17	5	0	9	-2	44	216	216
0.072	19	13	19	7	0	9	-6	42	218	218
0.07467	19	11	16	8	1	8	-7	39	219	219
0.07733	21	11	13	6	2	2	-11	37	218	218
0.08	22	11	12	4	-1	-3	-14	39	218	218
0.08267	21	9	11	5	-1	-5	-13	41	221	221
0.08533	21	9	10	4	1	-8	-14	43	228	228
0.088	24	9	7	2	2	-8	-13	44	229	229
0.09067	26	9	7	2	1	-10	-12	42	231	231
0.09333	23	9	6	1	3	-7	-9	46	237	237
0.096	21	9	7	0	3	-5	-9	51	243	243
0.09867	26	11	10	1	1	-5	-8	55	248	248
0.10133	28	13	11	2	2	-3	-7	58	255	255
0.104	28	11	10	2	3	-1	-6	60	263	263
0.10667	30	11	11	3	6	-2	-4	61	267	267
0.10933	33	13	14	4	7	0	-5	63	274	274
0.112	37	14	11	5	7	1	-5	67	279	279
0.11467	38	15	9	5	6	1	-6	67	284	284
0.11733	39	17	9	3	8	-1	-6	69	287	287
0.12	41	15	13	5	7	1	-6	70	295	295
0.12267	39	14	13	7	6	4	-8	74	300	300
0.12533	40	15	11	9	2	6	-8	76	302	302
0.128	42	14	9	11	5	6	-10	73	304	304
0.13067	43	14	11	10	9	8	-11	76	312	312
0.13333	43	14	10	9	11	10	-9	79	319	319
0.136	41	16	12	11	11	13	-9	77	324	324
0.13867	45	17	14	12	9	15	-7	81	326	326
0.14133	47	14	15	10	10	16	-5	83	329	329
0.144	44	14	18	8	10	13	-6	86	333	333
0.14667	42	12	19	6	11	14	-9	85	335	335
0.14933	44	11	21	8	10	10	-9	88	338	338
0.152	48	12	22	9	15	9	-10	88	343	343
0.15467	45	10	23	13	14	9	-9	92	349	349
0.15733	43	8	23	13	14	8	-9	95	351	351
0.16	45	8	23	13	13	7	-6	98	355	355
0.16267	43	7	23	14	15	8	-6	101	356	356
0.16533	40	7	23	14	14	10	-5	105	359	359
0.168	42	5	20	14	14	8	-6	106	362	362
0.17067	44	5	18	13	14	8	-8	109	368	368
0.17333	45	3	20	12	16	9	-5	111	374	374
0.176	46	3	18	13	15	10	-7	112	375	375
0.17867	46	6	19	13	17	10	-8	113	381	381
0.18133	48	8	20	10	14	8	-10	113	386	386
0.184	49	9	23	10	15	10	-11	117	389	389
0.18667	48	9	22	11	15	11	-11	120	391	391
0.18933	49	11	23	13	15	10	-14	121	392	392
0.192	48	13	22	13	14	13	-13	124	396	396
0.19467	46	13	22	15	10	12	-12	128	398	398
0.19733	40	11	23	14	8	13	-13	129	404	404
0.2	38	11	25	14	8	9	-15	130	405	405
0.20267	40	11	20	14	8	7	-15	133	406	406
0.20533	37	12	19	11	10	7	-15	137	411	411
0.208	39	11	19	12	13	9	-16	143	416	416
0.21067	37	12	17	11	15	10	-15	148	421	421
0.21333	35	11	21	10	13	9	-15	152	423	423
0.216	34	9	19	10	12	11	-17	153	425	425
0.21867	34	10	21	12	11	13	-16	149	429	429
0.22133	33	10	19	12	11	13	-18	150	430	430
0.224	33	11	17	10	11	13	-23	151	435	435
0.22667	33	11	17	8	7	14	-27	153	433	433
0.22933	36	14	16	7	6	12	-28	158	438	438
0.232	37	16	17	8	4	11	-25	161	441	441
0.23467	34	20	18	8	5	12	-25	162	440	440
0.23733	33	20	17	9	8	12	-26	165	446	446
0.24	32	21	16	12	9	14	-28	167	448	448
0.24267	32	23	18	9	10	16	-31	168	448	448
0.24533	32	24	18	10	12	15	-29	171	451	451
0.248	29	23	20	9	11	12	-30	169	453	453
0.25067	26	23	18	11	11	9	-31	172	458	458
0.25333	23	24	16	13	13	6	-32	174	459	459
0.256	22	22	14	12	13	7	-29	175	459	459
0.25867	23	22	17	13	12	7	-29	180	462	462
0.26133	23	25	21	14	7	4	-33	184	464	464
0.264	23	25	25	13	9	5	-30	187	468	468
0.26667	21	24	25	10	7	2	-32	188	471	471
0.26933	19	20	22	9	9	2	-36	190	473	473
0.272	18	23	18	9	12	1	-38	193	475	475
0.27467	20	22	19	10	11	2	-39	197	478	478
0.27733	18	24	21	9	7	1	-43	200	480	480
0.28	17	27	18	7	9	1	-44	203	478	478
0.28267	16	30	14	6	11	3	-45	205	478	478
0.28533	14	29	18	5	8	4	-47	208	480	480
0.288	11	29	18	6	7	9	-49	210	482	482
0.29067	11	31	17	5	5	8	-49	213	484	484
0.29333	9	34	17	4	3	4	-50	216	486	486
0.296	8	32	15	5	3	3	-52	217	488	488
0.29867	7	35	13	3	1	3	-52	216	490	490
0.30133	5	37	16	4	2	4	-53	219	492	492
0.304	3	38	16	8	3	5	-54	219	494	494
0.30667	5	36	18	10	1	5	-53	223	498	498
0.30933	2	35	18	8	1	3	-55	226	502	502
0.312	2	34	17	9	2	6	-52	226	506	506
0.31467	4	37	14	9	1	10	-51	229	509	509
0.31733	4	37	14	13	2	10	-51	231	511	511
0.32	2	36	14	11	2	10	-49	234	513	513
0.32267	-4	36	10	9	5	8	-51	235	514	514
0.32533	-5	35	11	9	7	8	-55	235	514	514
0.328	-3	33	11	10	5	7	-55	237	515	515
0.33067	-2	35	9	12	3	6	-55	243	517	517
0.33333	-2	35	12	12	5	5	-56	246	520	520
0.336	-2	38	14	9	8	4	-58	247	525	525
0.33867	-4	40	9	8	7	3	-60	245	525	525
0.34133	-3	41	11	6	4	1	-62	249	526	526
0.344	-3	41	12	7	3	-2	-60	250	529	529
0.34667	-6	42	12	8	0	-2	-60	251	532	532
0.34933	-7	40	13	8	2	0	-63	251	537	537
0.352	-9	41	14	8	3	2	-65	251	540	540
0.35467	-6	43	12	7	0	2	-65	254	543	543
0.35733	-9	42	15	7	-1	2	-65	253	542	542
0.36	-7	45	14	6	-1	1	-64	256	543	543
0.36267	-8	45	14	6	-2	-1	-65	258	546	546
0.36533	-6	47	12	6	-6	-2	-61	258	548	548
0.368	-8	47	8	7	-5	-2	-60	260	550	550
0.37067	-10	45	10	5	-3	-2	-62	263	550	550
0.37333	-12	43	12	6	-4	-1	-64	264	555	555
0.376	-11	45	12	6	-3	-1	-62	265	558	558
0.37867	-10	47	13	7	1	-1	-61	265	560	560
0.38133	-8	44	14	7	5	-5	-60	265	564	564
0.384	-8	43	15	7	4	-2	-59	268	566	566
0.38667	-9	41	13	5	3	2	-59	269	568	568
0.38933	-8	42	13	3	2	2	-58	274	573	573
0.392	-6	42	12	3	0	3	-54	275	576	576
0.39467	-7	44	12	3	2	6	-53	276	576	576
0.39733	-5	45	10	4	1	7	-52	278	578	578
0.4	-4	45	9	3	1	5	-54	279	579	579
0.40267	-2	46	10	0	-1	6	-53	282	579	579
0.40533	-1	45	10	1	-1	3	-53	283	580	580
0.408	-3	47	9	3	0	4	-54	284	580	580
0.41067	-6	47	7	3	-2	5	-54	287	584	584
0.41333	-7	46	9	4	-3	1	-51	288	584	584
0.416	-7	48	9	6	-3	-1	-51	288	586	586
0.41867	-5	49	9	6	-5	-1	-46	290	591	591
0.42133	-6	46	10	2	-4	-3	-42	291	592	592
0.424	-7	45	11	2	-1	-1	-42	292	592	592
0.42667	-5	44	13	1	1	-2	-40	292	591	591
0.42933	-3	43	13	3	1	-3	-38	292	594	594
0.432	-3	41	13	2	-1	-2	-38	297	593	593
0.43467	-4	38	13	-1	1	-5	-37	298	593	593
0.43733	-3	41	11	-1	1	-5	-36	297	597	597
0.44	-4	42	11	0	3	-8	-35	298	598	598
0.44267	-3	44	10	-1	4	-7	-36	299	601	601
0.44533	-2	47	8	-1	0	-9	-32	303	602	602
0.448	2	45	4	1	-1	-13	-30	302	602	602
0.45067	2	45	5	0	2	-13	-25	302	603	603
0.45333	2	44	7	3	4	-14	-25	300	606	606
0.456	3	44	10	3	1	-14	-27	301	609	609
0.45867	5	46	10	0	-1	-15	-27	304	610	610
0.46133	2	46	9	-1	-3	-13	-25	307	611	611
0.464	1	43	8	-3	-3	-13	-24	309	611	611
0.46667	2	43	10	-3	-2	-13	-23	311	611	611
0.46933	2	42	7	-3	0	-14	-21	313	613	613
0.472	1	41	10	-1	0	-15	-21	313	617	617
0.47467	3	43	8	1	-1	-9	-22	314	620	620
0.47733	3	42	7	1	-2	-8	-21	313	618	618
0.48	3	41	8	0	0	-7	-20	313	620	620
0.48267	3	40	9	2	-1	-8	-22	314	621	621
0.48533	2	39	9	1	-2	-7	-22	317	622	622
0.488	2	42	6	-4	-2	-11	-22	321	623	623
0.49067	5	41	4	-3	1	-12	-21	320	622	622
0.49333	5	42	4	-3	5	-7	-18	324	621	621
0.496	5	42	5	1	3	-7	-19	326	620	620
0.49867	5	41	6	4	2	-6	-19	328	621	621
0.50133	5	38	9	4	0	-3	-17	328	625	625
0.504	3	39	11	-1	2	-3	-17	331	626	626
0.50667	5	38	16	1	5	-4	-18	330	623	623
0.50933	4	35	16	4	5	-3	-15	328	625	625
0.512	2	33	18	6	4	-2	-15	333	627	627
0.51467	2	32	20	6	3	-3	-15	334	628	628
0.51733	3	33	22	5	4	-4	-13	336	629	629
0.52	7	33	19	6	6	-6	-11	337	629	629
0.52267	6	34	20	6	7	-8	-10	341	629	629
0.52533	4	35	17	9	8	-9	-9	343	626	626
0.528	7	33	19	9	7	-5	-9	342	628	628
0.53067	8	32	18	8	6	-5	-9	344	626	626
0.53333	10	32	19	5	4	-4	-11	347	628	628
0.536	11	32	17	3	4	-5	-11	346	633	633
0.53867	9	33	18	2	3	-6	-15	346	634	634
0.54133	8	35	20	2	3	-6	-18	347	637	637
0.544	6	35	19	2	3	-9	-19	348	638	638
0.54667	7	39	20	3	6	-10	-20	351	639	639
0.54933	8	36	21	2	4	-7	-21	353	640	640
0.552	6	36	22	0	5	-7	-21	352	642	642
0.55467	5	35	22	-2	5	-6	-16	356	643	643
0.55733	2	32	19	0	3	-7	-17	361	645	645
0.56	1	29	15	0	3	-9	-21	365	645	645
0.56267	2	28	18	2	3	-8	-23	365	643	643
0.56533	3	29	22	4	5	-8	-22	365	644	644
0.568	4	27	23	5	1	-6	-22	366	645	645
0.57067	4	28	22	4	-1	-8	-19	369	648	648
0.57333	2	29	23	6	-3	-7	-19	372	648	648
0.576	0	26	25	7	-4	-6	-17	374	647	647
0.57867	4	29	22	5	0	-3	-15	376	645	645
0.58133	5	31	21	5	2	-6	-15	378	648	648
0.584	6	30	17	4	0	-6	-18	379	650	650
0.58667	6	32	19	0	-3	-7	-21	380	652	652
0.58933	7	30	19	1	-1	-9	-21	381	659	659
0.592	6	29	19	2	-1	-10	-21	385	664	664
0.59467	8	30	16	1	-1	-11	-21	389	665	665
0.59733	9	31	16	2	-2	-12	-20	391	666	666
0.6	11	33	16	1	-2	-12	-21	394	665	665
0.60267	13	33	16	0	-2	-9	-22	395	669	669
0.60533	13	31	19	2	-3	-9	-27	396	671	671
0.608	13	30	21	1	-2	-11	-27	396	671	671
0.61067	14	33	23	2	-3	-11	-29	398	672	672
0.61333	13	36	24	2	-2	-7	-31	403	672	672
0.616	13	36	21	1	0	-7	-32	403	673	673
0.61867	11	36	19	3	1	-5	-31	406	675	675
0.62133	13	36	19	5	0	-4	-31	409	675	675
0.624	16	35	20	2	-1	-6	-32	411	677	677
0.62667	15	37	18	2	-2	-5	-36	412	680	680
0.62933	17	37	17	3	-2	-7	-38	414	678	678
0.632	18	37	16	3	-3	-8	-37	418	679	679
0.63467	17	39	16	3	-1	-8	-35	421	684	684
0.63733	16	41	13	4	0	-8	-34	420	688	688
0.64	17	42	14	1	2	-6	-33	422	691	691
0.64267	18	44	13	3	-1	-9	-36	427	694	694
0.64533	19	43	13	1	-4	-5	-34	435	698	698
0.648	15	45	11	1	-5	-5	-31	438	699	699
0.65067	14	44	10	1	-4	-3	-31	438	701	701
0.65333	14	42	9	3	-3	-1	-32	442	702	702
0.656	13	43	8	4	-3	2	-31	442	704	704
0.65867	16	43	7	2	0	-1	-31	441	705	705
0.66133	19	45	7	4	1	-1	-30	445	704	704
0.664	20	44	6	4	4	0	-30	450	702	702
0.66667	20	48	9	4	1	-1	-32	453	703	703
0.66933	18	47	10	6	0	-1	-31	457	707	707
0.672	18	48	11	6	0	-2	-33	460	706	706
0.67467	20	46	10	6	-1	-1	-33	457	703	703
0.67733	22	47	8	8	0	1	-34	459	703	703
0.68	24	46	9	4	1	2	-32	459	704	704
0.68267	22	47	8	4	0	3	-31	459	706	706
0.68533	20	47	7	4	2	4	-31	457	710	710
0.688	22	47	5	4	-1	2	-31	462	713	713
0.69067	23	47	5	6	1	1	-33	461	714	714
0.69333	28	47	3	5	1	4	-31	463	716	716
0.696	28	48	0	0	1	5	-34	467	716	716
0.69867	29	46	1	2	6	4	-34	468	717	717
0.70133	28	46	1	2	7	2	-30	471	719	719
0.704	26	45	0	2	7	5	-32	471	720	720
0.70667	26	46	-3	5	6	4	-34	471	722	722
0.70933	22	44	-3	7	9	3	-34	473	723	723
0.712	20	44	-7	6	7	3	-35	470	721	721
0.71467	21	45	-10	5	6	3	-35	472	726	726
0.71733	21	45	-7	5	8	5	-35	473	730	730
0.72	20	44	-7	3	9	5	-35	475	732	732
0.72267	21	47	-8	4	8	4	-37	475	734	734
0.72533	21	49	-9	6	5	3	-37	479	735	735
0.728	21	49	-11	4	8	1	-40	480	739	739
0.73067	22	46	-12	3	9	3	-39	481	740	740
0.73333	20	47	-15	5	9	7	-39	485	745	745
0.736	18	47	-16	4	8	9	-38	486	744	744
0.73867	19	50	-18	3	4	8	-39	488	745	745
0.74133	19	48	-18	4	6	10	-39	488	744	744
0.744	20	47	-17	5	8	7	-40	490	747	747
0.74667	21	48	-20	4	5	5	-43	487	749	749
0.74933	22	45	-17	7	7	5	-44	486	752	752
0.752	19	43	-20	7	8	3	-46	487	756	756
0.75467	18	44	-24	8	10	4	-46	488	758	758
0.75733	19	45	-24	9	13	4	-44	494	758	758
0.76	18	45	-23	10	11	3	-43	494	759	759
0.76267	15	43	-24	11	11	1	-42	495	759	759
0.76533	15	42	-23	11	11	3	-42	497	762	762
0.768	16	41	-24	11	13	2	-42	499	761	761
0.77067	13	42	-22	12	14	0	-44	500	763	763
0.77333	11	41	-24	15	14	2	-45	501	767	767
0.776	11	39	-23	16	14	4	-48	505	769	769
0.77867	15	37	-22	14	17	8	-48	507	772	772
0.78133	17	40	-21	15	15	6	-51	507	772	772
0.784	18	37	-21	15	17	4	-54	505	777	777
0.78667	17	39	-19	16	16	1	-55	505	779	779
0.78933	15	39	-19	17	20	1	-54	507	781	781
0.792	13	38	-16	21	17	4	-54	508	781	781
0.79467	13	36	-18	21	14	4	-53	510	783	783
0.79733	13	36	-18	20	15	4	-53	511	786	786
0.8	10	36	-17	20	15	1	-56	513	785	785
0.80267	8	36	-16	21	13	1	-57	512	787	787
0.80533	5	33	-18	22	18	-2	-58	513	787	787
0.808	5	34	-18	19	17	-3	-60	515	788	788
0.81067	4	37	-20	20	15	-3	-59	516	787	787
0.81333	5	37	-21	20	14	0	-59	514	784	784
0.816	5	35	-23	20	17	-2	-61	515	785	785
0.81867	7	32	-21	24	17	-3	-61	515	784	784
0.82133	10	29	-20	28	17	-1	-62	517	790	790
0.824	12	29	-18	27	16	-3	-65	516	791	791
0.82667	10	27	-19	27	16	-4	-63	517	791	791
0.82933	9	24	-21	29	14	-4	-65	518	792	792
0.832	12	26	-20	29	14	-4	-64	518	793	793
0.83467	12	26	-21	31	14	-1	-63	521	793	793
0.83733	12	27	-19	33	16	0	-64	524	792	792
0.84	11	28	-19	36	19	-4	-67	527	794	794
0.84267	11	27	-15	33	21	-3	-67	527	798	798
0.84533	10	26	-14	36	24	0	-68	527	802	802
0.848	10	25	-14	39	26	2	-71	527	802	802
0.85067	11	23	-12	41	29	2	-76	523	805	805
0.85333	11	20	-9	45	28	2	-78	521	805	805
0.856	10	19	-9	42	26	1	-82	522	805	805
0.85867	9	18	-10	41	26	-1	-79	521	807	807
0.86133	13	21	-13	43	27	-5	-76	519	811	811
0.864	11	20	-13	42	25	-6	-72	520	813	813
0.86667	13	22	-8	41	19	-6	-68	522	813	813
0.86933	13	21	-6	40	18	-8	-66	521	817	817
0.872	17	17	-6	41	21	-10	-67	521	817	817
0.87467	17	18	-1	46	18	-8	-71	520	818	818
0.87733	18	16	-2	45	20	-10	-73	520	818	818
0.88	18	14	-3	43	18	-12	-74	519	818	818
0.88267	18	15	-4	45	18	-13	-72	520	819	819
0.88533	16	17	-6	47	16	-12	-72	519	818	818
0.888	17	16	-2	47	14	-10	-72	521	819	819
0.89067	17	16	1	46	16	-8	-69	526	820	820
0.89333	20	14	1	45	16	-6	-69	528	822	822
0.896	21	13	3	48	16	-8	-67	531	824	824
0.89867	19	16	2	50	15	-10	-64	530	825	825
0.90133	20	15	2	52	16	-11	-62	532	828	828
0.904	22	15	2	52	16	-13	-64	531	828	828
0.90667	21	13	4	50	15	-15	-63	531	829	829
0.90933	20	14	5	52	17	-14	-63	529	829	829
0.912	22	15	10	51	15	-12	-61	534	827	827
0.91467	24	15	14	49	16	-10	-62	536	826	826
0.91733	26	14	14	48	14	-9	-65	534	828	828
0.92	28	15	13	48	11	-8	-65	535	830	830
0.92267	25	17	12	48	11	-7	-64	536	831	831
0.92533	27	20	12	48	10	-8	-63	536	833	833
0.928	26	19	13	49	12	-9	-60	535	835	835
0.93067	26	20	15	49	8	-10	-58	534	835	835
0.93333	28	19	16	47	10	-13	-56	536	837	837
0.936	27	22	13	51	8	-10	-56	534	838	838
0.93867	27	21	13	50	7	-11	-57	533	836	836
0.94133	28	21	16	48	8	-14	-59	532	836	836
0.944	29	20	16	50	10	-11	-59	529	838	838
0.94667	28	16	17	54	13	-12	-60	528	838	838
0.94933	28	16	16	53	8	-10	-58	528	841	841
0.952	33	16	15	54	10	-12	-61	525	837	837
0.95467	33	18	14	54	11	-12	-61	527	836	836
0.95733	33	20	16	53	10	-12	-60	525	837	837
0.96	26	23	15	57	13	-9	-58	522	833	833
0.96267	23	26	16	59	17	-9	-61	520	830	830
0.96533	25	28	19	59	20	-6	-57	516	825	825
0.968	30	28	18	56	19	-5	-56	511	820	820
0.97067	34	27	20	58	16	-5	-58	505	812	812
0.97333	36	31	20	61	16	-2	-58	496	800	800
0.976	35	33	22	64	14	-1	-52	483	781	781
0.97867	43	32	26	67	15	-3	-50	470	763	763
0.98133	50	31	30	70	13	-4	-50	449	739	739
0.984	55	31	33	73	12	-3	-51	428	712	712
0.98667	65	32	32	76	10	-4	-52	404	681	681
0.98933	71	33	34	82	10	-3	-49	381	648	648
0.992	82	34	35	88	15	-5	-48	355	616	616
0.99467	92	35	36	94	19	-11	-46	327	578	578
0.99733	102	37	35	102	23	-10	-48	300	542	542
1	114	38	36	110	24	-15	-46	275	508	508
1.00267	119	38	36	120	29	-20	-44	255	475	475
1.00533	128	40	37	128	33	-24	-43	236	445	445
1.008	137	43	40	137	38	-26	-43	218	421	421
1.01067	144	46	39	144	44	-28	-43	203	398	398
1.01333	152	48	35	152	49	-31	-41	194	384	384
1.016	156	51	39	156	52	-32	-42	187	374	374
1.01867	158	54	39	157	56	-32	-40	184	372	372
1.02133	161	51	38	156	58	-32	-36	186	375	375
1.024	162	49	40	157	60	-32	-33	194	384	384
1.02667	161	48	40	160	63	-29	-32	203	394	394
1.02933	160	45	40	162	61	-27	-32	214	407	407
1.032	153	45	40	163	61	-24	-27	229	427	427
1.03467	147	48	42	164	62	-20	-24	245	449	449
1.03733	141	51	39	165	65	-15	-23	260	470	470
1.04	132	48	38	163	64	-11	-26	275	492	492
1.04267	121	50	36	159	62	-8	-26	292	514	514
1.04533	112	50	36	154	62	-4	-27	312	539	539
1.048	108	48	39	151	61	0	-26	328	562	562
1.05067	100	44	38	147	58	4	-27	343	588	588
1.05333	93	45	35	140	56	5	-26	360	612	612
1.056	87	46	33	136	53	8	-26	375	633	633
1.05867	77	47	33	130	51	10	-25	392	655	655
1.06133	71	47	31	124	49	15	-23	408	675	675
1.064	61	48	28	118	46	21	-20	424	694	694
1.06667	56	48	26	112	44	21	-21	438	711	711
1.06933	48	49	28	112	44	24	-17	450	727	727
1.072	41	49	29	112	43	26	-18	464	742	742
1.07467	37	49	27	107	41	28	-15	474	757	757
1.07733	32	45	28	106	41	32	-15	485	769	769
1.08	28	45	29	103	39	33	-15	495	782	782
1.08267	24	45	31	97	38	34	-11	505	794	794
1.08533	20	43	31	93	35	34	-11	512	806	806
1.088	19	44	30	94	34	33	-9	517	819	819
1.09067	17	45	31	90	32	36	-9	526	831	831
1.09333	12	45	30	89	32	38	-10	534	844	844
1.096	13	44	28	87	28	37	-12	542	852	852
1.09867	10	44	24	86	25	39	-12	549	861	861
1.10133	9	45	23	82	25	43	-10	554	870	870
1.104	8	46	26	83	24	44	-8	560	875	875
1.10667	7	46	26	82	22	41	-10	563	881	881
1.10933	7	46	26	80	21	42	-8	568	888	888
1.112	8	47	25	80	21	44	-9	573	895	895
1.11467	8	48	25	78	17	42	-6	579	903	903
1.11733	9	49	25	77	15	45	-6	587	910	910
1.12	8	51	27	78	15	48	-6	592	912	912
1.12267	8	52	26	79	16	49	-5	595	918	918
1.12533	7	55	24	77	16	44	-5	597	920	920
1.128	9	56	26	77	20	43	-7	599	921	921
1.13067	9	53	30	78	21	45	-5	600	922	922
1.13333	8	55	27	78	21	44	-3	601	924	924
1.136	7	54	25	77	20	43	-2	602	925	925
1.13867	5	51	26	78	18	46	-1	600	926	926
1.14133	6	51	29	79	15	45	-1	598	929	929
1.144	5	53	28	80	16	46	-5	601	929	929
1.14667	7	52	26	79	17	44	-5	603	929	929
1.14933	9	55	23	75	13	45	-7	605	932	932
1.152	11	56	22	71	13	47	-9	605	933	933
1.15467	14	55	21	70	12	48	-8	605	933	933
1.15733	15	56	21	69	11	50	-8	607	938	938
1.16	16	53	19	66	7	48	-7	610	939	939
1.16267	20	53	19	63	5	48	-8	613	939	939
1.16533	21	53	18	63	9	47	-12	614	939	939
1.168	20	51	20	62	7	48	-12	613	939	939
1.17067	23	51	20	63	7	49	-14	615	940	940
1.17333	22	52	20	60	5	49	-17	614	940	940
1.176	24	51	21	60	7	48	-16	617	940	940
1.17867	25	51	19	60	5	48	-17	617	940	940
1.18133	26	49	17	58	7	48	-15	614	940	940
1.184	23	51	19	58	7	46	-12	615	938	938
1.18667	24	53	22	58	9	48	-8	615	937	937
1.18933	27	54	22	54	10	50	-6	614	938	938
1.192	29	57	22	55	8	52	-5	613	939	939
1.19467	31	59	23	55	8	52	-7	614	940	940
1.19733	32	57	19	54	11	52	-7	612	938	938
1.2	32	56	19	51	12	50	-7	613	939	939
1.20267	33	56	19	52	12	50	-10	613	941	941
1.20533	31	54	20	52	8	49	-12	609	942	942
1.208	31	53	21	52	7	49	-13	610	941	941
1.21067	35	53	19	50	11	50	-11	612	943	943
1.21333	37	55	20	47	11	47	-12	612	942	942
1.216	35	52	21	46	14	43	-13	612	941	941
1.21867	37	50	22	47	14	43	-12	613	942	942
1.22133	37	47	17	47	14	43	-12	615	941	941
1.224	37	45	17	48	15	41	-11	614	941	941
1.22667	37	46	19	48	16	38	-14	616	941	941
1.22933	37	41	18	46	17	38	-16	616	946	946
1.232	37	38	17	44	18	37	-19	618	946	946
1.23467	41	37	16	46	19	38	-19	619	947	947
1.23733	39	37	15	44	18	36	-20	617	946	946
1.24	39	39	8	44	20	35	-21	616	948	948
1.24267	40	39	8	44	21	38	-22	617	948	948
1.24533	39	34	8	43	21	39	-23	618	947	947
1.248	38	37	5	43	22	38	-21	618	949	949
1.25067	37	38	3	42	23	37	-22	616	947	947
1.25333	37	39	2	43	24	35	-21	616	946	946
1.256	37	37	3	43	22	34	-19	617	944	944
1.25867	35	37	1	43	20	37	-18	617	942	942
1.26133	32	35	1	42	19	35	-21	617	942	942
1.264	32	37	2	41	21	35	-20	618	942	942
1.26667	32	37	0	40	25	36	-16	619	941	941
1.26933	29	35	2	39	26	38	-15	621	945	945
1.272	30	36	4	42	28	36	-12	622	945	945
1.27467	27	36	2	44	28	36	-16	621	948	948
1.27733	27	35	-1	49	24	34	-19	621	948	948
1.28	20	35	-2	44	23	33	-21	621	950	950
1.28267	19	36	-2	44	26	36	-21	621	950	950
1.28533	19	36	3	42	24	40	-21	619	950	950
1.288	21	34	3	42	27	39	-20	618	953	953
1.29067	21	34	0	42	32	38	-22	620	953	953
1.29333	20	34	-2	41	30	36	-19	619	956	956
1.296	20	38	-3	45	35	35	-16	622	958	958
1.29867	22	41	0	45	39	38	-12	626	961	961
1.30133	23	46	4	48	43	40	-10	625	965	965
1.304	29	47	10	52	53	47	-3	633	968	968
1.30667	32	52	14	60	64	57	5	641	979	979
1.30933	44	58	21	65	74	65	16	651	992	992
1.312	54	69	29	74	91	77	32	663	1006	1006
1.31467	69	84	45	87	114	89	54	675	1029	1029
1.31733	86	101	62	103	144	109	80	695	1051	1051
1.32	108	123	80	125	179	137	109	720	1076	1076
1.32267	138	149	103	150	221	169	146	750	1110	1110
1.32533	174	184	132	183	273	209	193	786	1156	1156
1.328	218	226	167	224	339	261	248	832	1211	1211
1.33067	268	277	214	273	417	327	315	894	1277	1277
1.33333	329	344	269	335	512	405	396	984	1357	1357
1.336	411	426	339	408	626	505	490	1099	1459	1459
1.33867	511	523	430	497	766	623	608	1252	1585	1585
1.34133	637	648	549	607	932	768	749	1457	1734	1734
1.344	801	804	703	739	1136	954	919	1729	1919	1919
1.34667	1005	1003	901	909	1378	1179	1132	2083	2148	2148
1.34933	1264	1251	1157	1122	1672	1455	1394	2528	2429	2429
1.352	1595	1568	1480	1387	2029	1794	1724	3093	2777	2777
1.35467	2003	1964	1891	1716	2458	2220	2132	3798	3203	3203
1.35733	2513	2444	2396	2115	2981	2750	2634	4641	3732	3732
1.36	3133	3031	3020	2605	3617	3393	3252	5644	4379	4379
1.36267	3875	3729	3770	3200	4378	4180	3997	6804	5153	5153
1.36533	4757	4549	4647	3901	5294	5123	4891	8113	6084	6084
1.368	5771	5508	5667	4726	6363	6244	5952	9573	7185	7185
1.37067	6939	6594	6825	5675	7615	7560	7182	11146	8464	8464
1.37333	8255	7820	8120	6760	9074	9071	8607	12835	9943	9943
1.376	9711	9184	9555	7984	10726	10810	10218	14611	11622	11622
1.37867	11320	10667	11098	9324	12612	12790	12041	16440	13530	13530
1.38133	13040	12258	12751	10800	14733	15017	14083	18304	15679	15679
1.384	14874	13914	14482	12394	17114	17532	16311	20141	18045	18045
1.38667	16781	15610	16243	14070	19782	20310	18737	21912	20648	20648
1.38933	18694	17286	17988	15814	22695	23376	21323	23546	23441	23441
1.392	20562	18861	19647	17564	25883	26693	23992	24976	26362	26362
1.39467	22290	20282	21156	19272	29291	30134	26669	26155	29328	29328
1.39733	23810	21472	22448	20877	32827	33605	29215	27050	32188	32188
1.4	25053	22398	23473	22304	36393	36900	31533	27672	34827	34827
1.40267	25987	23047	24217	23503	39822	39863	33493	28208	37115	37115
1.40533	26610	23445	24694	24444	42982	42575	35035	30129	39056	39056
1.408	26971	23675	24978	25123	45711	46894	36230	39874	41489	41489
1.41067	27197	24312	25499	25570	47928	60923	37954	75883	48709	48709
1.41333	27846	27977	28512	25880	49761	105615	44062	163399	73202	73202
1.416	31253	43769	41841	26402	52418	207885	66826	330587	139634	139634
1.41867	44539	88558	83942	29137	60501	394657	125196	579438	269623	269623
1.42133	83493	185368	176093	40197	86931	665597	243771	911876	480878	480878
1.424	164624	353366	340059	74368	149745	1039720	436484	1360420	767955	767955
1.42667	305152	590760	574969	149993	270730	1530400	701130	1827640	1142520	1142520
1.42933	505957	887224	873082	285966	461522	2007460	1026940	2251730	1585960	1585960
1.432	758543	1223760	1223790	491223	717033	2410470	1402570	2593270	1998330	1998330
1.43467	1035060	1575540	1599910	752445	1020790	2731730	1777150	2860720	2340020	2340020
1.43733	1300100	1898640	1935170	1048530	1356590	2981920	2096640	3067660	2618560	2618560
1.44	1532280	2156170	2209050	1354010	1686040	3172720	2358300	3224720	2835280	2835280
1.44267	1715960	2352510	2420830	1644380	1986200	3298110	2551040	3284920	2994480	2994480
1.44533	1848670	2487420	2574240	1885510	2227600	3333990	2683830	3302980	3083420	3083420
1.448	1937020	2551860	2682670	2073830	2416390	3348360	2769630	3312980	3109800	3109800
1.45067	1989670	2570720	2732490	2212830	2560180	3355160	2790900	3308290	3122470	3122470
1.45333	2014810	2563820	2733760	2310800	2666720	3355990	2795960	3282380	3125690	3125690
1.456	2018950	2544240	2709860	2374510	2719270	3352500	2778940	3252890	3121010	3121010
1.45867	2007520	2500150	2674320	2391350	2742880	3341170	2735520	3222600	3111100	3111100
1.46133	1983630	2446310	2634060	2383040	2747960	3303420	2688400	3192160	3097350	3097350
1.464	1950450	2391040	2591340	2360780	2727620	3266270	2639920	3162220	3057990	3057990
1.46667	1909930	2335650	2526340	2329290	2699590	3229710	2589430	3132300	3012450	3012450
1.46933	1863530	2280690	2461380	2293560	2667100	3195050	2518750	3074400	2967980	2967980
1.472	1812960	2226610	2399030	2254380	2632360	3162300	2451630	3020200	2925980	2925980
1.47467	1758620	2174090	2339880	2212630	2596490	3121490	2388430	2970730	2880090	2880090
1.47733	1701440	2122670	2283300	2170030	2557090	3062140	2328780	2924780	2810670	2810670
1.48	1642430	2072060	2229370	2126540	2499570	3008190	2271980	2857820	2747550	2747550
1.48267	1581760	2022450	2177800	2083110	2443960	2959310	2218200	2790430	2689830	2689830
1.48533	1520610	1972970	2128010	2039330	2391820	2914800	2166880	2728450	2636390	2636390
1.488	1458950	1923970	2079690	1995110	2342230	2853310	2117660	2672240	2577760	2577760
1.49067	1397390	1874890	2032990	1950900	2295600	2785860	2070110	2621000	2511020	2511020
1.49333	1336960	1825780	1987100	1906260	2251180	2724800	2023660	2560870	2450110	2450110
1.496	1277550	1777070	1942170	1861650	2209180	2669090	1978410	2496300	2394310	2394310
1.49867	1219850	1728240	1897670	1816810	2168950	2618590	1933830	2436940	2342630	2342630
1.50133	1164100	1679760	1853530	1771850	2130710	2552490	1890120	2382600	2294850	2294850
1.504	1110440	1631670	1809950	1727310	2093910	2490270	1846710	2333320	2249890	2249890
1.50667	1059460	1583970	1766570	1682850	2058880	2433200	1803680	2287520	2207540	2207540
1.50933	1010930	1537220	1723780	1638700	2024620	2381370	1761440	2244650	2168010	2168010
1.512	965025	1491250	1681530	1595250	1991260	2333980	1719660	2204290	2130590	2130590
1.51467	921975	1446160	1639800	1552370	1958870	2289740	1678550	2166460	2095020	2095020
1.51733	881523	1402520	1598960	1510590	1927020	2248390	1638180	2130910	2060740	2060740
1.52	843863	1360090	1558870	1469690	1895890	2210440	1598500	2096820	2027660	2027660
1.52267	808674	1319190	1519560	1429750	1865310	2174650	1559870	2064210	1995820	1995820
1.52533	775869	1279760	1481480	1391240	1835020	2140840	1522060	2032900	1964670	1964670
1.528	745517	1241800	1444410	1353900	1805300	2108630	1485180	2002820	1934230	1934230
1.53067	717266	1205630	1408590	1317950	1775900	2077930	1449430	1973590	1904470	1904470
1.53333	691070	1170970	1373910	1283310	1746740	2048540	1414640	1945010	1875290	1875290
1.536	666757	1137880	1340330	1249850	1718020	2020030	1381090	1917210	1846600	1846600
1.53867	644120	1106360	1308160	1217880	1689540	1992270	1348470	1889860	1818240	1818240
1.54133	623163	1076250	1277070	1187110	1661450	1965300	1316770	1862910	1789940	1789940
1.544	603635	1047690	1247140	1157530	1633560	1938590	1286250	1836380	1762060	1762060
1.54667	585441	1020390	1218380	1129200	1605790	1912590	1256600	1810030	1734320	1734320
1.54933	568563	994281	1190610	1101880	1578490	1886890	1227930	1783930	1706880	1706880
1.552	552814	969486	1163980	1075770	1551340	1861310	1200170	1758140	1679630	1679630
1.55467	538164	945724	1138190	1050560	1524530	1836050	1173280	1732420	1652430	1652430
1.55733	524421	923033	1113180	1026180	1498030	1810980	1147380	1706890	1625650	1625650
1.56	511478	901251	1089120	1002770	1471770	1786100	1122240	1681310	1599020	1599020
1.56267	499305	880258	1065740	980082	1446010	1761310	1097850	1655710	1572510	1572510
1.56533	487730	860152	1043110	958157	1420520	1736580	1074300	1630320	1546260	1546260
1.568	476693	840702	1021090	936891	1395310	1712040	1051390	1604840	1520160	1520160
1.57067	466127	821892	999581	916184	1370580	1687500	1029230	1579440	1494360	1494360
1.57333	455927	803699	978755	896149	1346130	1662930	1007650	1554100	1468620	1468620
1.576	446123	785996	958389	876606	1322030	1638350	986588	1528640	1442830	1442830
1.57867	436598	768892	938481	857547	1298150	1613730	966142	1503370	1417290	1417290
1.58133	427318	752183	919071	838996	1274500	1589160	946118	1478130	1391810	1391810
1.584	418322	735848	900025	820824	1251150	1564390	926547	1452820	1366490	1366490
1.58667	409530	720003	881495	803169	1227930	1539430	907396	1427770	1341240	1341240
1.58933	400987	704480	863278	785833	1204920	1514520	888573	1402710	1316040	1316040
1.592	392626	689349	845375	768825	1182150	1489500	870214	1377780	1291090	1291090
1.59467	384438	674540	827919	752250	1159530	1464470	852149	1352940	1266190	1266190
1.59733	376478	659994	810737	735973	1137250	1439390	834355	1328100	1241410	1241410
1.6	368669	645839	793914	720052	1115110	1414230	816956	1303480	1216830	1216830
1.60267	361028	631932	777388	704433	1093100	1389200	799819	1278880	1192300	1192300
1.60533	353566	618278	761110	689078	1071460	1364110	783039	1254370	1168090	1168090
1.608	346237	604924	745205	674106	1049990	1339020	766504	1230050	1143980	1143980
1.61067	339097	591774	729529	659376	1028820	1314050	750206	1205760	1119960	1119960
1.61333	332078	578932	714073	644890	1007860	1289060	734273	1181710	1096290	1096290
1.616	325171	566274	698926	630718	987059	1264310	718558	1157700	1072750	1072750
1.61867	318425	553788	683976	616743	966612	1239570	703097	1133740	1049430	1049430
1.62133	311775	541568	669337	603075	946331	1214810	687904	1110050	1026330	1026330
1.624	305260	529513	654870	589589	926264	1190300	672920	1086430	1003360	1003360
1.62667	298834	517665	640574	576270	906454	1165860	658256	1062990	980732	980732
1.62933	292477	505993	626578	563215	886814	1141640	643795	1039700	958220	958220
1.632	286233	494452	612738	550304	867494	1117540	629498	1016510	935881	935881
1.63467	280043	483141	599122	537580	848302	1093540	615479	993623	913811	913811
1.63733	273916	471956	585703	525024	829231	1069820	601609	970838	891865	891865
1.64	267864	460897	572428	512583	810446	1046180	587964	948196	870201	870201
1.64267	261844	450013	559399	500362	791752	1022650	574461	925822	848621	848621
1.64533	255921	439233	546515	488242	773254	999316	561048	903541	827127	827127
1.648	250032	428637	533757	476221	754860	976031	547835	881549	805898	805898
1.65067	244163	418128	521214	464369	736527	952997	534675	859660	784718	784718
1.65333	238372	407688	508778	452588	718391	929962	521598	837884	763674	763674
1.656	232607	397412	496530	440976	700276	906929	508633	816392	742759	742759
1.65867	226891	387192	484364	429411	682218	884099	495687	794990	721870	721870
1.66133	221194	377065	472284	417894	664281	861283	482868	773769	701213	701213
1.664	215500	367015	460377	406530	646346	838570	470065	752699	680592	680592
1.66667	209858	356992	448528	395200	628582	815895	457256	731701	660044	660044
1.66933	204209	347090	436781	383943	610820	793221	444572	710961	639689	639689
1.672	198565	337207	425120	372754	593070	770747	431890	690282	619393	619393
1.67467	192939	327346	413486	361588	575504	748263	419294	669699	599337	599337
1.67733	187298	317563	401987	350536	557964	725831	406727	649323	579359	579359
1.68	181692	307791	390511	339508	540549	703531	394168	629010	559479	559479
1.68267	176067	298108	379055	328498	523215	681245	381734	608949	539876	539876
1.68533	170420	288432	367702	317594	505943	659185	369317	588977	520403	520403
1.688	164808	278773	356371	306717	488894	637142	356948	569094	501150	501150
1.69067	159192	269214	345142	295956	471920	615154	344679	549492	482122	482122
1.69333	153602	259679	333935	285240	455055	593439	332445	530011	463276	463276
1.696	148023	250217	322759	274577	438404	571808	320371	510743	444798	444798
1.69867	142450	240834	311722	264070	421890	550409	308353	491705	426548	426548
1.70133	136949	231504	300725	253643	405655	529215	296408	472845	408563	408563
1.704	131471	222324	289821	243345	389577	508188	284657	454343	390979	390979
1.70667	126044	213226	279025	233196	373689	487550	273025	436061	373694	373694
1.70933	120696	204236	268309	223170	358143	467138	261585	418028	356855	356855
1.712	115407	195419	257778	213371	342828	447034	250319	400394	340374	340374
1.71467	110228	186725	247363	203732	327841	427339	239219	383049	324261	324261
1.71733	105127	178240	237070	194263	313167	407978	228394	366140	308662	308662
1.72	100119	169916	226993	185052	298797	389134	217774	349576	293477	293477
1.72267	95255	161763	217070	176041	284858	370671	207391	333369	278773	278773
1.72533	90501	153865	207381	167306	271249	352630	197305	317674	264563	264563
1.728	85889	146164	197891	158810	258002	335181	187471	302377	250813	250813
1.73067	81419	138697	188606	150560	245200	318203	177980	287542	237624	237624
1.73333	77084	131477	179606	142625	232773	301792	168764	273192	224902	224902
1.736	72923	124488	170832	134951	220824	285940	159838	259285	212660	212660
1.73867	68911	117792	162327	127564	209273	270611	151281	245936	200973	200973
1.74133	65056	111331	154104	120480	198125	255939	143028	233045	189757	189757
1.744	61370	105120	146140	113676	187470	241814	135122	220617	179082	179082
1.74667	57841	99200	138496	107197	177226	228250	127544	208732	168880	168880
1.74933	54491	93524	131123	100995	167431	215320	120282	197314	159140	159140
1.752	51292	88129	124021	95069	158072	202943	113392	186431	149927	149927
1.75467	48252	82985	117238	89454	149117	191193	106807	176018	141154	141154
1.75733	45385	78090	110732	84109	140630	179987	100537	166057	132840	132840
1.76	42663	73468	104538	79055	132540	169314	94602	156622	124980	124980
1.76267	40099	69077	98616	74267	124833	159242	88962	147628	117528	117528
1.76533	37680	64925	92966	69727	117551	149680	83649	139092	110527	110527
1.768	35400	61008	87621	65462	110634	140648	78614	131006	103912	103912
1.77067	33272	57305	82536	61439	104117	132119	73853	123334	97661	97661
1.77333	31263	53836	77718	57647	97947	124061	69387	116107	91798	91798
1.776	29377	50566	73162	54088	92109	116503	65174	109261	86278	86278
1.77867	27615	47486	68844	50742	86635	109376	61221	102782	81107	81107
1.78133	25965	44607	64786	47617	81465	102665	57506	96700	76247	76247
1.784	24431	41903	60950	44683	76605	96387	54013	90959	71686	71686
1.78667	22995	39378	57321	41927	72041	90484	50757	85576	67429	67429
1.78933	21655	37009	53924	39362	67742	84974	47698	80504	63436	63436
1.792	20414	34791	50725	36957	63731	79805	44832	75730	59698	59698
1.79467	19253	32728	47727	34719	59960	74958	42160	71267	56208	56208
1.79733	18170	30796	44908	32628	56418	70445	39659	67070	52937	52937
1.8	17164	28995	42258	30673	53112	66215	37333	63134	49899	49899
1.80267	16228	27316	39787	28857	50011	62269	35159	59454	47056	47056
1.80533	15363	25750	37469	27164	47118	58591	33128	56003	44394	44394
1.808	14554	24295	35298	25585	44411	55153	31244	52786	41919	41919
1.81067	13800	22937	33271	24119	41879	51961	29478	49766	39601	39601
1.81333	13103	21669	31370	22755	39521	48977	27836	46934	37450	37450
1.816	12451	20495	29601	21491	37313	46192	26309	44297	35441	35441
1.81867	11852	19399	27946	20311	35248	43608	24889	41829	33566	33566
1.82133	11291	18384	26398	19204	33322	41191	23570	39528	31824	31824
1.824	10770	17433	24953	18183	31524	38949	22332	37376	30193	30193
1.82667	10286	16547	23604	17232	29850	36857	21183	35366	28673	28673
1.82933	9834	15726	22351	16347	28286	34904	20114	33496	27256	27256
1.832	9413	14962	21176	15523	26824	33091	19118	31744	25929	25929
1.83467	9018	14248	20078	14751	25464	31402	18192	30107	24700	24700
1.83733	8645	13585	19061	14036	24189	29825	17325	28580	23550	23550
1.84	8299	12967	18111	13368	23006	28357	16516	27153	22470	22470
1.84267	7979	12395	17221	12744	21900	26989	15765	25827	21470	21470
1.84533	7673	11860	16392	12167	20860	25716	15061	24583	20532	20532
1.848	7391	11359	15618	11624	19895	24528	14407	23418	19660	19660
1.85067	7125	10892	14895	11120	18992	23416	13797	22335	18844	18844
1.85333	6880	10454	14217	10646	18148	22384	13225	21316	18081	18081
1.856	6647	10044	13583	10203	17353	21417	12691	20365	17370	17370
1.85867	6428	9662	12992	9791	16612	20513	12189	19476	16701	16701
1.86133	6220	9301	12440	9403	15920	19671	11723	18644	16073	16073
1.864	6029	8965	11927	9041	15268	18880	11283	17866	15485	15485
1.86667	5844	8647	11447	8703	14656	18143	10869	17135	14934	14934
1.86933	5671	8351	10992	8383	14087	17450	10485	16454	14416	14416
1.872	5504	8073	10567	8082	13552	16801	10122	15816	13932	13932
1.87467	5345	7809	10171	7800	13048	16191	9780	15213	13476	13476
1.87733	5196	7565	9794	7532	12574	15621	9461	14652	13047	13047
1.88	5052	7335	9441	7282	12125	15084	9159	14125	12641	12641
1.88267	4918	7114	9111	7047	11706	14580	8872	13626	12259	12259
1.88533	4791	6908	8803	6826	11311	14104	8604	13159	11900	11900
1.888	4667	6710	8511	6612	10935	13656	8349	12719	11562	11562
1.89067	4550	6522	8239	6412	10582	13231	8106	12304	11241	11241
1.89333	4437	6345	7980	6223	10249	12833	7878	11911	10937	10937
1.896	4330	6177	7735	6042	9931	12456	7662	11542	10648	10648
1.89867	4224	6021	7505	5874	9631	12097	7457	11193	10372	10372
1.90133	4127	5871	7285	5711	9352	11759	7261	10857	10111	10111
1.904	4034	5728	7080	5554	9085	11436	7073	10544	9863	9863
1.90667	3941	5590	6884	5407	8830	11130	6895	10248	9630	9630
1.90933	3853	5458	6697	5271	8590	10844	6725	9965	9400	9400
1.912	3769	5335	6522	5138	8362	10564	6563	9696	9184	9184
1.91467	3693	5216	6353	5009	8147	10301	6409	9443	8978	8978
1.91733	3617	5101	6194	4888	7942	10052	6261	9204	8780	8780
1.92	3542	4994	6043	4773	7746	9812	6122	8972	8595	8595
1.92267	3467	4891	5898	4659	7555	9585	5987	8753	8413	8413
1.92533	3398	4791	5757	4552	7373	9370	5861	8544	8241	8241
1.928	3332	4694	5622	4449	7200	9165	5736	8349	8078	8078
1.93067	3265	4599	5494	4352	7036	8965	5616	8159	7920	7920
1.93333	3202	4510	5374	4262	6877	8773	5501	7975	7765	7765
1.936	3145	4429	5257	4173	6724	8592	5392	7805	7619	7619
1.93867	3086	4347	5145	4086	6577	8415	5287	7639	7479	7479
1.94133	3030	4264	5041	4002	6438	8249	5185	7481	7342	7342
1.944	2980	4188	4941	3919	6307	8090	5089	7328	7211	7211
1.94667	2928	4114	4842	3844	6179	7935	4992	7181	7084	7084
1.94933	2879	4043	4749	3770	6056	7786	4905	7041	6964	6964
1.952	2830	3974	4660	3696	5939	7642	4819	6904	6848	6848
1.95467	2786	3909	4573	3625	5824	7499	4734	6770	6735	6735
1.95733	2740	3848	4490	3559	5715	7362	4653	6645	6625	6625
1.96	2698	3785	4412	3493	5611	7232	4576	6525	6521	6521
1.96267	2660	3727	4334	3429	5506	7107	4502	6406	6420	6420
1.96533	2620	3671	4259	3370	5408	6983	4426	6298	6321	6321
1.968	2580	3615	4189	3310	5316	6866	4354	6193	6226	6226
1.97067	2542	3561	4121	3252	5225	6754	4285	6087	6133	6133
1.97333	2506	3507	4054	3198	5135	6642	4223	5986	6046	6046
1.976	2470	3454	3989	3146	5048	6533	4159	5886	5956	5956
1.97867	2436	3404	3926	3096	4966	6429	4097	5790	5868	5868
1.98133	2404	3354	3866	3046	4884	6329	4036	5699	5784	5784
1.984	2371	3309	3805	2995	4807	6232	3978	5608	5703	5703
1.98667	2338	3262	3748	2948	4736	6135	3919	5522	5624	5624
1.98933	2308	3217	3695	2901	4663	6042	3864	5436	5545	5545
1.992	2278	3177	3640	2856	4593	5957	3810	5352	5473	5473
1.99467	2249	3132	3587	2811	4523	5872	3758	5272	5402	5402
1.99733	2221	3094	3539	2770	4449	5789	3705	5194	5332	5332
2	2197	3054	3489	2728	4384	5705	3659	5116	5263	5263
2.00267	2169	3017	3445	2687	4322	5625	3610	5041	5197	5197
2.00533	2143	2983	3400	2647	4257	5546	3564	4966	5131	5131
2.008	2117	2947	3355	2609	4196	5467	3518	4897	5068	5068
2.01067	2092	2914	3313	2573	4136	5393	3471	4832	5001	5001
2.01333	2068	2881	3274	2540	4078	5320	3424	4767	4938	4938
2.016	2044	2849	3234	2503	4022	5248	3381	4705	4872	4872
2.01867	2023	2817	3192	2468	3964	5175	3337	4641	4810	4810
2.02133	2002	2784	3152	2433	3907	5107	3294	4576	4750	4750
2.024	1980	2754	3112	2397	3852	5039	3256	4514	4694	4694
2.02667	1955	2723	3074	2362	3798	4968	3216	4451	4636	4636
2.02933	1934	2691	3037	2327	3747	4902	3177	4389	4580	4580
2.032	1913	2657	3002	2297	3695	4840	3139	4331	4526	4526
2.03467	1896	2625	2966	2266	3644	4774	3100	4275	4474	4474
2.03733	1877	2596	2930	2234	3595	4712	3060	4219	4419	4419
2.04	1861	2566	2895	2199	3544	4650	3020	4164	4367	4367
2.04267	1841	2539	2865	2169	3497	4588	2987	4110	4316	4316
2.04533	1825	2511	2831	2139	3450	4526	2952	4058	4263	4263
2.048	1808	2481	2800	2108	3402	4468	2919	4007	4211	4211
2.05067	1786	2456	2769	2078	3359	4412	2882	3957	4161	4161
2.05333	1766	2428	2739	2048	3313	4356	2847	3903	4112	4112
2.056	1747	2398	2708	2019	3264	4297	2813	3849	4060	4060
2.05867	1730	2373	2673	1990	3218	4237	2780	3801	4011	4011
2.06133	1709	2345	2640	1960	3172	4181	2749	3751	3962	3962
2.064	1691	2316	2607	1935	3133	4129	2712	3701	3913	3913
2.06667	1672	2287	2578	1909	3090	4071	2677	3650	3863	3863
2.06933	1655	2262	2548	1879	3045	4016	2644	3602	3816	3816
2.072	1637	2236	2520	1853	3000	3960	2612	3552	3769	3769
2.07467	1618	2207	2494	1825	2956	3904	2581	3506	3725	3725
2.07733	1602	2178	2462	1797	2914	3852	2550	3457	3680	3680
2.08	1584	2154	2434	1767	2873	3799	2517	3411	3635	3635
2.08267	1567	2126	2407	1738	2828	3744	2482	3364	3590	3590
2.08533	1551	2100	2379	1713	2784	3691	2451	3322	3549	3549
2.088	1533	2076	2349	1689	2740	3644	2424	3282	3508	3508
2.09067	1516	2053	2323	1663	2702	3599	2395	3237	3469	3469
2.09333	1497	2029	2296	1636	2660	3549	2363	3196	3430	3430
2.096	1481	2003	2267	1611	2620	3499	2332	3154	3393	3393
2.09867	1463	1978	2240	1585	2581	3451	2299	3114	3354	3354
2.10133	1448	1954	2211	1562	2541	3401	2268	3072	3316	3316
2.104	1431	1930	2183	1538	2502	3353	2239	3032	3281	3281
2.10667	1416	1907	2159	1514	2461	3307	2209	2990	3243	3243
2.10933	1398	1886	2131	1490	2425	3261	2181	2954	3208	3208
2.112	1381	1862	2105	1470	2386	3215	2154	2917	3173	3173
2.11467	1366	1840	2080	1450	2351	3170	2126	2880	3137	3137
2.11733	1354	1816	2056	1432	2311	3126	2098	2848	3104	3104
2.12	1342	1792	2033	1409	2273	3081	2069	2812	3072	3072
2.12267	1325	1775	2009	1389	2240	3037	2045	2779	3043	3043
2.12533	1309	1757	1986	1367	2205	2995	2016	2744	3015	3015
2.128	1292	1735	1961	1347	2168	2955	1991	2716	2988	2988
2.13067	1282	1715	1940	1326	2135	2917	1967	2688	2957	2957
2.13333	1274	1696	1916	1306	2102	2877	1941	2660	2929	2929
2.136	1261	1677	1895	1288	2070	2839	1919	2633	2902	2902
2.13867	1248	1657	1872	1267	2037	2800	1898	2607	2874	2874
2.14133	1235	1638	1849	1251	2005	2763	1876	2582	2850	2850
2.144	1224	1622	1825	1234	1976	2727	1854	2556	2824	2824
2.14667	1213	1605	1806	1216	1946	2694	1832	2533	2799	2799
2.14933	1202	1586	1787	1201	1917	2660	1813	2512	2772	2772
2.152	1195	1572	1771	1183	1888	2624	1794	2487	2749	2749
2.15467	1184	1558	1751	1170	1856	2590	1774	2466	2727	2727
2.15733	1172	1543	1737	1157	1829	2555	1756	2451	2706	2706
2.16	1161	1531	1720	1142	1803	2527	1742	2432	2686	2686
2.16267	1152	1517	1704	1126	1776	2500	1725	2416	2669	2669
2.16533	1145	1508	1686	1111	1753	2469	1712	2399	2651	2651
2.168	1134	1498	1670	1097	1729	2444	1698	2384	2634	2634
2.17067	1123	1484	1655	1085	1710	2418	1679	2365	2617	2617
2.17333	1115	1469	1641	1076	1688	2392	1668	2351	2598	2598
2.176	1106	1456	1627	1063	1667	2363	1657	2337	2584	2584
2.17867	1101	1441	1614	1055	1646	2341	1643	2320	2570	2570
2.18133	1095	1430	1601	1046	1623	2318	1632	2305	2557	2557
2.184	1086	1420	1588	1037	1601	2297	1620	2289	2541	2541
2.18667	1074	1412	1578	1028	1581	2281	1608	2278	2528	2528
2.18933	1068	1404	1570	1020	1561	2259	1597	2265	2513	2513
2.192	1060	1395	1561	1010	1542	2240	1588	2254	2503	2503
2.19467	1050	1387	1552	1001	1525	2225	1580	2242	2496	2496
2.19733	1045	1377	1541	992	1505	2207	1569	2234	2486	2486
2.2	1038	1366	1531	982	1487	2189	1563	2221	2474	2474
2.20267	1031	1359	1519	972	1471	2174	1555	2205	2464	2464
2.20533	1021	1352	1509	965	1455	2161	1546	2194	2451	2451
2.208	1017	1341	1494	961	1436	2151	1536	2182	2442	2442
2.21067	1011	1331	1487	953	1422	2137	1525	2171	2435	2435
2.21333	1001	1324	1479	950	1407	2124	1518	2161	2426	2426
2.216	992	1315	1471	948	1391	2111	1510	2152	2419	2419
2.21867	986	1307	1462	943	1378	2100	1502	2144	2407	2407
2.22133	978	1299	1456	941	1364	2090	1495	2132	2400	2400
2.224	971	1290	1448	935	1353	2077	1486	2119	2391	2391
2.22667	963	1285	1438	927	1345	2066	1479	2110	2381	2381
2.22933	957	1274	1430	920	1335	2053	1474	2101	2371	2371
2.232	949	1266	1423	914	1325	2041	1469	2092	2366	2366
2.23467	941	1258	1413	907	1311	2031	1460	2081	2356	2356
2.23733	935	1250	1405	906	1300	2018	1455	2072	2349	2349
2.24	930	1244	1399	903	1291	2009	1451	2063	2340	2340
2.24267	926	1237	1396	900	1286	2001	1446	2052	2331	2331
2.24533	917	1230	1387	893	1276	1987	1441	2044	2320	2320
2.248	912	1224	1379	888	1272	1976	1435	2036	2311	2311
2.25067	909	1217	1373	886	1266	1963	1427	2029	2305	2305
2.25333	905	1215	1367	882	1259	1954	1423	2020	2298	2298
2.256	897	1209	1364	880	1254	1943	1418	2011	2286	2286
2.25867	889	1202	1359	876	1249	1933	1411	2003	2275	2275
2.26133	883	1196	1351	874	1247	1924	1405	1997	2267	2267
2.264	878	1189	1345	870	1244	1914	1404	1988	2258	2258
2.26667	872	1181	1339	868	1236	1904	1400	1981	2250	2250
2.26933	867	1175	1334	865	1231	1896	1395	1974	2246	2246
2.272	861	1169	1331	859	1228	1886	1389	1966	2239	2239
2.27467	857	1166	1324	854	1224	1878	1382	1955	2233	2233
2.27733	852	1160	1317	849	1219	1871	1376	1949	2225	2225
2.28	849	1156	1311	847	1213	1861	1371	1940	2216	2216
2.28267	846	1151	1305	844	1207	1853	1368	1933	2209	2209
2.28533	845	1145	1301	840	1201	1845	1363	1927	2203	2203
2.288	842	1141	1297	839	1196	1835	1356	1922	2196	2196
2.29067	839	1138	1292	837	1193	1824	1353	1917	2187	2187
2.29333	837	1133	1289	837	1186	1813	1351	1910	2182	2182
2.296	832	1129	1286	835	1180	1807	1346	1903	2176	2176
2.29867	829	1127	1282	831	1172	1799	1342	1898	2170	2170
2.30133	826	1124	1279	826	1166	1790	1335	1895	2163	2163
2.304	825	1119	1275	826	1160	1785	1330	1890	2159	2159
2.30667	824	1116	1272	824	1155	1776	1327	1885	2156	2156
2.30933	823	1111	1269	818	1149	1768	1325	1879	2154	2154
2.312	822	1107	1268	813	1143	1760	1320	1874	2148	2148
2.31467	820	1106	1263	811	1140	1753	1317	1868	2143	2143
2.31733	817	1104	1262	809	1132	1745	1314	1864	2140	2140
2.32	813	1100	1258	807	1129	1737	1312	1863	2135	2135
2.32267	809	1100	1258	807	1123	1732	1307	1860	2130	2130
2.32533	804	1100	1253	806	1119	1722	1301	1855	2123	2123
2.328	800	1097	1249	809	1115	1713	1299	1848	2120	2120
2.33067	800	1093	1246	807	1112	1708	1295	1844	2116	2116
2.33333	802	1087	1245	807	1105	1699	1293	1838	2110	2110
2.336	804	1084	1244	807	1102	1693	1292	1833	2104	2104
2.33867	805	1082	1243	805	1097	1689	1294	1829	2100	2100
2.34133	806	1080	1240	804	1095	1683	1289	1827	2093	2093
2.344	807	1079	1237	802	1092	1675	1285	1825	2085	2085
2.34667	807	1078	1237	798	1090	1665	1284	1822	2078	2078
2.34933	805	1077	1236	795	1082	1659	1282	1819	2070	2070
2.352	804	1075	1237	794	1076	1652	1278	1814	2069	2069
2.35467	804	1075	1235	792	1073	1649	1275	1811	2066	2066
2.35733	807	1074	1235	791	1068	1644	1281	1808	2065	2065
2.36	808	1074	1234	794	1065	1638	1286	1805	2063	2063
2.36267	812	1070	1237	794	1061	1633	1280	1805	2057	2057
2.36533	812	1068	1238	796	1056	1628	1278	1807	2052	2052
2.368	812	1072	1237	795	1053	1622	1274	1804	2051	2051
2.37067	815	1072	1234	793	1047	1615	1271	1802	2042	2042
2.37333	816	1073	1234	791	1045	1611	1267	1799	2037	2037
2.376	816	1074	1234	792	1044	1607	1263	1798	2035	2035
2.37867	814	1075	1236	793	1041	1602	1261	1795	2033	2033
2.38133	815	1073	1234	793	1038	1596	1262	1792	2029	2029
2.384	819	1071	1236	793	1035	1593	1265	1787	2023	2023
2.38667	822	1070	1236	794	1034	1590	1264	1785	2022	2022
2.38933	822	1068	1235	795	1031	1587	1264	1784	2016	2016
2.392	822	1067	1238	794	1025	1580	1262	1781	2012	2012
2.39467	821	1066	1236	794	1021	1575	1260	1777	2008	2008
2.39733	820	1067	1233	791	1019	1569	1259	1774	2007	2007
2.4	825	1066	1230	791	1016	1565	1261	1773	2005	2005
2.40267	822	1065	1230	794	1014	1561	1260	1768	1999	1999
2.40533	825	1064	1228	791	1009	1554	1255	1766	1993	1993
2.408	826	1064	1228	791	1005	1548	1253	1762	1994	1994
2.41067	826	1060	1228	789	999	1545	1256	1764	1991	1991
2.41333	827	1058	1226	788	993	1540	1258	1764	1989	1989
2.416	831	1056	1230	788	995	1535	1257	1764	1987	1987
2.41867	830	1055	1231	790	994	1533	1256	1765	1985	1985
2.42133	830	1055	1230	792	990	1528	1257	1762	1981	1981
2.424	833	1056	1228	794	989	1525	1260	1762	1978	1978
2.42667	833	1058	1225	795	987	1524	1258	1756	1975	1975
2.42933	835	1060	1227	796	984	1521	1259	1755	1971	1971
2.432	833	1059	1225	797	981	1516	1260	1751	1970	1970
2.43467	832	1057	1225	797	980	1511	1258	1750	1968	1968
2.43733	834	1058	1226	798	975	1509	1262	1748	1963	1963
2.44	839	1058	1221	797	971	1505	1266	1741	1960	1960
2.44267	839	1056	1220	795	969	1500	1269	1739	1960	1960
2.44533	841	1056	1220	794	967	1497	1274	1740	1959	1959
2.448	840	1056	1225	793	965	1494	1276	1738	1957	1957
2.45067	840	1054	1224	795	966	1495	1278	1736	1955	1955
2.45333	843	1052	1229	797	959	1497	1279	1736	1954	1954
2.456	844	1052	1233	795	955	1498	1282	1734	1955	1955
2.45867	843	1051	1233	797	954	1498	1286	1733	1955	1955
2.46133	840	1049	1232	797	955	1495	1287	1734	1955	1955
2.464	838	1047	1229	796	953	1492	1289	1737	1953	1953
2.46667	837	1046	1229	794	953	1489	1290	1736	1950	1950
2.46933	839	1047	1227	795	953	1488	1290	1731	1949	1949
2.472	840	1048	1228	797	952	1486	1288	1728	1950	1950
2.47467	839	1046	1224	797	950	1483	1293	1724	1947	1947
2.47733	837	1043	1220	797	947	1483	1293	1719	1947	1947
2.48	839	1040	1220	796	946	1479	1296	1717	1947	1947
2.48267	841	1037	1218	799	942	1480	1297	1714	1948	1948
2.48533	840	1032	1218	801	944	1479	1301	1712	1947	1947
2.488	838	1028	1218	800	941	1479	1304	1709	1947	1947
2.49067	838	1028	1219	799	941	1478	1304	1704	1946	1946
2.49333	840	1029	1218	800	942	1473	1309	1705	1947	1947
2.496	843	1026	1219	797	940	1470	1309	1705	1949	1949
2.49867	845	1024	1219	795	938	1466	1310	1702	1947	1947
2.50133	846	1025	1214	793	939	1468	1315	1699	1948	1948
2.504	845	1028	1210	793	939	1468	1320	1696	1946	1946
2.50667	846	1023	1212	793	940	1470	1322	1692	1950	1950
2.50933	845	1025	1211	793	945	1471	1326	1691	1951	1951
2.512	845	1022	1210	789	946	1470	1328	1688	1951	1951
2.51467	845	1019	1208	788	947	1471	1327	1684	1951	1951
2.51733	845	1017	1210	790	950	1469	1327	1683	1953	1953
2.52	845	1017	1210	793	948	1470	1333	1679	1955	1955
2.52267	842	1020	1210	795	947	1468	1336	1673	1956	1956
2.52533	845	1018	1207	795	944	1465	1341	1670	1955	1955
2.528	844	1017	1208	799	942	1463	1345	1668	1956	1956
2.53067	843	1014	1204	799	946	1464	1348	1668	1957	1957
2.53333	841	1011	1204	799	948	1465	1352	1666	1959	1959
2.536	844	1010	1205	799	948	1468	1354	1667	1962	1962
2.53867	842	1008	1201	798	950	1468	1354	1666	1962	1962
2.54133	842	1007	1202	798	952	1470	1356	1664	1964	1964
2.544	840	1005	1204	793	954	1468	1357	1663	1964	1964
2.54667	841	1003	1202	794	954	1471	1362	1663	1965	1965
2.54933	842	1002	1202	798	954	1470	1368	1664	1965	1965
2.552	838	1003	1200	795	954	1467	1373	1665	1967	1967
2.55467	838	1000	1200	796	955	1466	1374	1663	1966	1966
2.55733	840	996	1199	800	957	1467	1377	1664	1964	1964
2.56	840	995	1200	803	961	1468	1384	1664	1969	1969
2.56267	843	991	1197	804	961	1464	1386	1661	1971	1971
2.56533	842	991	1196	805	962	1462	1391	1659	1975	1975
2.568	843	989	1198	803	961	1462	1393	1663	1976	1976
2.57067	844	988	1199	804	962	1460	1393	1665	1977	1977
2.57333	847	987	1196	806	961	1461	1398	1665	1980	1980
2.576	849	984	1193	807	961	1460	1399	1665	1984	1984
2.57867	848	981	1195	807	965	1460	1401	1668	1987	1987
2.58133	850	984	1192	810	968	1457	1403	1670	1988	1988
2.584	852	982	1192	813	971	1457	1408	1673	1989	1989
2.58667	854	980	1193	815	969	1455	1411	1676	1991	1991
2.58933	859	979	1197	815	970	1453	1417	1676	1994	1994
2.592	858	978	1196	816	969	1453	1422	1675	1996	1996
2.59467	859	979	1196	819	972	1453	1426	1676	2000	2000
2.59733	865	980	1195	823	974	1456	1425	1674	2002	2002
2.6	866	983	1197	826	977	1461	1425	1675	2005	2005
2.60267	871	984	1201	826	977	1458	1424	1678	2007	2007
2.60533	871	985	1202	830	975	1457	1426	1682	2008	2008
2.608	871	987	1199	831	976	1456	1429	1683	2013	2013
2.61067	870	986	1198	835	981	1455	1431	1682	2018	2018
2.61333	872	988	1205	838	985	1459	1433	1684	2019	2019
2.616	874	991	1209	842	986	1459	1437	1688	2024	2024
2.61867	874	992	1214	846	990	1459	1438	1692	2031	2031
2.62133	878	990	1217	846	994	1462	1445	1697	2035	2035
2.624	884	991	1216	850	992	1463	1451	1702	2037	2037
2.62667	889	994	1220	854	992	1464	1453	1708	2037	2037
2.62933	893	994	1221	858	995	1467	1458	1713	2042	2042
2.632	896	995	1224	861	998	1467	1461	1718	2040	2040
2.63467	904	1000	1222	866	1000	1465	1462	1721	2046	2046
2.63733	911	1004	1223	870	1004	1466	1464	1725	2050	2050
2.64	914	1007	1227	875	1008	1466	1465	1728	2055	2055
2.64267	919	1010	1229	879	1011	1466	1468	1734	2060	2060
2.64533	923	1015	1236	883	1012	1471	1471	1738	2068	2068
2.648	930	1016	1238	887	1015	1472	1477	1740	2070	2070
2.65067	934	1017	1242	889	1018	1471	1483	1742	2073	2073
2.65333	935	1021	1245	896	1022	1474	1490	1748	2077	2077
2.656	940	1023	1248	901	1027	1475	1496	1756	2077	2077
2.65867	944	1026	1252	905	1031	1479	1502	1760	2080	2080
2.66133	951	1032	1255	910	1035	1481	1507	1766	2085	2085
2.664	958	1041	1257	914	1042	1479	1513	1772	2091	2091
2.66667	966	1044	1260	917	1042	1482	1517	1780	2095	2095
2.66933	973	1050	1264	924	1044	1486	1521	1786	2099	2099
2.672	977	1057	1271	930	1049	1490	1526	1795	2105	2105
2.67467	982	1059	1276	938	1054	1495	1530	1802	2111	2111
2.67733	991	1063	1280	940	1054	1499	1537	1809	2114	2114
2.68	996	1067	1285	945	1056	1503	1543	1816	2116	2116
2.68267	1002	1070	1293	949	1057	1506	1546	1821	2120	2120
2.68533	1007	1076	1299	954	1060	1511	1552	1826	2125	2125
2.688	1009	1081	1306	962	1062	1513	1557	1831	2130	2130
2.69067	1018	1086	1312	967	1068	1516	1564	1838	2138	2138
2.69333	1026	1088	1319	971	1074	1520	1571	1849	2143	2143
2.696	1032	1093	1324	978	1079	1524	1577	1851	2147	2147
2.69867	1038	1098	1326	984	1085	1529	1580	1859	2151	2151
2.70133	1043	1103	1329	992	1088	1535	1584	1862	2153	2153
2.704	1049	1111	1340	1001	1092	1539	1590	1868	2158	2158
2.70667	1055	1115	1347	1006	1093	1541	1595	1872	2161	2161
2.70933	1060	1121	1351	1009	1093	1547	1600	1879	2168	2168
2.712	1069	1125	1357	1014	1096	1552	1610	1889	2172	2172
2.71467	1078	1132	1362	1018	1102	1557	1615	1899	2176	2176
2.71733	1083	1139	1370	1025	1108	1563	1622	1908	2178	2178
2.72	1087	1147	1377	1034	1117	1570	1627	1915	2182	2182
2.72267	1093	1153	1382	1043	1125	1576	1634	1923	2187	2187
2.72533	1102	1160	1389	1045	1130	1581	1643	1928	2191	2191
2.728	1109	1165	1397	1052	1136	1588	1649	1933	2196	2196
2.73067	1118	1173	1404	1058	1140	1590	1653	1941	2202	2202
2.73333	1125	1181	1413	1065	1145	1593	1656	1949	2203	2203
2.736	1134	1186	1418	1070	1149	1598	1661	1958	2207	2207
2.73867	1140	1193	1422	1077	1152	1604	1667	1966	2213	2213
2.74133	1144	1203	1428	1087	1159	1614	1673	1972	2218	2218
2.744	1148	1207	1435	1092	1164	1618	1678	1980	2224	2224
2.74667	1154	1210	1443	1099	1170	1625	1682	1989	2229	2229
2.74933	1163	1217	1450	1106	1172	1633	1689	1993	2231	2231
2.752	1171	1224	1458	1111	1177	1639	1695	2000	2237	2237
2.75467	1177	1229	1465	1118	1183	1642	1702	2008	2238	2238
2.75733	1186	1234	1472	1126	1189	1646	1708	2016	2243	2243
2.76	1193	1243	1481	1131	1194	1652	1713	2022	2248	2248
2.76267	1200	1252	1490	1137	1201	1657	1723	2027	2253	2253
2.76533	1206	1255	1495	1144	1208	1663	1730	2034	2257	2257
2.768	1212	1260	1500	1152	1212	1671	1737	2043	2261	2261
2.77067	1219	1267	1507	1155	1220	1676	1743	2051	2265	2265
2.77333	1226	1276	1513	1167	1228	1679	1748	2058	2267	2267
2.776	1236	1283	1521	1174	1232	1684	1754	2069	2269	2269
2.77867	1243	1288	1528	1181	1236	1692	1759	2073	2274	2274
2.78133	1247	1294	1535	1188	1244	1702	1765	2082	2276	2276
2.784	1254	1300	1542	1195	1251	1711	1773	2088	2280	2280
2.78667	1261	1304	1548	1202	1256	1716	1781	2094	2284	2284
2.78933	1267	1307	1555	1208	1262	1722	1787	2103	2287	2287
2.792	1276	1312	1565	1213	1270	1729	1794	2111	2288	2288
2.79467	1284	1318	1572	1221	1278	1737	1801	2118	2293	2293
2.79733	1291	1322	1576	1229	1284	1740	1807	2125	2296	2296
2.8	1294	1328	1582	1238	1290	1746	1812	2132	2303	2303
2.80267	1297	1335	1587	1242	1294	1752	1816	2140	2305	2305
2.80533	1303	1341	1598	1247	1297	1757	1821	2146	2307	2307
2.808	1309	1345	1606	1250	1304	1762	1824	2152	2313	2313
2.81067	1313	1351	1614	1255	1314	1768	1831	2157	2320	2320
2.81333	1317	1358	1624	1262	1324	1775	1837	2163	2324	2324
2.816	1321	1364	1634	1268	1328	1782	1839	2171	2328	2328
2.81867	1328	1370	1643	1272	1334	1788	1843	2176	2331	2331
2.82133	1335	1375	1648	1279	1341	1792	1848	2182	2334	2334
2.824	1340	1377	1651	1287	1344	1801	1855	2191	2338	2338
2.82667	1344	1379	1658	1295	1351	1807	1858	2200	2340	2340
2.82933	1347	1386	1661	1303	1353	1814	1863	2205	2345	2345
2.832	1351	1391	1667	1308	1358	1818	1865	2210	2347	2347
2.83467	1355	1397	1675	1313	1359	1824	1870	2213	2350	2350
2.83733	1359	1401	1682	1318	1362	1826	1878	2219	2353	2353
2.84	1361	1406	1689	1325	1367	1830	1887	2226	2356	2356
2.84267	1367	1413	1693	1331	1370	1835	1889	2234	2360	2360
2.84533	1371	1421	1699	1335	1372	1839	1891	2242	2360	2360
2.848	1376	1425	1704	1341	1373	1846	1895	2245	2364	2364
2.85067	1379	1431	1707	1347	1375	1849	1898	2246	2369	2369
2.85333	1383	1435	1710	1351	1377	1854	1901	2249	2374	2374
2.856	1386	1439	1715	1359	1378	1858	1909	2256	2376	2376
2.85867	1389	1445	1720	1365	1380	1861	1913	2261	2379	2379
2.86133	1393	1451	1724	1368	1381	1864	1915	2265	2380	2380
2.864	1394	1456	1730	1374	1385	1871	1920	2269	2382	2382
2.86667	1397	1461	1738	1380	1385	1878	1923	2271	2385	2385
2.86933	1400	1461	1743	1385	1388	1881	1928	2276	2388	2388
2.872	1402	1462	1747	1390	1393	1885	1933	2286	2394	2394
2.87467	1402	1469	1752	1396	1391	1888	1936	2292	2397	2397
2.87733	1402	1477	1756	1401	1394	1891	1939	2301	2400	2400
2.88	1408	1479	1761	1407	1394	1897	1941	2307	2403	2403
2.88267	1416	1480	1764	1416	1396	1897	1944	2311	2407	2407
2.88533	1421	1480	1767	1423	1396	1899	1948	2314	2411	2411
2.888	1422	1483	1766	1431	1396	1903	1949	2321	2415	2415
2.89067	1423	1490	1771	1436	1396	1906	1954	2327	2416	2416
2.89333	1428	1496	1773	1442	1396	1907	1957	2335	2417	2417
2.896	1431	1502	1777	1450	1394	1912	1957	2341	2417	2417
2.89867	1433	1506	1779	1457	1396	1913	1959	2347	2423	2423
2.90133	1434	1509	1784	1464	1398	1917	1966	2349	2428	2428
2.904	1439	1515	1788	1472	1398	1924	1971	2357	2438	2438
2.90667	1441	1519	1792	1479	1396	1927	1974	2363	2444	2444
2.90933	1444	1523	1797	1487	1395	1930	1978	2369	2450	2450
2.912	1447	1525	1800	1496	1394	1933	1982	2375	2453	2453
2.91467	1449	1530	1801	1504	1396	1934	1986	2383	2457	2457
2.91733	1449	1533	1804	1508	1394	1932	1991	2387	2464	2464
2.92	1454	1536	1805	1514	1395	1936	1996	2394	2469	2469
2.92267	1457	1542	1809	1522	1396	1939	2002	2405	2474	2474
2.92533	1460	1543	1814	1531	1394	1941	2007	2411	2477	2477
2.928	1462	1545	1815	1539	1394	1944	2008	2417	2480	2480
2.93067	1466	1549	1819	1549	1396	1950	2012	2426	2484	2484
2.93333	1470	1553	1822	1556	1396	1955	2013	2431	2490	2490
2.936	1474	1557	1827	1563	1395	1962	2016	2436	2495	2495
2.93867	1478	1564	1831	1571	1393	1965	2019	2438	2502	2502
2.94133	1481	1568	1834	1578	1391	1971	2024	2444	2507	2507
2.944	1483	1573	1836	1587	1389	1972	2025	2451	2510	2510
2.94667	1483	1576	1840	1594	1389	1973	2027	2459	2515	2515
2.94933	1487	1579	1842	1603	1389	1983	2031	2466	2516	2516
2.952	1492	1581	1843	1611	1389	1991	2035	2469	2525	2525
2.95467	1498	1588	1846	1616	1389	1993	2041	2475	2529	2529
2.95733	1499	1595	1848	1625	1391	1996	2045	2481	2536	2536
2.96	1501	1598	1850	1632	1392	2000	2049	2486	2544	2544
2.96267	1506	1603	1853	1638	1393	2007	2056	2488	2549	2549
2.96533	1508	1608	1858	1648	1393	2009	2060	2494	2554	2554
2.968	1512	1612	1861	1657	1395	2015	2063	2506	2561	2561
2.97067	1514	1618	1865	1666	1400	2021	2069	2511	2567	2567
2.97333	1519	1622	1867	1672	1399	2025	2075	2518	2571	2571
2.976	1522	1623	1873	1683	1398	2026	2079	2524	2575	2575
2.97867	1528	1625	1876	1690	1399	2032	2084	2531	2584	2584
2.98133	1531	1633	1881	1700	1399	2037	2088	2540	2588	2588
2.984	1532	1636	1886	1707	1402	2040	2090	2547	2594	2594
2.98667	1537	1638	1891	1714	1402	2042	2093	2552	2600	2600
2.98933	1540	1641	1898	1724	1403	2048	2099	2558	2604	2604
2.992	1541	1647	1902	1732	1405	2052	2103	2566	2611	2611
2.99467	1548	1655	1906	1740	1407	2055	2107	2573	2619	2619
2.99733	1551	1658	1909	1747	1407	2061	2112	2581	2624	2624
3	1553	1664	1915	1755	1408	2066	2114	2589	2633	2633
3.00267	1558	1668	1917	1765	1412	2072	2119	2593	2638	2638
3.00533	1560	1671	1922	1774	1415	2077	2121	2598	2645	2645
3.008	1565	1672	1926	1784	1415	2082	2126	2605	2655	2655
3.01067	1569	1676	1932	1792	1415	2087	2132	2613	2664	2664
3.01333	1572	1678	1939	1801	1416	2092	2136	2620	2668	2668
3.016	1574	1678	1945	1809	1414	2100	2139	2628	2672	2672
3.01867	1579	1683	1948	1820	1415	2106	2143	2636	2675	2675
3.02133	1583	1689	1951	1829	1416	2109	2146	2641	2684	2684
3.024	1590	1693	1950	1840	1418	2112	2148	2648	2691	2691
3.02667	1591	1700	1953	1847	1418	2115	2151	2655	2695	2695
3.02933	1592	1702	1954	1857	1421	2120	2154	2662	2700	2700
3.032	1599	1707	1960	1864	1423	2129	2158	2671	2703	2703
3.03467	1606	1711	1963	1873	1425	2136	2163	2679	2711	2711
3.03733	1609	1712	1970	1882	1425	2141	2168	2684	2720	2720
3.04	1615	1714	1976	1891	1428	2146	2175	2690	2728	2728
3.04267	1620	1719	1979	1902	1429	2150	2180	2695	2735	2735
3.04533	1622	1722	1984	1910	1430	2155	2188	2699	2740	2740
3.048	1627	1728	1988	1917	1432	2161	2192	2708	2749	2749
3.05067	1633	1729	1996	1924	1437	2168	2194	2713	2757	2757
3.05333	1640	1734	2000	1933	1440	2176	2197	2719	2765	2765
3.056	1643	1740	2003	1943	1443	2178	2200	2726	2774	2774
3.05867	1647	1744	2008	1953	1447	2183	2205	2732	2782	2782
3.06133	1650	1747	2010	1959	1451	2188	2208	2740	2790	2790
3.064	1654	1749	2017	1968	1454	2194	2212	2744	2798	2798
3.06667	1657	1751	2022	1979	1456	2201	2213	2752	2805	2805
3.06933	1663	1755	2024	1988	1457	2209	2215	2755	2812	2812
3.072	1671	1759	2025	1995	1455	2215	2220	2759	2822	2822
3.07467	1675	1764	2027	2004	1461	2217	2224	2767	2829	2829
3.07733	1678	1769	2031	2014	1464	2224	2230	2770	2834	2834
3.08	1682	1772	2038	2021	1466	2230	2237	2775	2843	2843
3.08267	1689	1777	2042	2031	1468	2234	2241	2780	2851	2851
3.08533	1692	1782	2047	2039	1471	2242	2246	2786	2863	2863
3.088	1698	1782	2048	2050	1474	2249	2249	2792	2872	2872
3.09067	1706	1786	2050	2060	1476	2254	2255	2800	2883	2883
3.09333	1712	1790	2052	2068	1482	2261	2258	2804	2889	2889
3.096	1714	1795	2056	2076	1485	2267	2264	2809	2898	2898
3.09867	1719	1799	2060	2087	1485	2273	2267	2813	2902	2902
3.10133	1724	1803	2067	2095	1488	2278	2271	2817	2914	2914
3.104	1726	1808	2071	2102	1491	2285	2275	2821	2927	2927
3.10667	1730	1814	2073	2110	1495	2293	2280	2826	2938	2938
3.10933	1736	1815	2077	2120	1495	2300	2288	2832	2944	2944
3.112	1739	1815	2082	2131	1496	2308	2293	2836	2953	2953
3.11467	1745	1819	2084	2139	1501	2314	2293	2844	2965	2965
3.11733	1752	1822	2088	2146	1503	2320	2296	2852	2975	2975
3.12	1760	1824	2094	2158	1506	2327	2299	2858	2986	2986
3.12267	1765	1829	2098	2168	1509	2333	2305	2863	2996	2996
3.12533	1768	1833	2105	2177	1513	2340	2308	2869	3006	3006
3.128	1770	1835	2110	2185	1517	2348	2310	2873	3015	3015
3.13067	1774	1837	2114	2191	1520	2354	2311	2879	3025	3025
3.13333	1781	1839	2115	2199	1523	2362	2314	2883	3036	3036
3.136	1786	1841	2120	2205	1524	2372	2318	2892	3046	3046
3.13867	1790	1841	2124	2217	1525	2383	2320	2898	3056	3056
3.14133	1796	1847	2127	2224	1529	2390	2321	2902	3063	3063
3.144	1801	1855	2131	2233	1529	2400	2324	2904	3073	3073
3.14667	1804	1861	2136	2240	1530	2407	2330	2908	3084	3084
3.14933	1810	1863	2138	2248	1532	2416	2334	2910	3097	3097
3.152	1815	1865	2140	2257	1536	2426	2341	2915	3109	3109
3.15467	1819	1867	2146	2266	1543	2437	2345	2923	3119	3119
3.15733	1823	1873	2149	2277	1546	2447	2348	2926	3129	3129
3.16	1829	1878	2151	2290	1549	2454	2353	2931	3143	3143
3.16267	1834	1881	2156	2299	1553	2460	2358	2935	3154	3154
3.16533	1839	1884	2160	2307	1558	2467	2362	2942	3167	3167
3.168	1846	1887	2166	2311	1560	2474	2364	2945	3177	3177
3.17067	1852	1892	2173	2320	1566	2484	2367	2948	3190	3190
3.17333	1858	1893	2176	2327	1571	2494	2371	2952	3201	3201
3.176	1865	1897	2180	2333	1576	2502	2376	2955	3215	3215
3.17867	1868	1900	2183	2342	1576	2512	2380	2962	3226	3226
3.18133	1872	1904	2185	2350	1580	2523	2382	2969	3241	3241
3.184	1878	1908	2186	2358	1586	2531	2383	2973	3254	3254
3.18667	1882	1910	2190	2368	1590	2540	2387	2974	3265	3265
3.18933	1890	1913	2192	2379	1592	2553	2391	2979	3279	3279
3.192	1895	1915	2194	2392	1593	2563	2397	2981	3291	3291
3.19467	1898	1920	2194	2400	1599	2573	2401	2986	3302	3302
3.19733	1905	1925	2198	2406	1602	2585	2402	2988	3314	3314
3.2	1910	1929	2199	2413	1607	2595	2406	2992	3325	3325
3.20267	1915	1931	2205	2422	1614	2606	2410	2995	3337	3337
3.20533	1921	1934	2207	2429	1619	2613	2414	2997	3351	3351
3.208	1928	1936	2211	2438	1625	2622	2419	3001	3364	3364
3.21067	1932	1941	2216	2447	1624	2632	2423	3007	3377	3377
3.21333	1935	1943	2219	2452	1626	2646	2423	3011	3391	3391
3.216	1940	1945	2221	2459	1627	2655	2428	3012	3406	3406
3.21867	1945	1945	2227	2466	1628	2667	2431	3014	3420	3420
3.22133	1950	1949	2229	2475	1633	2678	2435	3019	3434	3434
3.224	1957	1952	2235	2483	1638	2686	2440	3024	3447	3447
3.22667	1964	1955	2239	2488	1642	2697	2440	3027	3459	3459
3.22933	1967	1956	2241	2496	1647	2709	2445	3029	3471	3471
3.232	1970	1962	2242	2503	1651	2723	2447	3030	3483	3483
3.23467	1975	1966	2245	2509	1654	2738	2448	3035	3495	3495
3.23733	1984	1968	2247	2516	1658	2753	2449	3040	3509	3509
3.24	1989	1970	2248	2524	1663	2765	2452	3043	3524	3524
3.24267	1992	1970	2251	2532	1667	2779	2458	3046	3537	3537
3.24533	1996	1976	2254	2542	1672	2790	2461	3048	3552	3552
3.248	1999	1977	2259	2550	1679	2803	2463	3050	3567	3567
3.25067	2002	1980	2263	2557	1684	2814	2463	3056	3581	3581
3.25333	2002	1983	2266	2563	1686	2823	2464	3058	3596	3596
3.256	2008	1987	2266	2567	1688	2834	2465	3059	3607	3607
3.25867	2013	1992	2269	2572	1691	2849	2468	3065	3619	3619
3.26133	2017	1996	2273	2573	1694	2865	2475	3070	3630	3630
3.264	2017	1997	2275	2580	1699	2879	2479	3072	3645	3645
3.26667	2021	2000	2275	2585	1707	2890	2484	3075	3660	3660
3.26933	2026	2002	2280	2591	1714	2902	2488	3077	3672	3672
3.272	2029	2006	2281	2599	1718	2916	2495	3081	3685	3685
3.27467	2032	2010	2281	2607	1719	2932	2499	3084	3696	3696
3.27733	2034	2012	2285	2611	1722	2945	2499	3086	3709	3709
3.28	2037	2016	2286	2617	1725	2957	2502	3087	3722	3722
3.28267	2041	2023	2289	2619	1728	2971	2507	3088	3737	3737
3.28533	2043	2024	2292	2624	1730	2986	2513	3091	3746	3746
3.288	2048	2027	2296	2628	1734	3000	2518	3093	3755	3755
3.29067	2052	2031	2297	2633	1741	3012	2523	3093	3762	3762
3.29333	2055	2034	2299	2638	1746	3024	2526	3096	3775	3775
3.296	2055	2039	2303	2640	1748	3039	2529	3100	3785	3785
3.29867	2056	2041	2304	2644	1752	3051	2535	3101	3795	3795
3.30133	2059	2047	2304	2648	1755	3067	2538	3104	3807	3807
3.304	2060	2050	2304	2654	1761	3081	2540	3106	3820	3820
3.30667	2061	2056	2307	2658	1767	3096	2543	3109	3834	3834
3.30933	2067	2060	2307	2664	1770	3111	2547	3112	3850	3850
3.312	2072	2061	2309	2665	1774	3126	2550	3112	3864	3864
3.31467	2077	2064	2310	2672	1775	3141	2553	3116	3876	3876
3.31733	2081	2065	2312	2677	1777	3154	2553	3121	3889	3889
3.32	2083	2063	2317	2680	1780	3168	2553	3124	3899	3899
3.32267	2085	2069	2321	2686	1786	3183	2560	3127	3912	3912
3.32533	2087	2069	2322	2694	1791	3195	2560	3131	3922	3922
3.328	2093	2072	2323	2697	1793	3211	2560	3135	3936	3936
3.33067	2097	2073	2323	2701	1798	3225	2557	3133	3946	3946
3.33333	2101	2076	2325	2707	1802	3239	2556	3133	3957	3957
3.336	2103	2078	2328	2712	1805	3245	2556	3135	3967	3967
3.33867	2101	2077	2330	2714	1809	3256	2559	3137	3984	3984
3.34133	2101	2080	2334	2717	1817	3270	2563	3142	3997	3997
3.344	2101	2083	2334	2720	1820	3281	2563	3142	4007	4007
3.34667	2101	2089	2334	2723	1822	3295	2564	3142	4022	4022
3.34933	2104	2091	2336	2728	1829	3305	2563	3144	4035	4035
3.352	2106	2092	2334	2728	1834	3319	2563	3144	4043	4043
3.35467	2106	2094	2336	2730	1839	3331	2562	3147	4054	4054
3.35733	2105	2097	2336	2734	1841	3341	2564	3149	4063	4063
3.36	2104	2099	2338	2736	1845	3352	2566	3151	4075	4075
3.36267	2105	2102	2339	2740	1850	3364	2566	3155	4087	4087
3.36533	2107	2105	2341	2742	1854	3373	2565	3155	4097	4097
3.368	2109	2106	2344	2746	1855	3385	2564	3157	4108	4108
3.37067	2108	2108	2346	2746	1855	3398	2569	3157	4121	4121
3.37333	2105	2111	2348	2748	1856	3409	2571	3155	4129	4129
3.376	2108	2115	2349	2748	1858	3420	2568	3160	4141	4141
3.37867	2113	2118	2350	2749	1861	3430	2566	3158	4149	4149
3.38133	2113	2119	2355	2750	1859	3438	2566	3161	4157	4157
3.384	2109	2120	2357	2749	1861	3445	2563	3164	4167	4167
3.38667	2110	2123	2357	2750	1861	3456	2564	3167	4176	4176
3.38933	2111	2125	2354	2748	1860	3468	2566	3171	4185	4185
3.392	2111	2125	2356	2750	1859	3481	2566	3172	4194	4194
3.39467	2113	2126	2357	2752	1855	3493	2569	3171	4202	4202
3.39733	2113	2130	2355	2754	1854	3504	2572	3175	4211	4211
3.4	2112	2132	2359	2754	1853	3515	2572	3174	4221	4221
3.40267	2113	2133	2360	2754	1851	3526	2571	3170	4228	4228
3.40533	2113	2135	2360	2753	1849	3537	2571	3172	4232	4232
3.408	2116	2138	2360	2754	1847	3548	2570	3171	4244	4244
3.41067	2118	2139	2361	2755	1842	3557	2571	3172	4249	4249
3.41333	2115	2142	2362	2756	1841	3567	2571	3172	4256	4256
3.416	2113	2145	2366	2755	1844	3576	2571	3167	4259	4259
3.41867	2114	2146	2367	2752	1845	3582	2569	3163	4264	4264
3.42133	2115	2146	2368	2752	1846	3592	2571	3163	4270	4270
3.424	2118	2146	2368	2752	1849	3600	2573	3165	4275	4275
3.42667	2117	2147	2370	2753	1847	3611	2573	3166	4280	4280
3.42933	2115	2149	2371	2754	1844	3618	2576	3162	4285	4285
3.432	2115	2149	2375	2752	1845	3625	2576	3164	4292	4292
3.43467	2112	2149	2377	2754	1845	3630	2576	3162	4299	4299
3.43733	2112	2150	2375	2751	1842	3638	2573	3164	4304	4304
3.44	2113	2151	2375	2749	1838	3644	2573	3163	4314	4314
3.44267	2115	2153	2376	2748	1837	3651	2569	3160	4319	4319
3.44533	2116	2153	2373	2747	1836	3661	2567	3162	4324	4324
3.448	2117	2154	2372	2747	1838	3667	2568	3160	4328	4328
3.45067	2115	2155	2372	2742	1839	3676	2571	3160	4336	4336
3.45333	2114	2153	2372	2744	1838	3681	2571	3159	4341	4341
3.456	2111	2155	2374	2743	1837	3685	2571	3160	4344	4344
3.45867	2114	2153	2375	2742	1836	3687	2572	3158	4347	4347
3.46133	2115	2153	2376	2742	1832	3694	2571	3159	4353	4353
3.464	2118	2152	2376	2745	1827	3699	2571	3159	4357	4357
3.46667	2119	2155	2375	2746	1824	3705	2575	3158	4363	4363
3.46933	2120	2157	2376	2743	1821	3709	2575	3157	4368	4368
3.472	2121	2157	2376	2743	1822	3717	2574	3153	4371	4371
3.47467	2123	2159	2377	2742	1821	3723	2576	3154	4377	4377
3.47733	2124	2160	2377	2740	1820	3728	2580	3153	4382	4382
3.48	2123	2163	2375	2740	1819	3734	2580	3157	4387	4387
3.48267	2121	2163	2374	2742	1816	3738	2579	3159	4391	4391
3.48533	2122	2162	2376	2741	1816	3741	2581	3157	4393	4393
3.488	2124	2164	2378	2741	1818	3744	2582	3158	4399	4399
3.49067	2123	2166	2378	2743	1815	3748	2583	3158	4403	4403
3.49333	2128	2167	2381	2747	1811	3750	2585	3160	4407	4407
3.496	2128	2167	2379	2748	1810	3751	2590	3158	4410	4410
3.49867	2127	2168	2372	2749	1810	3755	2589	3159	4414	4414
3.50133	2129	2171	2371	2748	1806	3755	2589	3159	4419	4419
3.504	2131	2172	2373	2749	1802	3758	2591	3157	4419	4419
3.50667	2134	2176	2377	2748	1802	3766	2595	3160	4422	4422
3.50933	2135	2176	2375	2748	1798	3763	2598	3162	4426	4426
3.512	2135	2176	2376	2743	1796	3766	2600	3163	4427	4427
3.51467	2135	2178	2376	2746	1794	3769	2601	3163	4428	4428
3.51733	2136	2179	2376	2749	1793	3771	2603	3165	4432	4432
3.52	2137	2183	2378	2751	1788	3772	2605	3164	4433	4433
3.52267	2136	2186	2378	2751	1788	3775	2607	3165	4437	4437
3.52533	2136	2189	2376	2752	1787	3774	2608	3164	4441	4441
3.528	2138	2191	2375	2757	1787	3774	2612	3162	4447	4447
3.53067	2141	2193	2376	2754	1787	3778	2614	3160	4446	4446
3.53333	2144	2193	2375	2752	1784	3777	2617	3162	4447	4447
3.536	2145	2195	2377	2752	1782	3778	2617	3164	4452	4452
3.53867	2148	2200	2379	2753	1778	3780	2620	3167	4456	4456
3.54133	2151	2201	2379	2756	1775	3778	2623	3168	4457	4457
3.544	2155	2205	2380	2760	1770	3779	2630	3167	4458	4458
3.54667	2155	2208	2384	2761	1764	3780	2635	3168	4459	4459
3.54933	2158	2209	2387	2762	1761	3780	2637	3168	4461	4461
3.552	2163	2207	2386	2764	1761	3781	2640	3166	4461	4461
3.55467	2161	2210	2389	2768	1761	3781	2641	3164	4463	4463
3.55733	2161	2210	2389	2768	1760	3784	2642	3168	4464	4464
3.56	2163	2210	2389	2770	1760	3785	2645	3165	4464	4464
3.56267	2164	2210	2387	2769	1762	3787	2649	3165	4469	4469
3.56533	2167	2211	2388	2769	1760	3786	2651	3167	4471	4471
3.568	2172	2212	2388	2771	1758	3786	2657	3171	4473	4473
3.57067	2175	2215	2393	2774	1756	3785	2660	3172	4472	4472
3.57333	2178	2214	2395	2778	1757	3784	2665	3173	4474	4474
3.576	2182	2212	2395	2783	1755	3785	2667	3173	4478	4478
3.57867	2181	2216	2396	2783	1750	3784	2672	3176	4480	4480
3.58133	2184	2218	2396	2780	1752	3783	2672	3177	4484	4484
3.584	2186	2219	2400	2780	1751	3785	2672	3179	4486	4486
3.58667	2185	2218	2402	2780	1750	3787	2676	3179	4487	4487
3.58933	2186	2218	2402	2781	1749	3786	2680	3183	4486	4486
3.592	2191	2219	2402	2784	1749	3787	2684	3185	4489	4489
3.59467	2195	2222	2404	2789	1747	3784	2687	3186	4492	4492
3.59733	2198	2228	2405	2791	1748	3785	2690	3190	4490	4490
3.6	2203	2232	2409	2792	1748	3785	2697	3190	4493	4493
3.60267	2204	2238	2410	2796	1747	3785	2701	3188	4493	4493
3.60533	2208	2238	2411	2799	1745	3786	2707	3188	4492	4492
3.608	2210	2240	2414	2801	1745	3787	2712	3190	4495	4495
3.61067	2216	2244	2415	2806	1745	3789	2717	3190	4495	4495
3.61333	2216	2245	2418	2810	1744	3791	2723	3193	4495	4495
3.616	2220	2248	2426	2812	1748	3793	2727	3194	4496	4496
3.61867	2225	2249	2428	2815	1748	3795	2732	3195	4498	4498
3.62133	2229	2252	2430	2817	1749	3795	2738	3193	4501	4501
3.624	2229	2252	2429	2821	1752	3795	2743	3196	4501	4501
3.62667	2230	2252	2431	2822	1754	3797	2747	3199	4498	4498
3.62933	2234	2255	2435	2822	1752	3792	2751	3197	4502	4502
3.632	2237	2255	2437	2823	1752	3788	2755	3199	4504	4504
3.63467	2240	2258	2438	2822	1753	3790	2760	3204	4508	4508
3.63733	2242	2263	2439	2825	1755	3791	2765	3207	4508	4508
3.64	2247	2264	2438	2829	1756	3796	2768	3206	4511	4511
3.64267	2251	2266	2443	2835	1757	3796	2771	3206	4513	4513
3.64533	2253	2268	2446	2841	1758	3797	2773	3207	4513	4513
3.648	2256	2271	2449	2843	1758	3795	2778	3212	4514	4514
3.65067	2259	2274	2452	2845	1762	3795	2785	3212	4518	4518
3.65333	2259	2275	2456	2848	1762	3793	2792	3215	4519	4519
3.656	2263	2278	2454	2851	1764	3793	2793	3217	4521	4521
3.65867	2266	2283	2458	2851	1766	3793	2797	3218	4521	4521
3.66133	2269	2282	2465	2853	1767	3793	2801	3219	4524	4524
3.664	2272	2279	2471	2855	1772	3792	2806	3221	4527	4527
3.66667	2276	2284	2471	2860	1775	3791	2808	3222	4529	4529
3.66933	2280	2286	2472	2866	1778	3789	2810	3223	4529	4529
3.672	2282	2287	2474	2868	1778	3791	2817	3223	4528	4528
3.67467	2285	2290	2477	2871	1778	3792	2820	3224	4531	4531
3.67733	2289	2293	2480	2871	1777	3793	2822	3225	4533	4533
3.68	2291	2296	2483	2874	1780	3793	2823	3226	4539	4539
3.68267	2293	2297	2487	2876	1781	3796	2830	3229	4541	4541
3.68533	2297	2299	2490	2880	1783	3797	2834	3235	4544	4544
3.688	2301	2300	2496	2881	1787	3792	2838	3237	4545	4545
3.69067	2306	2301	2500	2882	1789	3792	2842	3236	4545	4545
3.69333	2309	2304	2505	2884	1792	3790	2847	3234	4549	4549
3.696	2316	2304	2506	2892	1796	3787	2849	3235	4549	4549
3.69867	2317	2308	2506	2897	1799	3787	2852	3237	4550	4550
3.70133	2319	2314	2510	2897	1802	3784	2851	3237	4556	4556
3.704	2321	2316	2513	2898	1806	3786	2854	3239	4558	4558
3.70667	2327	2321	2516	2901	1814	3789	2858	3244	4563	4563
3.70933	2328	2326	2518	2905	1819	3788	2863	3247	4565	4565
3.712	2330	2328	2520	2907	1825	3791	2869	3250	4566	4566
3.71467	2333	2331	2527	2909	1830	3792	2875	3250	4571	4571
3.71733	2338	2333	2528	2909	1832	3790	2878	3251	4576	4576
3.72	2342	2338	2531	2911	1838	3792	2879	3252	4578	4578
3.72267	2347	2340	2539	2915	1841	3791	2885	3254	4582	4582
3.72533	2351	2341	2544	2918	1847	3790	2890	3258	4584	4584
3.728	2354	2344	2548	2918	1854	3790	2893	3259	4588	4588
3.73067	2358	2348	2548	2920	1860	3788	2897	3260	4591	4591
3.73333	2361	2351	2551	2926	1867	3787	2899	3263	4593	4593
3.736	2367	2355	2558	2930	1873	3787	2901	3263	4597	4597
3.73867	2371	2359	2562	2933	1885	3789	2904	3264	4598	4598
3.74133	2374	2362	2563	2936	1897	3790	2909	3265	4605	4605
3.744	2377	2365	2567	2935	1907	3791	2915	3268	4608	4608
3.74667	2382	2368	2570	2936	1920	3793	2919	3272	4611	4611
3.74933	2384	2373	2575	2939	1935	3795	2922	3272	4612	4612
3.752	2386	2376	2578	2939	1948	3793	2927	3271	4610	4610
3.75467	2389	2380	2582	2943	1959	3793	2928	3273	4614	4614
3.75733	2394	2383	2588	2948	1974	3795	2931	3279	4617	4617
3.76	2396	2387	2592	2955	1993	3795	2938	3284	4619	4619
3.76267	2397	2392	2598	2961	2010	3797	2942	3285	4624	4624
3.76533	2399	2394	2602	2965	2031	3800	2945	3292	4628	4628
3.768	2401	2397	2604	2969	2053	3799	2950	3293	4632	4632
3.77067	2403	2402	2609	2974	2074	3802	2956	3296	4638	4638
3.77333	2409	2408	2612	2975	2099	3804	2959	3298	4645	4645
3.776	2413	2414	2615	2978	2125	3810	2961	3304	4652	4652
3.77867	2414	2418	2622	2983	2152	3813	2968	3304	4655	4655
3.78133	2419	2423	2629	2985	2181	3817	2976	3303	4659	4659
3.784	2423	2424	2631	2991	2215	3817	2983	3303	4665	4665
3.78667	2425	2431	2637	2996	2247	3819	2984	3302	4673	4673
3.78933	2427	2437	2642	3000	2282	3821	2989	3307	4681	4681
3.792	2432	2441	2648	3003	2318	3821	2999	3309	4688	4688
3.79467	2435	2444	2653	3007	2357	3828	3003	3311	4695	4695
3.79733	2440	2447	2657	3012	2399	3830	3006	3318	4703	4703
3.8	2445	2455	2663	3015	2443	3834	3013	3323	4707	4707
3.80267	2448	2461	2670	3021	2491	3838	3019	3324	4714	4714
3.80533	2451	2467	2679	3026	2539	3842	3021	3328	4721	4721
3.808	2459	2470	2687	3032	2593	3847	3027	3331	4730	4730
3.81067	2466	2472	2689	3038	2648	3854	3032	3334	4739	4739
3.81333	2475	2478	2696	3040	2708	3857	3038	3337	4746	4746
3.816	2479	2487	2701	3043	2769	3859	3045	3342	4754	4754
3.81867	2484	2491	2708	3050	2835	3865	3049	3346	4761	4761
3.82133	2491	2498	2714	3058	2902	3868	3053	3349	4767	4767
3.824	2500	2508	2723	3065	2973	3875	3060	3352	4779	4779
3.82667	2507	2516	2729	3075	3046	3882	3068	3354	4786	4786
3.82933	2510	2523	2735	3082	3125	3887	3076	3360	4797	4797
3.832	2515	2530	2741	3089	3207	3892	3082	3364	4806	4806
3.83467	2524	2539	2749	3100	3290	3898	3088	3369	4813	4813
3.83733	2531	2545	2760	3108	3375	3902	3095	3376	4828	4828
3.84	2540	2556	2765	3116	3466	3908	3103	3378	4847	4847
3.84267	2545	2564	2775	3125	3560	3917	3112	3381	4862	4862
3.84533	2553	2574	2780	3137	3655	3924	3120	3383	4870	4870
3.848	2562	2582	2780	3145	3755	3932	3125	3384	4885	4885
3.85067	2574	2592	2787	3156	3860	3937	3131	3387	4890	4890
3.85333	2584	2603	2794	3165	3967	3945	3137	3391	4890	4890
3.856	2596	2616	2802	3178	4071	3952	3145	3399	4892	4892
3.85867	2605	2623	2810	3191	4179	3959	3153	3405	4894	4894
3.86133	2614	2632	2820	3201	4285	3966	3161	3410	4897	4897
3.864	2624	2642	2825	3212	4400	3972	3163	3417	4902	4902
3.86667	2635	2652	2829	3224	4513	3978	3169	3422	4904	4904
3.86933	2650	2664	2837	3236	4631	3984	3176	3427	4908	4908
3.872	2661	2674	2848	3252	4746	3993	3185	3433	4915	4915
3.87467	2672	2688	2858	3266	4862	4002	3190	3437	4921	4921
3.87733	2680	2698	2866	3282	4978	4009	3198	3436	4928	4928
3.88	2695	2712	2875	3293	5093	4015	3204	3445	4934	4934
3.88267	2710	2728	2881	3309	5211	4021	3213	3454	4948	4948
3.88533	2726	2742	2891	3324	5326	4026	3222	3460	4957	4957
3.888	2737	2755	2899	3341	5441	4031	3227	3471	4968	4968
3.89067	2747	2766	2909	3357	5550	4039	3236	3477	4980	4980
3.89333	2761	2777	2920	3370	5662	4047	3243	3486	4989	4989
3.896	2776	2790	2931	3387	5769	4055	3253	3497	4998	4998
3.89867	2785	2799	2938	3400	5874	4063	3257	3506	5005	5005
3.90133	2797	2808	2952	3418	5977	4071	3261	3517	5010	5010
3.904	2808	2820	2963	3434	6076	4076	3272	3527	5023	5023
3.90667	2821	2833	2974	3451	6171	4082	3284	3538	5032	5032
3.90933	2834	2846	2984	3468	6262	4088	3293	3548	5040	5040
3.912	2849	2858	2994	3484	6353	4097	3300	3556	5051	5051
3.91467	2860	2873	3006	3501	6440	4106	3308	3566	5060	5060
3.91733	2871	2884	3019	3517	6522	4116	3317	3573	5072	5072
3.92	2884	2895	3030	3532	6599	4126	3324	3584	5083	5083
3.92267	2898	2907	3044	3551	6669	4136	3330	3596	5095	5095
3.92533	2911	2921	3056	3570	6734	4142	3340	3607	5106	5106
3.928	2922	2935	3068	3587	6797	4156	3349	3618	5117	5117
3.93067	2933	2948	3081	3606	6855	4165	3356	3630	5129	5129
3.93333	2945	2965	3092	3624	6912	4172	3365	3641	5140	5140
3.936	2958	2978	3105	3640	6962	4186	3375	3653	5151	5151
3.93867	2970	2994	3119	3655	7012	4195	3383	3666	5164	5164
3.94133	2986	3004	3135	3672	7053	4206	3393	3677	5175	5175
3.944	2998	3014	3151	3690	7094	4216	3402	3690	5187	5187
3.94667	3008	3027	3163	3709	7130	4228	3414	3701	5200	5200
3.94933	3019	3040	3177	3726	7162	4240	3424	3712	5217	5217
3.952	3033	3053	3194	3745	7190	4250	3435	3723	5232	5232
3.95467	3047	3061	3211	3765	7216	4259	3445	3732	5249	5249
3.95733	3062	3075	3224	3786	7239	4271	3455	3746	5263	5263
3.96	3079	3092	3238	3807	7259	4284	3462	3763	5276	5276
3.96267	3096	3107	3252	3826	7273	4294	3471	3776	5288	5288
3.96533	3110	3121	3269	3844	7288	4304	3482	3793	5303	5303
3.968	3124	3133	3285	3865	7302	4313	3490	3805	5320	5320
3.97067	3136	3148	3301	3884	7311	4327	3500	3820	5332	5332
3.97333	3149	3164	3316	3904	7323	4343	3515	3834	5347	5347
3.976	3167	3180	3331	3923	7331	4353	3526	3847	5361	5361
3.97867	3179	3197	3344	3943	7335	4368	3539	3863	5377	5377
3.98133	3195	3213	3357	3966	7336	4384	3551	3875	5391	5391
3.984	3209	3227	3372	3984	7338	4399	3567	3891	5410	5410
3.98667	3227	3244	3388	4004	7338	4413	3578	3905	5425	5425
3.98933	3242	3257	3403	4027	7341	4426	3596	3917	5439	5439
3.992	3258	3274	3416	4052	7342	4442	3612	3934	5457	5457
3.99467	3275	3292	3430	4073	7342	4460	3626	3949	5476	5476
3.99733	3291	3310	3446	4095	7339	4477	3644	3965	5495	5495
4	3309	3327	3462	4120	7336	4490	3657	3978	5513	5513
4.00267	3328	3344	3478	4143	7331	4506	3674	3993	5531	5531
4.00533	3344	3360	3495	4162	7328	4521	3690	4008	5550	5550
4.008	3359	3383	3509	4182	7327	4537	3708	4023	5567	5567
4.01067	3377	3398	3524	4201	7325	4555	3727	4040	5584	5584
4.01333	3397	3412	3539	4220	7322	4575	3745	4055	5603	5603
4.016	3417	3430	3554	4242	7323	4592	3764	4073	5625	5625
4.01867	3435	3446	3571	4266	7319	4611	3784	4093	5645	5645
4.02133	3455	3465	3588	4287	7316	4631	3804	4109	5666	5666
4.024	3475	3482	3602	4308	7316	4653	3824	4121	5688	5688
4.02667	3493	3500	3622	4330	7314	4671	3847	4134	5709	5709
4.02933	3512	3518	3639	4350	7309	4692	3869	4148	5735	5735
4.032	3530	3538	3655	4371	7308	4715	3890	4164	5758	5758
4.03467	3552	3553	3667	4393	7310	4736	3915	4182	5780	5780
4.03733	3572	3571	3684	4414	7310	4756	3937	4201	5806	5806
4.04	3592	3586	3699	4436	7312	4778	3959	4220	5832	5832
4.04267	3614	3605	3713	4455	7313	4797	3982	4238	5859	5859
4.04533	3635	3622	3732	4474	7312	4822	4006	4258	5885	5885
4.048	3656	3639	3751	4492	7314	4847	4029	4280	5915	5915
4.05067	3676	3660	3769	4508	7319	4871	4053	4296	5944	5944
4.05333	3697	3674	3782	4525	7325	4895	4074	4314	5971	5971
4.056	3716	3695	3798	4541	7329	4919	4096	4336	6001	6001
4.05867	3742	3712	3817	4560	7335	4944	4124	4357	6030	6030
4.06133	3765	3728	3835	4579	7339	4968	4150	4380	6057	6057
4.064	3787	3741	3853	4596	7346	4994	4173	4397	6088	6088
4.06667	3811	3754	3873	4611	7355	5018	4199	4416	6120	6120
4.06933	3834	3769	3889	4626	7367	5044	4227	4439	6148	6148
4.072	3857	3784	3905	4644	7377	5070	4249	4459	6178	6178
4.07467	3879	3799	3925	4660	7391	5096	4276	4478	6209	6209
4.07733	3900	3815	3945	4674	7408	5122	4303	4497	6241	6241
4.08	3922	3830	3962	4685	7421	5147	4328	4519	6271	6271
4.08267	3944	3844	3982	4698	7438	5175	4355	4540	6299	6299
4.08533	3967	3859	4001	4713	7455	5201	4380	4560	6329	6329
4.088	3990	3875	4019	4727	7474	5230	4407	4582	6360	6360
4.09067	4012	3885	4038	4742	7493	5256	4432	4601	6394	6394
4.09333	4033	3896	4059	4753	7515	5285	4457	4620	6427	6427
4.096	4055	3911	4078	4762	7539	5315	4482	4641	6458	6458
4.09867	4076	3922	4099	4772	7562	5342	4509	4662	6488	6488
4.10133	4098	3934	4117	4782	7589	5369	4533	4682	6519	6519
4.104	4121	3944	4140	4792	7613	5394	4559	4703	6552	6552
4.10667	4144	3955	4162	4803	7642	5422	4582	4727	6580	6580
4.10933	4164	3966	4180	4814	7673	5453	4609	4748	6613	6613
4.112	4185	3977	4197	4824	7707	5481	4636	4769	6644	6644
4.11467	4206	3983	4215	4831	7739	5506	4665	4791	6680	6680
4.11733	4223	3991	4231	4840	7772	5533	4691	4811	6711	6711
4.12	4243	3998	4247	4848	7806	5563	4717	4832	6743	6743
4.12267	4259	4008	4264	4857	7842	5593	4739	4857	6776	6776
4.12533	4275	4018	4284	4867	7879	5624	4767	4882	6807	6807
4.128	4291	4029	4305	4876	7918	5653	4795	4905	6838	6838
4.13067	4309	4039	4323	4883	7956	5681	4822	4927	6872	6872
4.13333	4328	4044	4341	4890	7997	5708	4850	4948	6904	6904
4.136	4341	4047	4362	4897	8036	5736	4883	4967	6933	6933
4.13867	4356	4052	4381	4905	8077	5765	4907	4989	6963	6963
4.14133	4369	4057	4400	4911	8120	5794	4933	5006	6990	6990
4.144	4383	4065	4414	4919	8161	5824	4959	5024	7020	7020
4.14667	4397	4072	4430	4926	8207	5851	4987	5044	7054	7054
4.14933	4409	4077	4446	4935	8252	5882	5015	5065	7089	7089
4.152	4421	4081	4460	4944	8296	5912	5039	5088	7123	7123
4.15467	4433	4086	4479	4952	8344	5942	5063	5105	7153	7153
4.15733	4446	4092	4494	4963	8392	5972	5090	5122	7185	7185
4.16	4456	4097	4510	4974	8442	6002	5118	5144	7216	7216
4.16267	4466	4102	4523	4984	8490	6035	5148	5164	7249	7249
4.16533	4476	4106	4536	4993	8540	6061	5178	5183	7283	7283
4.168	4484	4115	4552	5004	8590	6090	5203	5203	7314	7314
4.17067	4492	4119	4566	5013	8640	6121	5231	5221	7345	7345
4.17333	4500	4125	4578	5024	8694	6152	5259	5243	7380	7380
4.176	4509	4134	4588	5035	8744	6182	5284	5258	7416	7416
4.17867	4517	4143	4602	5050	8795	6210	5308	5274	7446	7446
4.18133	4520	4155	4615	5065	8844	6239	5335	5292	7484	7484
4.184	4525	4164	4625	5081	8891	6269	5362	5311	7522	7522
4.18667	4536	4174	4636	5097	8941	6299	5392	5330	7558	7558
4.18933	4548	4185	4648	5113	8992	6328	5422	5346	7594	7594
4.192	4559	4194	4656	5129	9041	6356	5453	5363	7630	7630
4.19467	4570	4207	4666	5152	9091	6387	5482	5380	7669	7669
4.19733	4578	4220	4674	5173	9142	6419	5513	5398	7705	7705
4.2	4584	4233	4683	5196	9192	6453	5545	5410	7745	7745
4.20267	4594	4242	4691	5223	9243	6484	5575	5427	7786	7786
4.20533	4605	4253	4695	5248	9295	6516	5604	5442	7829	7829
4.208	4619	4267	4703	5277	9347	6549	5635	5457	7870	7870
4.21067	4631	4285	4711	5307	9396	6578	5666	5474	7914	7914
4.21333	4646	4304	4715	5336	9450	6611	5698	5491	7957	7957
4.216	4660	4321	4720	5365	9504	6647	5730	5508	8004	8004
4.21867	4673	4342	4724	5397	9558	6685	5767	5524	8050	8050
4.22133	4688	4364	4733	5431	9615	6725	5802	5543	8098	8098
4.224	4702	4385	4742	5469	9670	6760	5834	5559	8142	8142
4.22667	4722	4403	4748	5505	9723	6798	5868	5577	8189	8189
4.22933	4740	4427	4753	5544	9778	6834	5904	5595	8236	8236
4.232	4759	4453	4761	5587	9833	6872	5940	5612	8286	8286
4.23467	4784	4480	4770	5634	9890	6911	5979	5631	8339	8339
4.23733	4808	4510	4781	5681	9947	6953	6017	5651	8394	8394
4.24	4828	4543	4789	5732	10005	6997	6057	5673	8447	8447
4.24267	4854	4572	4800	5780	10063	7040	6097	5693	8507	8507
4.24533	4882	4602	4818	5835	10124	7084	6136	5716	8565	8565
4.248	4912	4639	4833	5892	10187	7126	6175	5735	8623	8623
4.25067	4949	4675	4846	5952	10247	7172	6218	5761	8684	8684
4.25333	4984	4715	4861	6012	10310	7216	6260	5791	8744	8744
4.256	5021	4757	4877	6078	10373	7266	6305	5817	8804	8804
4.25867	5056	4803	4894	6150	10435	7313	6355	5844	8867	8867
4.26133	5095	4849	4910	6219	10499	7361	6400	5873	8934	8934
4.264	5137	4893	4925	6292	10569	7409	6448	5905	9001	9001
4.26667	5182	4942	4941	6370	10640	7459	6496	5937	9072	9072
4.26933	5231	4994	4958	6451	10709	7513	6545	5970	9146	9146
4.272	5281	5049	4980	6534	10779	7568	6599	6004	9217	9217
4.27467	5333	5104	5005	6622	10851	7625	6653	6035	9294	9294
4.27733	5390	5165	5032	6716	10927	7682	6706	6070	9371	9371
4.28	5446	5227	5058	6812	11000	7740	6762	6107	9449	9449
4.28267	5506	5292	5086	6912	11071	7800	6820	6143	9532	9532
4.28533	5571	5361	5112	7019	11146	7864	6884	6182	9619	9619
4.288	5636	5432	5141	7130	11222	7931	6951	6226	9711	9711
4.29067	5707	5505	5174	7243	11302	7998	7019	6267	9804	9804
4.29333	5781	5580	5208	7363	11386	8064	7093	6318	9902	9902
4.296	5862	5661	5243	7484	11469	8136	7167	6367	10002	10002
4.29867	5938	5744	5275	7611	11553	8210	7249	6416	10107	10107
4.30133	6025	5834	5313	7745	11637	8286	7332	6468	10215	10215
4.304	6117	5925	5355	7883	11723	8367	7418	6523	10328	10328
4.30667	6207	6021	5402	8026	11813	8449	7511	6579	10450	10450
4.30933	6307	6122	5448	8173	11908	8534	7610	6637	10576	10576
4.312	6412	6226	5496	8325	11999	8627	7713	6699	10709	10709
4.31467	6522	6339	5546	8485	12090	8725	7825	6763	10843	10843
4.31733	6635	6453	5597	8647	12187	8830	7939	6830	10982	10982
4.32	6753	6572	5652	8810	12283	8939	8058	6898	11130	11130
4.32267	6876	6692	5713	8979	12382	9053	8183	6968	11280	11280
4.32533	7004	6818	5773	9149	12481	9171	8314	7041	11433	11433
4.328	7137	6950	5838	9318	12583	9295	8457	7121	11593	11593
4.33067	7282	7086	5904	9486	12688	9425	8602	7204	11758	11758
4.33333	7433	7230	5970	9649	12795	9565	8759	7286	11925	11925
4.336	7590	7374	6038	9804	12904	9711	8921	7373	12090	12090
4.33867	7750	7521	6114	9950	13021	9865	9088	7462	12261	12261
4.34133	7915	7669	6193	10087	13136	10027	9268	7559	12432	12432
4.344	8090	7817	6272	10208	13257	10194	9449	7657	12598	12598
4.34667	8269	7962	6357	10308	13386	10367	9638	7757	12761	12761
4.34933	8453	8106	6445	10388	13517	10545	9829	7861	12913	12913
4.352	8640	8247	6537	10443	13655	10728	10029	7967	13058	13058
4.35467	8827	8378	6632	10472	13799	10910	10228	8075	13192	13192
4.35733	9018	8498	6730	10471	13949	11095	10429	8189	13308	13308
4.36	9214	8607	6833	10442	14108	11284	10620	8309	13405	13405
4.36267	9402	8701	6942	10380	14275	11468	10809	8430	13484	13484
4.36533	9584	8776	7053	10289	14450	11646	10994	8555	13538	13538
4.368	9757	8829	7170	10168	14637	11818	11160	8684	13564	13564
4.37067	9919	8858	7291	10019	14824	11976	11312	8814	13563	13563
4.37333	10065	8863	7417	9846	15023	12120	11439	8944	13528	13528
4.376	10192	8841	7550	9643	15236	12247	11541	9076	13462	13462
4.37867	10299	8797	7687	9417	15457	12349	11621	9206	13365	13365
4.38133	10376	8727	7829	9170	15694	12426	11666	9333	13234	13234
4.384	10427	8630	7977	8901	15940	12472	11686	9459	13074	13074
4.38667	10445	8508	8126	8618	16197	12484	11672	9582	12880	12880
4.38933	10433	8361	8280	8321	16466	12467	11620	9701	12652	12652
4.392	10385	8194	8439	8010	16740	12410	11527	9809	12400	12400
4.39467	10309	8006	8604	7696	17022	12316	11389	9908	12121	12121
4.39733	10200	7798	8767	7372	17307	12187	11217	9991	11819	11819
4.4	10055	7578	8932	7047	17598	12024	11018	10066	11498	11498
4.40267	9885	7340	9097	6722	17893	11827	10784	10124	11156	11156
4.40533	9685	7090	9259	6398	18181	11597	10525	10165	10799	10799
4.408	9459	6832	9414	6081	18465	11336	10240	10181	10429	10429
4.41067	9209	6567	9567	5770	18734	11046	9929	10176	10049	10049
4.41333	8940	6295	9708	5466	18984	10730	9600	10147	9668	9668
4.416	8652	6027	9835	5176	19212	10396	9258	10094	9284	9284
4.41867	8351	5754	9946	4898	19408	10042	8900	10016	8899	8899
4.42133	8040	5486	10039	4631	19570	9673	8533	9918	8518	8518
4.424	7720	5221	10114	4377	19690	9295	8158	9791	8139	8139
4.42667	7392	4961	10160	4142	19767	8907	7784	9643	7776	7776
4.42933	7060	4707	10182	3922	19788	8515	7406	9473	7416	7416
4.432	6729	4466	10175	3716	19756	8117	7029	9281	7070	7070
4.43467	6398	4236	10140	3529	19665	7721	6658	9072	6737	6737
4.43733	6074	4017	10075	3354	19510	7333	6295	8845	6417	6417
4.44	5757	3813	9983	3195	19304	6947	5942	8603	6116	6116
4.44267	5449	3623	9859	3049	19036	6575	5603	8347	5832	5832
4.44533	5155	3444	9711	2915	18714	6214	5277	8079	5566	5566
4.448	4869	3280	9532	2795	18336	5868	4970	7806	5318	5318
4.45067	4600	3130	9330	2687	17900	5538	4677	7525	5089	5089
4.45333	4346	2990	9106	2593	17426	5222	4408	7241	4873	4873
4.456	4109	2865	8863	2507	16907	4926	4153	6954	4674	4674
4.45867	3891	2754	8605	2425	16352	4650	3916	6667	4495	4495
4.46133	3685	2649	8327	2353	15769	4393	3701	6384	4333	4333
4.464	3493	2554	8041	2288	15162	4157	3500	6103	4183	4183
4.46667	3321	2469	7746	2234	14537	3939	3316	5829	4046	4046
4.46933	3163	2392	7442	2187	13896	3735	3146	5567	3924	3924
4.472	3018	2321	7133	2137	13246	3548	2996	5311	3813	3813
4.47467	2888	2257	6821	2091	12589	3378	2857	5065	3709	3709
4.47733	2772	2195	6513	2053	11930	3227	2730	4830	3612	3612
4.48	2669	2147	6208	2020	11281	3087	2615	4609	3525	3525
4.48267	2575	2102	5910	1988	10642	2963	2512	4398	3448	3448
4.48533	2486	2062	5610	1957	10016	2853	2419	4202	3381	3381
4.488	2407	2024	5326	1930	9417	2749	2334	4020	3317	3317
4.49067	2335	1989	5050	1903	8838	2653	2261	3853	3260	3260
4.49333	2273	1960	4787	1879	8281	2569	2191	3698	3206	3206
4.496	2216	1933	4537	1858	7750	2494	2127	3555	3157	3157
4.49867	2164	1906	4301	1837	7248	2424	2065	3427	3112	3112
4.50133	2118	1882	4084	1817	6778	2360	2012	3310	3070	3070
4.504	2076	1862	3880	1801	6341	2303	1966	3203	3032	3032
4.50667	2036	1842	3690	1787	5934	2254	1925	3106	2995	2995
4.50933	2000	1822	3515	1774	5558	2207	1886	3014	2966	2966
4.512	1967	1808	3358	1761	5212	2162	1848	2933	2942	2942
4.51467	1938	1792	3212	1747	4894	2124	1811	2860	2915	2915
4.51733	1913	1776	3078	1737	4604	2085	1780	2793	2891	2891
4.52	1891	1762	2955	1732	4339	2051	1753	2735	2870	2870
4.52267	1869	1748	2845	1720	4096	2023	1725	2683	2851	2851
4.52533	1849	1739	2744	1708	3878	1995	1703	2634	2832	2832
4.528	1829	1731	2652	1697	3683	1966	1677	2587	2815	2815
4.53067	1815	1720	2571	1693	3507	1942	1655	2549	2798	2798
4.53333	1799	1712	2498	1688	3349	1922	1635	2510	2780	2780
4.536	1784	1706	2431	1684	3206	1902	1618	2477	2764	2764
4.53867	1774	1699	2373	1677	3072	1882	1602	2445	2746	2746
4.54133	1761	1691	2318	1670	2949	1864	1585	2415	2737	2737
4.544	1747	1688	2268	1663	2841	1848	1574	2386	2726	2726
4.54667	1736	1681	2226	1659	2743	1834	1561	2360	2715	2715
4.54933	1728	1675	2186	1652	2652	1819	1550	2339	2706	2706
4.552	1720	1671	2150	1654	2574	1808	1536	2320	2695	2695
4.55467	1712	1672	2117	1652	2501	1798	1523	2299	2688	2688
4.55733	1707	1667	2085	1652	2430	1786	1512	2283	2680	2680
4.56	1702	1660	2056	1648	2366	1776	1505	2269	2673	2673
4.56267	1697	1660	2029	1644	2308	1766	1495	2252	2664	2664
4.56533	1691	1658	2005	1641	2256	1755	1488	2237	2658	2658
4.568	1684	1656	1983	1642	2207	1747	1479	2224	2650	2650
4.57067	1680	1654	1963	1641	2163	1742	1473	2212	2644	2644
4.57333	1676	1651	1943	1640	2123	1738	1469	2201	2639	2639
4.576	1672	1648	1926	1639	2083	1733	1466	2192	2637	2637
4.57867	1668	1644	1911	1641	2048	1726	1461	2185	2631	2631
4.58133	1667	1638	1900	1638	2012	1720	1453	2178	2628	2628
4.584	1662	1634	1885	1637	1979	1716	1449	2167	2624	2624
4.58667	1661	1635	1872	1633	1951	1713	1443	2159	2620	2620
4.58933	1657	1636	1862	1632	1924	1707	1438	2153	2616	2616
4.592	1652	1636	1849	1631	1905	1703	1432	2147	2611	2611
4.59467	1653	1633	1839	1632	1884	1701	1423	2139	2608	2608
4.59733	1650	1634	1832	1631	1866	1697	1419	2132	2603	2603
4.6	1648	1632	1823	1628	1847	1691	1419	2128	2602	2602
4.60267	1648	1631	1815	1629	1829	1687	1416	2124	2599	2599
4.60533	1645	1631	1810	1629	1811	1686	1413	2116	2596	2596
4.608	1646	1631	1803	1629	1798	1684	1412	2112	2590	2590
4.61067	1647	1633	1797	1630	1785	1685	1408	2108	2586	2586
4.61333	1648	1632	1791	1631	1773	1683	1404	2102	2579	2579
4.616	1647	1632	1786	1632	1763	1683	1403	2103	2576	2576
4.61867	1647	1633	1782	1631	1751	1679	1399	2100	2578	2578
4.62133	1646	1632	1778	1632	1740	1675	1395	2093	2576	2576
4.624	1643	1631	1774	1630	1733	1674	1391	2089	2573	2573
4.62667	1643	1630	1768	1627	1725	1672	1389	2087	2567	2567
4.62933	1641	1628	1762	1623	1713	1670	1382	2082	2566	2566
4.632	1643	1630	1758	1625	1706	1669	1378	2079	2564	2564
4.63467	1642	1629	1751	1629	1699	1669	1374	2077	2564	2564
4.63733	1645	1628	1746	1631	1688	1665	1374	2074	2559	2559
4.64	1646	1628	1743	1628	1681	1663	1372	2073	2555	2555
4.64267	1646	1629	1737	1624	1675	1660	1371	2073	2551	2551
4.64533	1645	1632	1735	1624	1669	1659	1372	2072	2547	2547
4.648	1642	1629	1734	1625	1665	1655	1371	2072	2546	2546
4.65067	1638	1628	1733	1623	1662	1653	1367	2072	2547	2547
4.65333	1636	1629	1730	1624	1657	1654	1365	2072	2548	2548
4.656	1635	1629	1727	1624	1653	1650	1364	2070	2547	2547
4.65867	1633	1628	1724	1625	1647	1651	1366	2068	2544	2544
4.66133	1631	1630	1722	1626	1643	1651	1363	2068	2541	2541
4.664	1631	1633	1722	1627	1642	1648	1358	2068	2538	2538
4.66667	1632	1636	1717	1628	1639	1646	1357	2067	2534	2534
4.66933	1634	1637	1714	1629	1633	1644	1355	2066	2531	2531
4.672	1635	1634	1710	1628	1626	1645	1352	2068	2528	2528
4.67467	1638	1635	1710	1626	1621	1647	1349	2067	2525	2525
4.67733	1640	1637	1708	1628	1620	1646	1345	2066	2522	2522
4.68	1639	1640	1706	1628	1619	1644	1343	2067	2521	2521
4.68267	1638	1641	1703	1631	1614	1642	1343	2067	2518	2518
4.68533	1641	1642	1701	1632	1612	1641	1342	2065	2517	2517
4.688	1641	1645	1699	1632	1608	1643	1343	2062	2515	2515
4.69067	1640	1648	1696	1634	1605	1641	1341	2060	2514	2514
4.69333	1639	1647	1693	1634	1604	1640	1342	2061	2512	2512
4.696	1639	1649	1689	1633	1601	1642	1342	2066	2511	2511
4.69867	1640	1647	1684	1635	1598	1641	1342	2067	2509	2509
4.70133	1641	1648	1680	1633	1594	1642	1342	2067	2505	2505
4.704	1640	1647	1680	1635	1591	1642	1341	2067	2504	2504
4.70667	1638	1647	1677	1635	1590	1641	1340	2067	2504	2504
4.70933	1639	1646	1675	1637	1589	1643	1339	2068	2507	2507
4.712	1640	1643	1674	1637	1589	1643	1340	2069	2506	2506
4.71467	1643	1648	1674	1635	1585	1642	1336	2070	2508	2508
4.71733	1646	1652	1671	1634	1582	1642	1336	2070	2508	2508
4.72	1647	1655	1666	1637	1583	1644	1338	2074	2510	2510
4.72267	1650	1658	1665	1636	1580	1644	1338	2077	2510	2510
4.72533	1652	1661	1666	1638	1579	1644	1338	2078	2508	2508
4.728	1653	1661	1666	1642	1577	1645	1335	2076	2507	2507
4.73067	1656	1663	1664	1642	1577	1643	1333	2079	2507	2507
4.73333	1656	1667	1662	1641	1576	1645	1335	2079	2508	2508
4.736	1656	1668	1661	1642	1575	1644	1335	2080	2507	2507
4.73867	1657	1667	1662	1641	1572	1646	1337	2082	2507	2507
4.74133	1660	1669	1662	1645	1568	1647	1340	2086	2510	2510
4.744	1660	1669	1659	1650	1568	1648	1341	2087	2512	2512
4.74667	1660	1668	1654	1651	1566	1648	1337	2087	2514	2514
4.74933	1661	1668	1652	1651	1568	1649	1340	2087	2513	2513
4.752	1663	1667	1652	1652	1570	1652	1341	2089	2513	2513
4.75467	1663	1669	1651	1650	1568	1651	1341	2089	2514	2514
4.75733	1662	1671	1653	1649	1568	1652	1345	2087	2515	2515
4.76	1664	1672	1653	1649	1567	1653	1345	2089	2513	2513
4.76267	1666	1673	1651	1648	1571	1655	1345	2090	2515	2515
4.76533	1668	1672	1650	1649	1573	1659	1345	2094	2518	2518
4.768	1671	1675	1647	1647	1574	1658	1346	2097	2519	2519
4.77067	1674	1674	1648	1645	1572	1660	1344	2100	2520	2520
4.77333	1675	1672	1648	1648	1572	1658	1343	2099	2519	2519
4.776	1673	1672	1647	1648	1571	1661	1346	2100	2521	2521
4.77867	1675	1677	1649	1647	1574	1665	1347	2103	2517	2517
4.78133	1676	1679	1650	1651	1576	1669	1349	2107	2517	2517
4.784	1676	1680	1650	1649	1576	1670	1350	2110	2521	2521
4.78667	1679	1683	1649	1652	1579	1673	1354	2110	2524	2524
4.78933	1683	1685	1648	1651	1578	1676	1354	2112	2523	2523
4.792	1685	1685	1646	1653	1576	1678	1353	2114	2523	2523
4.79467	1688	1684	1645	1653	1579	1676	1352	2116	2525	2525
4.79733	1690	1684	1647	1655	1581	1680	1352	2115	2527	2527
4.8	1692	1684	1646	1656	1583	1681	1356	2116	2524	2524
4.80267	1696	1684	1650	1656	1583	1683	1357	2119	2525	2525
4.80533	1696	1683	1651	1656	1587	1683	1358	2118	2527	2527
4.808	1697	1685	1650	1657	1589	1683	1357	2118	2527	2527
4.81067	1700	1687	1653	1656	1593	1683	1359	2121	2530	2530
4.81333	1700	1689	1652	1658	1594	1684	1363	2125	2533	2533
4.816	1703	1690	1652	1661	1593	1684	1365	2128	2535	2535
4.81867	1705	1691	1652	1661	1596	1685	1365	2128	2537	2537
4.82133	1706	1692	1654	1662	1599	1689	1365	2127	2538	2538
4.824	1709	1696	1653	1664	1604	1692	1364	2129	2542	2542
4.82667	1711	1699	1653	1664	1604	1692	1366	2132	2544	2544
4.82933	1712	1698	1655	1664	1606	1695	1369	2133	2548	2548
4.832	1717	1698	1654	1664	1611	1695	1373	2133	2551	2551
4.83467	1718	1698	1653	1663	1610	1697	1378	2131	2551	2551
4.83733	1718	1697	1654	1665	1610	1696	1380	2131	2553	2553
4.84	1721	1696	1655	1667	1612	1694	1385	2132	2557	2557
4.84267	1723	1698	1657	1668	1617	1696	1387	2133	2557	2557
4.84533	1728	1699	1655	1667	1622	1699	1390	2135	2554	2554
4.848	1731	1700	1656	1668	1627	1702	1390	2138	2555	2555
4.85067	1738	1701	1658	1668	1633	1705	1391	2139	2556	2556
4.85333	1743	1701	1659	1669	1634	1706	1394	2139	2560	2560
4.856	1745	1702	1658	1671	1635	1706	1396	2140	2560	2560
4.85867	1746	1701	1659	1672	1639	1710	1399	2140	2563	2563
4.86133	1742	1702	1661	1668	1642	1713	1402	2139	2566	2566
4.864	1744	1702	1661	1670	1644	1713	1405	2141	2568	2568
4.86667	1747	1703	1664	1668	1648	1716	1407	2139	2573	2573
4.86933	1748	1705	1667	1667	1654	1717	1408	2139	2574	2574
4.872	1750	1708	1669	1667	1659	1719	1413	2141	2576	2576
4.87467	1750	1711	1665	1667	1662	1721	1416	2142	2576	2576
4.87733	1755	1709	1666	1670	1664	1723	1415	2145	2576	2576
4.88	1757	1710	1667	1669	1667	1722	1417	2145	2581	2581
4.88267	1762	1710	1669	1668	1669	1720	1420	2147	2583	2583
4.88533	1766	1712	1670	1668	1673	1719	1423	2147	2582	2582
4.888	1769	1709	1673	1668	1673	1719	1425	2151	2581	2581
4.89067	1769	1709	1674	1671	1672	1723	1427	2158	2583	2583
4.89333	1770	1708	1674	1675	1674	1722	1426	2159	2584	2584
4.896	1771	1709	1671	1678	1676	1723	1427	2157	2580	2580
4.89867	1775	1709	1675	1675	1678	1722	1426	2157	2581	2581
4.90133	1776	1707	1675	1676	1683	1721	1429	2158	2585	2585
4.904	1779	1710	1673	1679	1686	1719	1430	2159	2585	2585
4.90667	1779	1708	1673	1682	1688	1719	1432	2160	2583	2583
4.90933	1782	1709	1673	1684	1691	1717	1432	2156	2584	2584
4.912	1782	1708	1673	1684	1693	1719	1436	2157	2585	2585
4.91467	1786	1709	1672	1686	1693	1720	1436	2156	2586	2586
4.91733	1791	1709	1673	1687	1693	1720	1437	2158	2588	2588
4.92	1791	1709	1671	1691	1696	1719	1437	2159	2587	2587
4.92267	1793	1709	1671	1690	1698	1719	1440	2159	2588	2588
4.92533	1794	1707	1673	1691	1698	1721	1441	2157	2589	2589
4.928	1796	1705	1673	1693	1700	1717	1441	2157	2591	2591
4.93067	1797	1706	1675	1695	1701	1716	1443	2157	2592	2592
4.93333	1800	1702	1675	1697	1702	1718	1444	2156	2591	2591
4.936	1802	1705	1677	1698	1705	1717	1443	2155	2593	2593
4.93867	1803	1705	1678	1698	1706	1714	1447	2158	2597	2597
4.94133	1804	1709	1680	1698	1704	1713	1451	2159	2598	2598
4.944	1808	1711	1682	1702	1705	1712	1453	2163	2597	2597
4.94667	1812	1711	1681	1702	1703	1709	1455	2163	2596	2596
4.94933	1813	1712	1681	1705	1702	1713	1457	2162	2596	2596
4.952	1816	1710	1682	1707	1702	1714	1459	2160	2599	2599
4.95467	1816	1710	1684	1710	1701	1710	1461	2160	2599	2599
4.95733	1816	1714	1683	1709	1700	1711	1463	2161	2599	2599
4.96	1820	1713	1681	1709	1705	1710	1467	2164	2599	2599
4.96267	1823	1713	1682	1709	1708	1709	1470	2164	2600	2600
4.96533	1825	1712	1686	1712	1708	1711	1472	2163	2602	2602
4.968	1830	1716	1688	1715	1708	1711	1473	2161	2603	2603
4.97067	1830	1717	1683	1717	1709	1709	1474	2160	2604	2604
4.97333	1832	1719	1685	1720	1708	1708	1478	2159	2606	2606
4.976	1836	1723	1686	1726	1705	1708	1481	2157	2607	2607
4.97867	1841	1730	1688	1730	1705	1708	1484	2158	2608	2608
4.98133	1841	1731	1692	1731	1704	1711	1486	2157	2610	2610
4.984	1841	1735	1692	1734	1702	1711	1485	2156	2611	2611
4.98667	1847	1740	1695	1742	1697	1714	1490	2157	2610	2610
4.98933	1855	1747	1695	1746	1697	1714	1494	2159	2614	2614
4.992	1859	1752	1700	1749	1697	1714	1496	2157	2616	2616
4.99467	1863	1758	1704	1755	1696	1714	1494	2159	2616	2616
4.99733	1869	1765	1705	1762	1697	1713	1496	2160	2617	2617
5	1878	1771	1704	1769	1696	1712	1498	2159	2617	2617
5.00267	1886	1779	1706	1775	1694	1713	1501	2163	2621	2621
5.00533	1889	1788	1706	1780	1695	1712	1504	2165	2623	2623
5.008	1896	1794	1705	1787	1697	1711	1504	2163	2625	2625
5.01067	1910	1801	1707	1796	1696	1714	1510	2164	2625	2625
5.01333	1919	1808	1711	1804	1698	1719	1512	2163	2630	2630
5.016	1927	1818	1713	1812	1697	1718	1515	2164	2632	2632
5.01867	1936	1827	1715	1820	1696	1719	1516	2167	2633	2633
5.02133	1944	1836	1717	1830	1697	1722	1523	2166	2635	2635
5.024	1953	1846	1721	1838	1697	1723	1528	2169	2640	2640
5.02667	1963	1857	1725	1849	1696	1724	1530	2168	2639	2639
5.02933	1970	1865	1728	1861	1694	1725	1532	2170	2641	2641
5.032	1980	1873	1735	1874	1696	1728	1533	2169	2643	2643
5.03467	1992	1884	1742	1890	1698	1728	1540	2171	2642	2642
5.03733	2002	1894	1745	1904	1699	1730	1543	2174	2643	2643
5.04	2009	1904	1749	1915	1697	1732	1545	2177	2649	2649
5.04267	2016	1915	1756	1928	1697	1734	1549	2177	2653	2653
5.04533	2027	1922	1761	1939	1698	1735	1551	2181	2659	2659
5.048	2034	1933	1767	1952	1698	1735	1552	2189	2660	2660
5.05067	2041	1946	1774	1965	1698	1734	1553	2194	2660	2660
5.05333	2050	1953	1781	1980	1697	1734	1558	2199	2661	2661
5.056	2060	1963	1790	1997	1697	1736	1562	2204	2661	2661
5.05867	2072	1975	1800	2009	1696	1740	1565	2207	2662	2662
5.06133	2082	1986	1807	2027	1699	1741	1567	2215	2663	2663
5.064	2093	1995	1817	2044	1699	1745	1566	2221	2664	2664
5.06667	2101	2006	1826	2057	1702	1747	1567	2231	2668	2668
5.06933	2109	2017	1837	2073	1702	1744	1571	2240	2671	2671
5.072	2118	2028	1847	2089	1700	1745	1574	2247	2670	2670
5.07467	2130	2041	1856	2107	1702	1746	1579	2256	2673	2673
5.07733	2141	2051	1866	2124	1698	1749	1579	2261	2676	2676
5.08	2153	2065	1878	2143	1698	1749	1581	2266	2679	2679
5.08267	2160	2077	1886	2158	1698	1753	1587	2274	2684	2684
5.08533	2172	2092	1899	2171	1699	1759	1589	2281	2687	2687
5.088	2183	2102	1914	2186	1699	1764	1590	2288	2691	2691
5.09067	2194	2115	1929	2203	1701	1767	1592	2297	2691	2691
5.09333	2206	2128	1941	2221	1703	1768	1599	2309	2690	2690
5.096	2218	2137	1955	2237	1708	1772	1605	2318	2691	2691
5.09867	2229	2151	1965	2253	1710	1775	1604	2330	2690	2690
5.10133	2238	2164	1976	2269	1708	1778	1609	2337	2695	2695
5.104	2252	2179	1990	2283	1709	1784	1612	2348	2699	2699
5.10667	2262	2193	2003	2298	1711	1784	1612	2359	2700	2700
5.10933	2272	2209	2017	2312	1713	1785	1611	2368	2701	2701
5.112	2286	2223	2027	2331	1710	1788	1613	2377	2699	2699
5.11467	2300	2233	2038	2348	1711	1789	1622	2388	2698	2698
5.11733	2313	2245	2053	2364	1712	1793	1628	2398	2699	2699
5.12	2326	2259	2063	2378	1715	1797	1634	2407	2702	2702
5.12267	2338	2272	2077	2389	1718	1802	1639	2419	2705	2705
5.12533	2352	2286	2089	2402	1723	1809	1645	2429	2709	2709
5.128	2367	2296	2098	2411	1727	1814	1647	2441	2713	2713
5.13067	2381	2307	2110	2419	1727	1819	1652	2450	2717	2717
5.13333	2394	2315	2123	2426	1730	1822	1660	2464	2718	2718
5.136	2404	2323	2139	2432	1731	1827	1663	2478	2720	2720
5.13867	2417	2329	2153	2437	1733	1830	1668	2490	2721	2721
5.14133	2433	2335	2165	2444	1735	1837	1677	2501	2724	2724
5.144	2447	2341	2178	2446	1737	1843	1683	2512	2725	2725
5.14667	2457	2347	2193	2449	1739	1851	1691	2524	2730	2730
5.14933	2470	2354	2208	2450	1741	1857	1698	2538	2734	2734
5.152	2483	2354	2225	2449	1743	1863	1708	2551	2741	2741
5.15467	2496	2359	2240	2451	1747	1871	1718	2563	2748	2748
5.15733	2510	2364	2253	2452	1747	1881	1729	2576	2752	2752
5.16	2521	2365	2270	2447	1748	1887	1734	2587	2761	2761
5.16267	2533	2366	2284	2440	1752	1898	1744	2599	2767	2767
5.16533	2544	2366	2298	2434	1753	1908	1753	2608	2774	2774
5.168	2553	2365	2312	2428	1756	1915	1766	2621	2783	2783
5.17067	2563	2365	2325	2423	1759	1925	1779	2632	2788	2788
5.17333	2570	2361	2340	2414	1759	1935	1793	2644	2799	2799
5.176	2576	2360	2353	2407	1761	1947	1804	2655	2807	2807
5.17867	2584	2353	2366	2398	1763	1957	1815	2668	2817	2817
5.18133	2586	2349	2378	2387	1768	1970	1828	2679	2829	2829
5.184	2591	2340	2393	2379	1775	1983	1841	2691	2846	2846
5.18667	2592	2336	2402	2367	1781	1996	1851	2702	2864	2864
5.18933	2593	2330	2413	2357	1780	2006	1862	2713	2881	2881
5.192	2589	2319	2419	2348	1783	2018	1875	2722	2891	2891
5.19467	2587	2314	2430	2339	1789	2030	1887	2731	2904	2904
5.19733	2580	2305	2439	2326	1794	2044	1898	2740	2916	2916
5.2	2575	2295	2444	2316	1802	2054	1909	2750	2927	2927
5.20267	2570	2288	2447	2303	1809	2066	1920	2760	2938	2938
5.20533	2568	2279	2455	2295	1816	2077	1930	2768	2950	2950
5.208	2564	2269	2459	2280	1820	2091	1942	2773	2965	2965
5.21067	2558	2259	2461	2268	1827	2101	1954	2780	2980	2980
5.21333	2550	2251	2461	2254	1840	2114	1967	2783	2995	2995
5.216	2544	2239	2464	2243	1853	2126	1977	2789	3008	3008
5.21867	2532	2230	2464	2231	1864	2138	1984	2794	3020	3020
5.22133	2521	2220	2462	2221	1876	2150	1997	2796	3036	3036
5.224	2509	2212	2460	2207	1890	2164	2008	2796	3049	3049
5.22667	2496	2202	2456	2198	1904	2176	2017	2799	3061	3061
5.22933	2485	2197	2454	2188	1919	2188	2032	2798	3078	3078
5.232	2474	2187	2446	2179	1937	2201	2045	2796	3091	3091
5.23467	2463	2176	2440	2167	1957	2214	2052	2794	3105	3105
5.23733	2449	2167	2435	2152	1976	2229	2062	2794	3118	3118
5.24	2437	2158	2426	2143	1993	2243	2074	2793	3131	3131
5.24267	2425	2148	2415	2134	2012	2253	2086	2791	3144	3144
5.24533	2412	2141	2405	2125	2032	2263	2094	2786	3160	3160
5.248	2399	2133	2396	2116	2056	2276	2108	2779	3172	3172
5.25067	2386	2126	2387	2107	2076	2289	2120	2773	3187	3187
5.25333	2369	2121	2376	2098	2102	2299	2130	2766	3200	3200
5.256	2354	2113	2366	2090	2126	2310	2139	2760	3210	3210
5.25867	2340	2105	2356	2080	2147	2321	2147	2752	3224	3224
5.26133	2323	2098	2343	2073	2172	2334	2158	2742	3237	3237
5.264	2305	2092	2331	2067	2194	2345	2166	2730	3248	3248
5.26667	2295	2083	2318	2059	2220	2350	2178	2722	3259	3259
5.26933	2283	2073	2306	2050	2245	2359	2186	2713	3271	3271
5.272	2269	2070	2291	2046	2270	2366	2197	2704	3283	3283
5.27467	2255	2063	2280	2039	2294	2375	2204	2689	3295	3295
5.27733	2244	2056	2268	2036	2317	2384	2208	2680	3308	3308
5.28	2234	2055	2255	2031	2340	2392	2214	2670	3320	3320
5.28267	2222	2049	2242	2027	2363	2399	2222	2658	3330	3330
5.28533	2213	2041	2231	2020	2390	2407	2229	2649	3341	3341
5.288	2205	2035	2218	2012	2415	2412	2232	2638	3351	3351
5.29067	2195	2032	2206	2006	2438	2417	2235	2627	3360	3360
5.29333	2185	2026	2196	2001	2463	2423	2237	2613	3368	3368
5.296	2176	2020	2185	1997	2488	2428	2239	2600	3379	3379
5.29867	2169	2016	2171	1993	2511	2432	2242	2589	3388	3388
5.30133	2162	2014	2159	1990	2538	2434	2243	2576	3393	3393
5.304	2153	2008	2149	1987	2562	2436	2239	2567	3398	3398
5.30667	2141	2003	2136	1985	2583	2435	2236	2556	3402	3402
5.30933	2136	2001	2128	1981	2606	2434	2233	2547	3406	3406
5.312	2126	2001	2116	1978	2631	2430	2229	2536	3409	3409
5.31467	2121	1998	2108	1975	2653	2424	2227	2524	3414	3414
5.31733	2111	1995	2099	1976	2673	2421	2222	2515	3417	3417
5.32	2107	1989	2088	1977	2691	2413	2213	2505	3420	3420
5.32267	2102	1987	2078	1973	2711	2407	2202	2494	3425	3425
[truncated: 7,754 more rows]
